# Supplementary material for: Structural adaptations of octaheme nitrite reductases from haloalkaliphilic Thioalkalivibrio bacteria to alkaline pH and high salinity
Source: PLoS One. 2017 May 16;12(5):e0177392. doi: 10.1371/journal.pone.0177392 (PMC5433712; doi:10.1371/journal.pone.0177392)
Supplement: S1 File — (PDB) [file pone.0177392.s007.pdb]

REMARK   6 SEQUENCE: D6Z5C1
MODEL        1
ATOM      1  N   ALA A   1       9.731  22.886 121.643  1.00 19.30           N
ATOM      2  CA  ALA A   1       9.087  23.699 122.703  1.00 19.30           C
ATOM      3  CB  ALA A   1       7.927  24.525 122.124  1.00 19.30           C
ATOM      4  C   ALA A   1       8.548  22.801 123.772  1.00 19.30           C
ATOM      5  O   ALA A   1       8.248  21.635 123.523  1.00 19.30           O
ATOM      6  HA  ALA A   1       9.826  24.372 123.138  1.00  0.00           H
ATOM      7  HB1 ALA A   1       8.305  25.185 121.343  1.00  0.00           H
ATOM      8  HB2 ALA A   1       7.179  23.854 121.702  1.00  0.00           H
ATOM      9  HB3 ALA A   1       7.475  25.121 122.916  1.00  0.00           H
ATOM     10  H1  ALA A   1      10.489  22.351 122.042  1.00  0.00           H
ATOM     11  H2  ALA A   1       9.051  22.257 121.241  1.00  0.00           H
ATOM     12  H3  ALA A   1      10.091  23.496 120.923  1.00  0.00           H
ATOM     13  N   ALA A   2       8.420  23.327 125.005  1.00 29.20           N
ATOM     14  CA  ALA A   2       7.964  22.528 126.106  1.00 29.20           C
ATOM     15  CB  ALA A   2       8.204  23.181 127.478  1.00 29.20           C
ATOM     16  C   ALA A   2       6.492  22.268 125.982  1.00 29.20           C
ATOM     17  O   ALA A   2       5.739  23.106 125.488  1.00 29.20           O
ATOM     18  H   ALA A   2       8.649  24.299 125.157  1.00  0.00           H
ATOM     19  HA  ALA A   2       8.488  21.572 126.081  1.00  0.00           H
ATOM     20  HB1 ALA A   2       9.267  23.385 127.603  1.00  0.00           H
ATOM     21  HB2 ALA A   2       7.869  22.506 128.265  1.00  0.00           H
ATOM     22  HB3 ALA A   2       7.645  24.115 127.539  1.00  0.00           H
ATOM     23  N   LYS A   3       6.052  21.070 126.431  1.00 96.49           N
ATOM     24  CA  LYS A   3       4.661  20.713 126.404  1.00 96.49           C
ATOM     25  CB  LYS A   3       4.372  19.467 125.551  1.00 96.49           C
ATOM     26  CG  LYS A   3       4.821  19.608 124.094  1.00 96.49           C
ATOM     27  CD  LYS A   3       4.170  20.776 123.353  1.00 96.49           C
ATOM     28  CE  LYS A   3       4.638  20.909 121.902  1.00 96.49           C
ATOM     29  NZ  LYS A   3       3.963  22.057 121.257  1.00 96.49           N
ATOM     30  C   LYS A   3       4.279  20.367 127.815  1.00 96.49           C
ATOM     31  O   LYS A   3       4.921  19.538 128.458  1.00 96.49           O
ATOM     32  H   LYS A   3       6.721  20.407 126.796  1.00  0.00           H
ATOM     33  HA  LYS A   3       4.065  21.555 126.051  1.00  0.00           H
ATOM     34  HB2 LYS A   3       4.894  18.618 125.992  1.00  0.00           H
ATOM     35  HB3 LYS A   3       3.300  19.269 125.571  1.00  0.00           H
ATOM     36  HG2 LYS A   3       5.901  19.753 124.081  1.00  0.00           H
ATOM     37  HG3 LYS A   3       4.586  18.684 123.565  1.00  0.00           H
ATOM     38  HD2 LYS A   3       4.413  21.698 123.881  1.00  0.00           H
ATOM     39  HD3 LYS A   3       3.089  20.640 123.363  1.00  0.00           H
ATOM     40  HE2 LYS A   3       5.716  21.067 121.883  1.00  0.00           H
ATOM     41  HE3 LYS A   3       4.397  19.995 121.359  1.00  0.00           H
ATOM     42  HZ1 LYS A   3       4.376  22.225 120.351  1.00  0.00           H
ATOM     43  HZ2 LYS A   3       4.072  22.879 121.834  1.00  0.00           H
ATOM     44  HZ3 LYS A   3       2.980  21.851 121.146  1.00  0.00           H
ATOM     45  N   PRO A   4       3.230  20.971 128.306  1.00 77.28           N
ATOM     46  CA  PRO A   4       2.771  20.812 129.663  1.00 77.28           C
ATOM     47  CD  PRO A   4       2.283  21.692 127.473  1.00 77.28           C
ATOM     48  CB  PRO A   4       1.606  21.789 129.800  1.00 77.28           C
ATOM     49  CG  PRO A   4       1.046  21.882 128.367  1.00 77.28           C
ATOM     50  C   PRO A   4       2.325  19.412 129.960  1.00 77.28           C
ATOM     51  O   PRO A   4       1.936  18.695 129.039  1.00 77.28           O
ATOM     52  HA  PRO A   4       3.567  21.095 130.352  1.00  0.00           H
ATOM     53  HD2 PRO A   4       2.031  21.111 126.586  1.00  0.00           H
ATOM     54  HD3 PRO A   4       2.694  22.660 127.186  1.00  0.00           H
ATOM     55  HB2 PRO A   4       1.953  22.762 130.147  1.00  0.00           H
ATOM     56  HB3 PRO A   4       0.852  21.390 130.478  1.00  0.00           H
ATOM     57  HG2 PRO A   4       0.312  21.096 128.186  1.00  0.00           H
ATOM     58  HG3 PRO A   4       0.602  22.863 128.196  1.00  0.00           H
ATOM     59  N   VAL A   5       2.379  19.011 131.250  1.00 59.85           N
ATOM     60  CA  VAL A   5       1.942  17.710 131.673  1.00 59.85           C
ATOM     61  CB  VAL A   5       3.001  16.897 132.361  1.00 59.85           C
ATOM     62  CG1 VAL A   5       4.149  16.639 131.371  1.00 59.85           C
ATOM     63  CG2 VAL A   5       3.430  17.630 133.642  1.00 59.85           C
ATOM     64  C   VAL A   5       0.826  17.911 132.654  1.00 59.85           C
ATOM     65  O   VAL A   5       0.645  19.006 133.183  1.00 59.85           O
ATOM     66  H   VAL A   5       2.741  19.651 131.943  1.00  0.00           H
ATOM     67  HA  VAL A   5       1.568  17.158 130.811  1.00  0.00           H
ATOM     68  HB  VAL A   5       2.568  15.937 132.643  1.00  0.00           H
ATOM     69 HG21 VAL A   5       4.199  17.051 134.152  1.00  0.00           H
ATOM     70 HG22 VAL A   5       3.827  18.612 133.383  1.00  0.00           H
ATOM     71 HG23 VAL A   5       2.568  17.748 134.299  1.00  0.00           H
ATOM     72 HG11 VAL A   5       4.925  16.049 131.859  1.00  0.00           H
ATOM     73 HG12 VAL A   5       4.568  17.591 131.045  1.00  0.00           H
ATOM     74 HG13 VAL A   5       3.768  16.094 130.507  1.00  0.00           H
ATOM     75  N   ASP A   6       0.034  16.846 132.902  1.00 54.89           N
ATOM     76  CA  ASP A   6      -1.099  16.925 133.789  1.00 54.89           C
ATOM     77  CB  ASP A   6      -2.100  15.776 133.561  1.00 54.89           C
ATOM     78  CG  ASP A   6      -3.350  16.019 134.394  1.00 54.89           C
ATOM     79  OD1 ASP A   6      -3.354  16.981 135.207  1.00 54.89           O
ATOM     80  OD2 ASP A   6      -4.322  15.235 134.226  1.00 54.89           O
ATOM     81  C   ASP A   6      -0.590  16.814 135.204  1.00 54.89           C
ATOM     82  O   ASP A   6      -0.293  15.727 135.696  1.00 54.89           O
ATOM     83  H   ASP A   6       0.242  15.966 132.452  1.00  0.00           H
ATOM     84  HA  ASP A   6      -1.603  17.882 133.655  1.00  0.00           H
ATOM     85  HB2 ASP A   6      -2.370  15.733 132.506  1.00  0.00           H
ATOM     86  HB3 ASP A   6      -1.643  14.832 133.858  1.00  0.00           H
ATOM     87  N   VAL A   7      -0.491  17.971 135.888  1.00107.50           N
ATOM     88  CA  VAL A   7      -0.003  18.125 137.234  1.00107.50           C
ATOM     89  CB  VAL A   7       0.074  19.568 137.627  1.00107.50           C
ATOM     90  CG1 VAL A   7      -1.343  20.164 137.550  1.00107.50           C
ATOM     91  CG2 VAL A   7       0.715  19.660 139.020  1.00107.50           C
ATOM     92  C   VAL A   7      -0.911  17.441 138.221  1.00107.50           C
ATOM     93  O   VAL A   7      -0.441  16.855 139.197  1.00107.50           O
ATOM     94  H   VAL A   7      -0.787  18.810 135.411  1.00  0.00           H
ATOM     95  HA  VAL A   7       0.992  17.685 137.303  1.00  0.00           H
ATOM     96  HB  VAL A   7       0.712  20.090 136.914  1.00  0.00           H
ATOM     97 HG21 VAL A   7      -0.047  19.499 139.783  1.00  0.00           H
ATOM     98 HG22 VAL A   7       1.490  18.899 139.114  1.00  0.00           H
ATOM     99 HG23 VAL A   7       1.158  20.647 139.152  1.00  0.00           H
ATOM    100 HG11 VAL A   7      -1.277  21.238 137.378  1.00  0.00           H
ATOM    101 HG12 VAL A   7      -1.889  19.698 136.730  1.00  0.00           H
ATOM    102 HG13 VAL A   7      -1.867  19.978 138.488  1.00  0.00           H
ATOM    103  N   ASN A   8      -2.239  17.497 137.987  1.00 56.70           N
ATOM    104  CA  ASN A   8      -3.228  16.967 138.892  1.00 56.70           C
ATOM    105  CB  ASN A   8      -4.661  17.102 138.350  1.00 56.70           C
ATOM    106  CG  ASN A   8      -5.024  18.579 138.358  1.00 56.70           C
ATOM    107  OD1 ASN A   8      -6.032  18.988 137.784  1.00 56.70           O
ATOM    108  ND2 ASN A   8      -4.174  19.404 139.027  1.00 56.70           N
ATOM    109  C   ASN A   8      -2.962  15.505 139.078  1.00 56.70           C
ATOM    110  O   ASN A   8      -3.105  14.977 140.180  1.00 56.70           O
ATOM    111  H   ASN A   8      -2.557  17.933 137.133  1.00  0.00           H
ATOM    112  HA  ASN A   8      -3.153  17.476 139.853  1.00  0.00           H
ATOM    113  HB2 ASN A   8      -5.351  16.547 138.985  1.00  0.00           H
ATOM    114  HB3 ASN A   8      -4.707  16.717 137.331  1.00  0.00           H
ATOM    115 HD21 ASN A   8      -4.360  20.396 139.067  1.00  0.00           H
ATOM    116 HD22 ASN A   8      -3.357  19.025 139.483  1.00  0.00           H
ATOM    117  N   THR A   9      -2.573  14.813 137.991  1.00 34.55           N
ATOM    118  CA  THR A   9      -2.317  13.403 138.035  1.00 34.55           C
ATOM    119  CB  THR A   9      -1.976  12.829 136.690  1.00 34.55           C
ATOM    120  OG1 THR A   9      -3.037  13.070 135.776  1.00 34.55           O
ATOM    121  CG2 THR A   9      -1.741  11.316 136.845  1.00 34.55           C
ATOM    122  C   THR A   9      -1.148  13.138 138.942  1.00 34.55           C
ATOM    123  O   THR A   9      -1.165  12.189 139.725  1.00 34.55           O
ATOM    124  H   THR A   9      -2.458  15.303 137.115  1.00  0.00           H
ATOM    125  HA  THR A   9      -3.196  12.893 138.428  1.00  0.00           H
ATOM    126  HB  THR A   9      -1.066  13.299 136.318  1.00  0.00           H
ATOM    127 HG21 THR A   9      -1.492  10.885 135.875  1.00  0.00           H
ATOM    128 HG22 THR A   9      -0.919  11.146 137.540  1.00  0.00           H
ATOM    129 HG23 THR A   9      -2.646  10.845 137.230  1.00  0.00           H
ATOM    130  HG1 THR A   9      -2.812  12.700 134.919  1.00  0.00           H
ATOM    131  N   CYS A  10      -0.105  13.984 138.866  1.00 74.39           N
ATOM    132  CA  CYS A  10       1.076  13.790 139.662  1.00 74.39           C
ATOM    133  CB  CYS A  10       2.077  14.926 139.524  1.00 74.39           C
ATOM    134  SG  CYS A  10       2.322  15.290 137.782  1.00 74.39           S
ATOM    135  C   CYS A  10       0.679  13.862 141.092  1.00 74.39           C
ATOM    136  O   CYS A  10       1.155  13.098 141.928  1.00 74.39           O
ATOM    137  H   CYS A  10      -0.153  14.772 138.236  1.00  0.00           H
ATOM    138  HA  CYS A  10       1.543  12.831 139.436  1.00  0.00           H
ATOM    139  HB2 CYS A  10       3.026  14.632 139.972  1.00  0.00           H
ATOM    140  HB3 CYS A  10       1.695  15.812 140.031  1.00  0.00           H
ATOM    141  HG  CYS A  10       1.589  16.354 137.441  1.00  0.00           H
ATOM    142  N   TYR A  11      -0.245  14.784 141.390  1.00 95.37           N
ATOM    143  CA  TYR A  11      -0.618  15.061 142.737  1.00 95.37           C
ATOM    144  CB  TYR A  11      -1.698  16.144 142.911  1.00 95.37           C
ATOM    145  CG  TYR A  11      -1.128  17.461 142.523  1.00 95.37           C
ATOM    146  CD1 TYR A  11       0.002  17.938 143.144  1.00 95.37           C
ATOM    147  CD2 TYR A  11      -1.749  18.239 141.576  1.00 95.37           C
ATOM    148  CE1 TYR A  11       0.527  19.162 142.803  1.00 95.37           C
ATOM    149  CE2 TYR A  11      -1.231  19.464 141.231  1.00 95.37           C
ATOM    150  CZ  TYR A  11      -0.092  19.926 141.843  1.00 95.37           C
ATOM    151  OH  TYR A  11       0.438  21.185 141.487  1.00 95.37           O
ATOM    152  C   TYR A  11      -1.165  13.839 143.387  1.00 95.37           C
ATOM    153  O   TYR A  11      -1.077  13.729 144.605  1.00 95.37           O
ATOM    154  H   TYR A  11      -0.689  15.296 140.641  1.00  0.00           H
ATOM    155  HA  TYR A  11       0.272  15.372 143.283  1.00  0.00           H
ATOM    156  HB2 TYR A  11      -2.552  15.914 142.275  1.00  0.00           H
ATOM    157  HB3 TYR A  11      -2.017  16.177 143.953  1.00  0.00           H
ATOM    158  HD1 TYR A  11       0.482  17.345 143.908  1.00  0.00           H
ATOM    159  HD2 TYR A  11      -2.651  17.885 141.099  1.00  0.00           H
ATOM    160  HE1 TYR A  11       1.423  19.522 143.288  1.00  0.00           H
ATOM    161  HE2 TYR A  11      -1.720  20.064 140.478  1.00  0.00           H
ATOM    162  HH  TYR A  11       1.353  21.081 141.214  1.00  0.00           H
ATOM    163  N   ASN A  12      -1.804  12.923 142.635  1.00 56.34           N
ATOM    164  CA  ASN A  12      -2.367  11.767 143.279  1.00 56.34           C
ATOM    165  CB  ASN A  12      -2.951  10.755 142.274  1.00 56.34           C
ATOM    166  CG  ASN A  12      -4.165  11.372 141.580  1.00 56.34           C
ATOM    167  OD1 ASN A  12      -5.015  11.991 142.218  1.00 56.34           O
ATOM    168  ND2 ASN A  12      -4.256  11.201 140.233  1.00 56.34           N
ATOM    169  C   ASN A  12      -1.274  11.084 144.065  1.00 56.34           C
ATOM    170  O   ASN A  12      -1.451  10.764 145.239  1.00 56.34           O
ATOM    171  H   ASN A  12      -1.886  13.046 141.636  1.00  0.00           H
ATOM    172  HA  ASN A  12      -3.153  12.086 143.963  1.00  0.00           H
ATOM    173  HB2 ASN A  12      -2.195  10.504 141.530  1.00  0.00           H
ATOM    174  HB3 ASN A  12      -3.255   9.851 142.803  1.00  0.00           H
ATOM    175 HD21 ASN A  12      -3.540  10.687 139.740  1.00  0.00           H
ATOM    176 HD22 ASN A  12      -5.039  11.589 139.727  1.00  0.00           H
ATOM    177  N   CYS A  13      -0.105  10.821 143.464  1.00 92.04           N
ATOM    178  CA  CYS A  13       0.910  10.218 144.282  1.00 92.04           C
ATOM    179  CB  CYS A  13       1.855   9.296 143.502  1.00 92.04           C
ATOM    180  SG  CYS A  13       0.906   7.904 142.809  1.00 92.04           S
ATOM    181  C   CYS A  13       1.697  11.184 145.145  1.00 92.04           C
ATOM    182  O   CYS A  13       2.145  10.796 146.224  1.00 92.04           O
ATOM    183  H   CYS A  13       0.053  11.035 142.490  1.00  0.00           H
ATOM    184  HA  CYS A  13       0.378   9.570 144.979  1.00  0.00           H
ATOM    185  HB2 CYS A  13       2.323   9.856 142.692  1.00  0.00           H
ATOM    186  HB3 CYS A  13       2.625   8.913 144.172  1.00  0.00           H
ATOM    187  HG  CYS A  13      -0.090   7.585 143.641  1.00  0.00           H
ATOM    188  N   HIS A  14       1.908  12.451 144.695  1.00113.27           N
ATOM    189  CA  HIS A  14       2.759  13.400 145.387  1.00113.27           C
ATOM    190  ND1 HIS A  14       5.699  12.710 144.551  1.00113.27           N
ATOM    191  CG  HIS A  14       4.691  13.283 143.812  1.00113.27           C
ATOM    192  CB  HIS A  14       3.659  14.192 144.425  1.00113.27           C
ATOM    193  NE2 HIS A  14       5.917  11.915 142.468  1.00113.27           N
ATOM    194  CD2 HIS A  14       4.843  12.795 142.544  1.00113.27           C
ATOM    195  CE1 HIS A  14       6.398  11.906 143.708  1.00113.27           C
ATOM    196  C   HIS A  14       1.956  14.393 146.163  1.00113.27           C
ATOM    197  O   HIS A  14       2.433  15.490 146.449  1.00113.27           O
ATOM    198  H   HIS A  14       1.452  12.743 143.842  1.00  0.00           H
ATOM    199  HA  HIS A  14       3.395  12.851 146.082  1.00  0.00           H
ATOM    200  HB2 HIS A  14       4.161  14.988 144.975  1.00  0.00           H
ATOM    201  HB3 HIS A  14       3.048  14.629 143.635  1.00  0.00           H
ATOM    202  HD2 HIS A  14       4.211  13.059 141.709  1.00  0.00           H
ATOM    203  HE1 HIS A  14       7.254  11.321 144.012  1.00  0.00           H
ATOM    204  HD1 HIS A  14       5.884  12.858 145.533  1.00  0.00           H
ATOM    205  N   ASP A  15       0.695  14.081 146.468  1.00180.59           N
ATOM    206  CA  ASP A  15      -0.075  14.972 147.277  1.00180.59           C
ATOM    207  CB  ASP A  15      -1.597  14.790 147.084  1.00180.59           C
ATOM    208  CG  ASP A  15      -2.313  15.951 147.765  1.00180.59           C
ATOM    209  OD1 ASP A  15      -1.645  16.977 148.063  1.00180.59           O
ATOM    210  OD2 ASP A  15      -3.546  15.825 147.989  1.00180.59           O
ATOM    211  C   ASP A  15       0.229  14.698 148.699  1.00180.59           C
ATOM    212  O   ASP A  15       0.286  15.633 149.498  1.00180.59           O
ATOM    213  H   ASP A  15       0.288  13.221 146.129  1.00  0.00           H
ATOM    214  HA  ASP A  15       0.198  16.001 147.041  1.00  0.00           H
ATOM    215  HB2 ASP A  15      -1.835  14.785 146.020  1.00  0.00           H
ATOM    216  HB3 ASP A  15      -1.914  13.849 147.535  1.00  0.00           H
ATOM    217  N   ASN A  16       0.498  13.397 148.978  1.00256.89           N
ATOM    218  CA  ASN A  16       0.587  12.779 150.274  1.00256.89           C
ATOM    219  CB  ASN A  16       1.430  11.489 150.309  1.00256.89           C
ATOM    220  CG  ASN A  16       2.879  11.851 150.024  1.00256.89           C
ATOM    221  OD1 ASN A  16       3.775  11.518 150.798  1.00256.89           O
ATOM    222  ND2 ASN A  16       3.119  12.549 148.883  1.00256.89           N
ATOM    223  C   ASN A  16       1.149  13.732 151.253  1.00256.89           C
ATOM    224  O   ASN A  16       2.189  14.349 151.032  1.00256.89           O
ATOM    225  H   ASN A  16       0.654  12.793 148.184  1.00  0.00           H
ATOM    226  HA  ASN A  16      -0.424  12.527 150.595  1.00  0.00           H
ATOM    227  HB2 ASN A  16       1.354  11.027 151.293  1.00  0.00           H
ATOM    228  HB3 ASN A  16       1.070  10.795 149.549  1.00  0.00           H
ATOM    229 HD21 ASN A  16       2.353  12.801 148.275  1.00  0.00           H
ATOM    230 HD22 ASN A  16       4.063  12.815 148.643  1.00  0.00           H
ATOM    231  N   THR A  17       0.437  13.865 152.384  1.00251.93           N
ATOM    232  CA  THR A  17       0.796  14.869 153.324  1.00251.93           C
ATOM    233  CB  THR A  17      -0.389  15.542 153.955  1.00251.93           C
ATOM    234  OG1 THR A  17      -1.170  14.593 154.666  1.00251.93           O
ATOM    235  CG2 THR A  17      -1.238  16.201 152.855  1.00251.93           C
ATOM    236  C   THR A  17       1.615  14.298 154.426  1.00251.93           C
ATOM    237  O   THR A  17       1.293  13.274 155.027  1.00251.93           O
ATOM    238  H   THR A  17      -0.348  13.256 152.565  1.00  0.00           H
ATOM    239  HA  THR A  17       1.389  15.626 152.810  1.00  0.00           H
ATOM    240  HB  THR A  17      -0.040  16.309 154.646  1.00  0.00           H
ATOM    241 HG21 THR A  17      -2.284  15.923 152.987  1.00  0.00           H
ATOM    242 HG22 THR A  17      -1.139  17.285 152.920  1.00  0.00           H
ATOM    243 HG23 THR A  17      -0.893  15.863 151.878  1.00  0.00           H
ATOM    244  HG1 THR A  17      -1.924  15.033 155.065  1.00  0.00           H
ATOM    245  N   GLY A  18       2.740  14.988 154.669  1.00104.13           N
ATOM    246  CA  GLY A  18       3.624  14.784 155.768  1.00104.13           C
ATOM    247  C   GLY A  18       3.269  15.949 156.622  1.00104.13           C
ATOM    248  O   GLY A  18       2.155  16.026 157.138  1.00104.13           O
ATOM    249  H   GLY A  18       2.982  15.718 154.014  1.00  0.00           H
ATOM    250  HA2 GLY A  18       3.425  13.839 156.274  1.00  0.00           H
ATOM    251  HA3 GLY A  18       4.664  14.841 155.446  1.00  0.00           H
ATOM    252  N   PRO A  19       4.186  16.860 156.779  1.00151.24           N
ATOM    253  CA  PRO A  19       3.893  18.072 157.490  1.00151.24           C
ATOM    254  CD  PRO A  19       5.262  17.040 155.819  1.00151.24           C
ATOM    255  CB  PRO A  19       5.132  18.945 157.316  1.00151.24           C
ATOM    256  CG  PRO A  19       5.649  18.526 155.927  1.00151.24           C
ATOM    257  C   PRO A  19       2.715  18.682 156.789  1.00151.24           C
ATOM    258  O   PRO A  19       1.939  19.391 157.428  1.00151.24           O
ATOM    259  HA  PRO A  19       3.680  17.880 158.542  1.00  0.00           H
ATOM    260  HD2 PRO A  19       6.111  16.404 156.071  1.00  0.00           H
ATOM    261  HD3 PRO A  19       4.910  16.815 154.812  1.00  0.00           H
ATOM    262  HB2 PRO A  19       4.873  20.004 157.336  1.00  0.00           H
ATOM    263  HB3 PRO A  19       5.871  18.718 158.084  1.00  0.00           H
ATOM    264  HG2 PRO A  19       5.168  19.110 155.142  1.00  0.00           H
ATOM    265  HG3 PRO A  19       6.732  18.641 155.875  1.00  0.00           H
ATOM    266  N   GLY A  20       2.580  18.430 155.471  1.00125.58           N
ATOM    267  CA  GLY A  20       1.491  18.936 154.684  1.00125.58           C
ATOM    268  C   GLY A  20       1.504  18.134 153.423  1.00125.58           C
ATOM    269  O   GLY A  20       2.272  17.180 153.318  1.00125.58           O
ATOM    270  H   GLY A  20       3.278  17.859 155.016  1.00  0.00           H
ATOM    271  HA2 GLY A  20       1.639  19.993 154.464  1.00  0.00           H
ATOM    272  HA3 GLY A  20       0.548  18.791 155.211  1.00  0.00           H
ATOM    273  N   SER A  21       0.665  18.496 152.427  1.00165.12           N
ATOM    274  CA  SER A  21       0.663  17.737 151.207  1.00165.12           C
ATOM    275  CB  SER A  21      -0.336  18.243 150.153  1.00165.12           C
ATOM    276  OG  SER A  21      -1.659  18.135 150.657  1.00165.12           O
ATOM    277  C   SER A  21       2.050  17.837 150.674  1.00165.12           C
ATOM    278  O   SER A  21       2.705  18.862 150.848  1.00165.12           O
ATOM    279  H   SER A  21       0.049  19.288 152.539  1.00  0.00           H
ATOM    280  HA  SER A  21       0.443  16.694 151.436  1.00  0.00           H
ATOM    281  HB2 SER A  21      -0.243  17.643 149.248  1.00  0.00           H
ATOM    282  HB3 SER A  21      -0.121  19.286 149.920  1.00  0.00           H
ATOM    283  HG  SER A  21      -2.244  18.700 150.146  1.00  0.00           H
ATOM    284  N   ASP A  22       2.582  16.752 150.077  1.00104.38           N
ATOM    285  CA  ASP A  22       3.971  16.884 149.779  1.00104.38           C
ATOM    286  CB  ASP A  22       4.610  15.590 149.250  1.00104.38           C
ATOM    287  CG  ASP A  22       4.874  14.677 150.435  1.00104.38           C
ATOM    288  OD1 ASP A  22       4.618  15.116 151.588  1.00104.38           O
ATOM    289  OD2 ASP A  22       5.351  13.534 150.203  1.00104.38           O
ATOM    290  C   ASP A  22       4.270  17.954 148.771  1.00104.38           C
ATOM    291  O   ASP A  22       4.537  19.098 149.124  1.00104.38           O
ATOM    292  H   ASP A  22       2.047  15.923 149.861  1.00  0.00           H
ATOM    293  HA  ASP A  22       4.483  17.150 150.704  1.00  0.00           H
ATOM    294  HB2 ASP A  22       5.548  15.821 148.745  1.00  0.00           H
ATOM    295  HB3 ASP A  22       3.928  15.101 148.554  1.00  0.00           H
ATOM    296  N   ILE A  23       4.219  17.608 147.470  1.00 89.92           N
ATOM    297  CA  ILE A  23       4.506  18.569 146.440  1.00 89.92           C
ATOM    298  CB  ILE A  23       4.754  17.966 145.122  1.00 89.92           C
ATOM    299  CG1 ILE A  23       5.953  17.053 145.250  1.00 89.92           C
ATOM    300  CG2 ILE A  23       4.935  19.080 144.073  1.00 89.92           C
ATOM    301  CD1 ILE A  23       5.912  16.084 144.098  1.00 89.92           C
ATOM    302  C   ILE A  23       3.293  19.418 146.255  1.00 89.92           C
ATOM    303  O   ILE A  23       3.363  20.637 146.123  1.00 89.92           O
ATOM    304  H   ILE A  23       3.976  16.661 147.215  1.00  0.00           H
ATOM    305  HA  ILE A  23       5.354  19.188 146.733  1.00  0.00           H
ATOM    306  HB  ILE A  23       3.887  17.365 144.846  1.00  0.00           H
ATOM    307 HG12 ILE A  23       6.872  17.638 145.211  1.00  0.00           H
ATOM    308 HG13 ILE A  23       5.903  16.508 146.193  1.00  0.00           H
ATOM    309 HD11 ILE A  23       4.962  16.183 143.573  1.00  0.00           H
ATOM    310 HD12 ILE A  23       6.013  15.067 144.476  1.00  0.00           H
ATOM    311 HD13 ILE A  23       6.731  16.300 143.412  1.00  0.00           H
ATOM    312 HG21 ILE A  23       5.119  18.633 143.096  1.00  0.00           H
ATOM    313 HG22 ILE A  23       5.783  19.706 144.351  1.00  0.00           H
ATOM    314 HG23 ILE A  23       4.032  19.689 144.030  1.00  0.00           H
ATOM    315  N   LYS A  24       2.126  18.750 146.246  1.00 60.13           N
ATOM    316  CA  LYS A  24       0.888  19.393 145.942  1.00 60.13           C
ATOM    317  CB  LYS A  24      -0.312  18.435 146.031  1.00 60.13           C
ATOM    318  CG  LYS A  24      -1.647  19.104 145.705  1.00 60.13           C
ATOM    319  CD  LYS A  24      -2.779  18.110 145.445  1.00 60.13           C
ATOM    320  CE  LYS A  24      -4.116  18.778 145.120  1.00 60.13           C
ATOM    321  NZ  LYS A  24      -4.609  19.522 146.301  1.00 60.13           N
ATOM    322  C   LYS A  24       0.656  20.484 146.927  1.00 60.13           C
ATOM    323  O   LYS A  24       0.274  21.589 146.547  1.00 60.13           O
ATOM    324  H   LYS A  24       2.125  17.763 146.461  1.00  0.00           H
ATOM    325  HA  LYS A  24       0.938  19.817 144.939  1.00  0.00           H
ATOM    326  HB2 LYS A  24      -0.363  18.038 147.045  1.00  0.00           H
ATOM    327  HB3 LYS A  24      -0.154  17.609 145.338  1.00  0.00           H
ATOM    328  HG2 LYS A  24      -1.930  19.737 146.546  1.00  0.00           H
ATOM    329  HG3 LYS A  24      -1.520  19.730 144.822  1.00  0.00           H
ATOM    330  HD2 LYS A  24      -2.909  17.495 146.335  1.00  0.00           H
ATOM    331  HD3 LYS A  24      -2.497  17.467 144.612  1.00  0.00           H
ATOM    332  HE2 LYS A  24      -3.981  19.469 144.288  1.00  0.00           H
ATOM    333  HE3 LYS A  24      -4.844  18.015 144.843  1.00  0.00           H
ATOM    334  HZ1 LYS A  24      -5.492  19.960 146.079  1.00  0.00           H
ATOM    335  HZ2 LYS A  24      -3.936  20.231 146.557  1.00  0.00           H
ATOM    336  HZ3 LYS A  24      -4.735  18.883 147.073  1.00  0.00           H
ATOM    337  N   ALA A  25       0.901  20.221 148.224  1.00 42.89           N
ATOM    338  CA  ALA A  25       0.615  21.251 149.177  1.00 42.89           C
ATOM    339  CB  ALA A  25       0.873  20.878 150.643  1.00 42.89           C
ATOM    340  C   ALA A  25       1.479  22.432 148.899  1.00 42.89           C
ATOM    341  O   ALA A  25       1.013  23.563 149.014  1.00 42.89           O
ATOM    342  H   ALA A  25       1.274  19.328 148.515  1.00  0.00           H
ATOM    343  HA  ALA A  25      -0.428  21.547 149.070  1.00  0.00           H
ATOM    344  HB1 ALA A  25       1.355  21.713 151.152  1.00  0.00           H
ATOM    345  HB2 ALA A  25      -0.075  20.653 151.132  1.00  0.00           H
ATOM    346  HB3 ALA A  25       1.521  20.003 150.687  1.00  0.00           H
ATOM    347  N   PHE A  26       2.771  22.201 148.586  1.00 56.80           N
ATOM    348  CA  PHE A  26       3.690  23.279 148.340  1.00 56.80           C
ATOM    349  CB  PHE A  26       5.159  22.821 148.327  1.00 56.80           C
ATOM    350  CG  PHE A  26       5.545  22.603 149.750  1.00 56.80           C
ATOM    351  CD1 PHE A  26       5.292  21.410 150.386  1.00 56.80           C
ATOM    352  CD2 PHE A  26       6.158  23.611 150.455  1.00 56.80           C
ATOM    353  CE1 PHE A  26       5.650  21.224 151.701  1.00 56.80           C
ATOM    354  CE2 PHE A  26       6.518  23.433 151.769  1.00 56.80           C
ATOM    355  CZ  PHE A  26       6.264  22.238 152.395  1.00 56.80           C
ATOM    356  C   PHE A  26       3.415  24.008 147.051  1.00 56.80           C
ATOM    357  O   PHE A  26       3.352  25.237 147.026  1.00 56.80           O
ATOM    358  H   PHE A  26       3.100  21.248 148.523  1.00  0.00           H
ATOM    359  HA  PHE A  26       3.578  23.997 149.153  1.00  0.00           H
ATOM    360  HB2 PHE A  26       5.260  21.894 147.763  1.00  0.00           H
ATOM    361  HB3 PHE A  26       5.786  23.595 147.885  1.00  0.00           H
ATOM    362  HD1 PHE A  26       4.807  20.610 149.847  1.00  0.00           H
ATOM    363  HD2 PHE A  26       6.359  24.555 149.970  1.00  0.00           H
ATOM    364  HE1 PHE A  26       5.448  20.281 152.188  1.00  0.00           H
ATOM    365  HE2 PHE A  26       7.001  24.234 152.310  1.00  0.00           H
ATOM    366  HZ  PHE A  26       6.545  22.096 153.428  1.00  0.00           H
ATOM    367  N   HIS A  27       3.235  23.266 145.943  1.00 55.59           N
ATOM    368  CA  HIS A  27       3.100  23.841 144.630  1.00 55.59           C
ATOM    369  ND1 HIS A  27       1.845  23.535 141.457  1.00 55.59           N
ATOM    370  CG  HIS A  27       3.012  23.274 142.141  1.00 55.59           C
ATOM    371  CB  HIS A  27       3.066  22.748 143.544  1.00 55.59           C
ATOM    372  NE2 HIS A  27       3.515  24.042 140.079  1.00 55.59           N
ATOM    373  CD2 HIS A  27       4.022  23.588 141.285  1.00 55.59           C
ATOM    374  CE1 HIS A  27       2.204  23.992 140.230  1.00 55.59           C
ATOM    375  C   HIS A  27       1.847  24.646 144.484  1.00 55.59           C
ATOM    376  O   HIS A  27       1.866  25.743 143.927  1.00 55.59           O
ATOM    377  H   HIS A  27       3.193  22.261 146.037  1.00  0.00           H
ATOM    378  HA  HIS A  27       3.955  24.491 144.444  1.00  0.00           H
ATOM    379  HB2 HIS A  27       3.964  22.138 143.645  1.00  0.00           H
ATOM    380  HB3 HIS A  27       2.194  22.116 143.713  1.00  0.00           H
ATOM    381  HD2 HIS A  27       5.073  23.496 141.514  1.00  0.00           H
ATOM    382  HE1 HIS A  27       1.498  24.281 139.465  1.00  0.00           H
ATOM    383  HD1 HIS A  27       0.904  23.410 141.802  1.00  0.00           H
ATOM    384  N   VAL A  28       0.717  24.115 144.976  1.00105.65           N
ATOM    385  CA  VAL A  28      -0.549  24.759 144.771  1.00105.65           C
ATOM    386  CB  VAL A  28      -1.700  23.923 145.250  1.00105.65           C
ATOM    387  CG1 VAL A  28      -1.560  23.718 146.768  1.00105.65           C
ATOM    388  CG2 VAL A  28      -3.010  24.613 144.834  1.00105.65           C
ATOM    389  C   VAL A  28      -0.626  26.090 145.461  1.00105.65           C
ATOM    390  O   VAL A  28      -1.280  27.006 144.965  1.00105.65           O
ATOM    391  H   VAL A  28       0.758  23.251 145.497  1.00  0.00           H
ATOM    392  HA  VAL A  28      -0.674  24.925 143.701  1.00  0.00           H
ATOM    393  HB  VAL A  28      -1.650  22.950 144.762  1.00  0.00           H
ATOM    394 HG21 VAL A  28      -3.858  24.019 145.174  1.00  0.00           H
ATOM    395 HG22 VAL A  28      -3.057  25.604 145.285  1.00  0.00           H
ATOM    396 HG23 VAL A  28      -3.043  24.705 143.748  1.00  0.00           H
ATOM    397 HG11 VAL A  28      -2.074  22.803 147.060  1.00  0.00           H
ATOM    398 HG12 VAL A  28      -0.504  23.640 147.028  1.00  0.00           H
ATOM    399 HG13 VAL A  28      -2.002  24.566 147.291  1.00  0.00           H
ATOM    400  N   ARG A  29      -0.046  26.196 146.670  1.00207.04           N
ATOM    401  CA  ARG A  29      -0.094  27.390 147.478  1.00207.04           C
ATOM    402  CB  ARG A  29       0.183  27.106 148.965  1.00207.04           C
ATOM    403  CG  ARG A  29       1.558  26.495 149.249  1.00207.04           C
ATOM    404  CD  ARG A  29       2.713  27.494 149.163  1.00207.04           C
ATOM    405  NE  ARG A  29       2.601  28.416 150.329  1.00207.04           N
ATOM    406  CZ  ARG A  29       3.165  28.085 151.528  1.00207.04           C
ATOM    407  NH1 ARG A  29       3.832  26.903 151.671  1.00207.04           N
ATOM    408  NH2 ARG A  29       3.065  28.941 152.587  1.00207.04           N
ATOM    409  C   ARG A  29       0.814  28.516 147.037  1.00207.04           C
ATOM    410  O   ARG A  29       0.439  29.680 147.162  1.00207.04           O
ATOM    411  H   ARG A  29       0.451  25.395 147.032  1.00  0.00           H
ATOM    412  HA  ARG A  29      -1.114  27.769 147.417  1.00  0.00           H
ATOM    413  HB2 ARG A  29      -0.578  26.415 149.327  1.00  0.00           H
ATOM    414  HB3 ARG A  29       0.096  28.040 149.520  1.00  0.00           H
ATOM    415  HG2 ARG A  29       1.544  26.073 150.254  1.00  0.00           H
ATOM    416  HG3 ARG A  29       1.737  25.691 148.535  1.00  0.00           H
ATOM    417  HD2 ARG A  29       2.646  28.060 148.234  1.00  0.00           H
ATOM    418  HD3 ARG A  29       3.664  26.963 149.203  1.00  0.00           H
ATOM    419  HE  ARG A  29       2.105  29.291 150.232  1.00  0.00           H
ATOM    420 HH11 ARG A  29       3.909  26.269 150.889  1.00  0.00           H
ATOM    421 HH12 ARG A  29       4.249  26.663 152.559  1.00  0.00           H
ATOM    422 HH21 ARG A  29       2.573  29.817 152.484  1.00  0.00           H
ATOM    423 HH22 ARG A  29       3.483  28.698 153.474  1.00  0.00           H
ATOM    424  N   GLY A  30       2.027  28.219 146.520  1.00 42.09           N
ATOM    425  CA  GLY A  30       3.027  29.238 146.293  1.00 42.09           C
ATOM    426  C   GLY A  30       2.881  29.944 144.967  1.00 42.09           C
ATOM    427  O   GLY A  30       1.904  29.757 144.243  1.00 42.09           O
ATOM    428  H   GLY A  30       2.240  27.260 146.286  1.00  0.00           H
ATOM    429  HA2 GLY A  30       2.950  29.979 147.088  1.00  0.00           H
ATOM    430  HA3 GLY A  30       4.014  28.777 146.338  1.00  0.00           H
ATOM    431  N   SER A  31       3.886  30.805 144.644  1.00 87.74           N
ATOM    432  CA  SER A  31       3.891  31.644 143.469  1.00 87.74           C
ATOM    433  CB  SER A  31       4.914  32.790 143.464  1.00 87.74           C
ATOM    434  OG  SER A  31       6.141  32.349 142.906  1.00 87.74           O
ATOM    435  C   SER A  31       4.161  30.861 142.225  1.00 87.74           C
ATOM    436  O   SER A  31       4.107  31.400 141.124  1.00 87.74           O
ATOM    437  H   SER A  31       4.679  30.860 145.267  1.00  0.00           H
ATOM    438  HA  SER A  31       2.899  32.085 143.373  1.00  0.00           H
ATOM    439  HB2 SER A  31       5.084  33.125 144.487  1.00  0.00           H
ATOM    440  HB3 SER A  31       4.525  33.619 142.872  1.00  0.00           H
ATOM    441  HG  SER A  31       6.085  32.376 141.948  1.00  0.00           H
ATOM    442  N   HIS A  32       4.612  29.618 142.373  1.00131.45           N
ATOM    443  CA  HIS A  32       4.859  28.709 141.294  1.00131.45           C
ATOM    444  ND1 HIS A  32       8.538  28.296 142.014  1.00131.45           N
ATOM    445  CG  HIS A  32       7.356  28.574 141.365  1.00131.45           C
ATOM    446  CB  HIS A  32       6.074  27.798 141.541  1.00131.45           C
ATOM    447  NE2 HIS A  32       8.951  30.045 140.681  1.00131.45           N
ATOM    448  CD2 HIS A  32       7.625  29.644 140.558  1.00131.45           C
ATOM    449  CE1 HIS A  32       9.454  29.200 141.572  1.00131.45           C
ATOM    450  C   HIS A  32       3.651  27.910 140.899  1.00131.45           C
ATOM    451  O   HIS A  32       3.773  26.957 140.137  1.00131.45           O
ATOM    452  H   HIS A  32       4.793  29.293 143.312  1.00  0.00           H
ATOM    453  HA  HIS A  32       5.112  29.324 140.430  1.00  0.00           H
ATOM    454  HB2 HIS A  32       6.028  27.406 142.557  1.00  0.00           H
ATOM    455  HB3 HIS A  32       6.054  26.970 140.833  1.00  0.00           H
ATOM    456  HD2 HIS A  32       6.902  30.116 139.909  1.00  0.00           H
ATOM    457  HE1 HIS A  32      10.479  29.227 141.910  1.00  0.00           H
ATOM    458  HD1 HIS A  32       8.695  27.561 142.689  1.00  0.00           H
ATOM    459  N   ALA A  33       2.463  28.194 141.457  1.00 67.27           N
ATOM    460  CA  ALA A  33       1.312  27.356 141.218  1.00 67.27           C
ATOM    461  CB  ALA A  33       0.024  27.925 141.833  1.00 67.27           C
ATOM    462  C   ALA A  33       1.078  27.195 139.735  1.00 67.27           C
ATOM    463  O   ALA A  33       0.600  26.150 139.293  1.00 67.27           O
ATOM    464  H   ALA A  33       2.374  29.005 142.052  1.00  0.00           H
ATOM    465  HA  ALA A  33       1.500  26.373 141.650  1.00  0.00           H
ATOM    466  HB1 ALA A  33       0.160  28.054 142.907  1.00  0.00           H
ATOM    467  HB2 ALA A  33      -0.201  28.889 141.377  1.00  0.00           H
ATOM    468  HB3 ALA A  33      -0.801  27.236 141.651  1.00  0.00           H
ATOM    469  N   SER A  34       1.335  28.242 138.935  1.00126.92           N
ATOM    470  CA  SER A  34       1.140  28.220 137.509  1.00126.92           C
ATOM    471  CB  SER A  34       1.040  29.638 136.923  1.00126.92           C
ATOM    472  OG  SER A  34      -0.030  30.347 137.527  1.00126.92           O
ATOM    473  C   SER A  34       2.293  27.594 136.756  1.00126.92           C
ATOM    474  O   SER A  34       2.178  27.393 135.546  1.00126.92           O
ATOM    475  H   SER A  34       1.684  29.091 139.356  1.00  0.00           H
ATOM    476  HA  SER A  34       0.225  27.673 137.281  1.00  0.00           H
ATOM    477  HB2 SER A  34       1.973  30.170 137.108  1.00  0.00           H
ATOM    478  HB3 SER A  34       0.869  29.573 135.848  1.00  0.00           H
ATOM    479  HG  SER A  34      -0.081  31.230 137.153  1.00  0.00           H
ATOM    480  N   ILE A  35       3.443  27.309 137.406  1.00123.72           N
ATOM    481  CA  ILE A  35       4.566  26.793 136.667  1.00123.72           C
ATOM    482  CB  ILE A  35       5.917  27.106 137.276  1.00123.72           C
ATOM    483  CG1 ILE A  35       7.045  26.657 136.331  1.00123.72           C
ATOM    484  CG2 ILE A  35       6.021  26.464 138.665  1.00123.72           C
ATOM    485  CD1 ILE A  35       8.438  27.039 136.827  1.00123.72           C
ATOM    486  C   ILE A  35       4.449  25.307 136.536  1.00123.72           C
ATOM    487  O   ILE A  35       4.405  24.571 137.519  1.00123.72           O
ATOM    488  H   ILE A  35       3.514  27.457 138.403  1.00  0.00           H
ATOM    489  HA  ILE A  35       4.539  27.224 135.666  1.00  0.00           H
ATOM    490  HB  ILE A  35       5.990  28.187 137.398  1.00  0.00           H
ATOM    491 HG12 ILE A  35       6.885  27.121 135.358  1.00  0.00           H
ATOM    492 HG13 ILE A  35       6.997  25.574 136.216  1.00  0.00           H
ATOM    493 HD11 ILE A  35       8.527  26.795 137.886  1.00  0.00           H
ATOM    494 HD12 ILE A  35       9.189  26.486 136.262  1.00  0.00           H
ATOM    495 HD13 ILE A  35       8.593  28.109 136.687  1.00  0.00           H
ATOM    496 HG21 ILE A  35       6.977  25.949 138.757  1.00  0.00           H
ATOM    497 HG22 ILE A  35       5.209  25.748 138.796  1.00  0.00           H
ATOM    498 HG23 ILE A  35       5.950  27.238 139.429  1.00  0.00           H
ATOM    499  N   ASN A  36       4.414  24.823 135.278  1.00 69.61           N
ATOM    500  CA  ASN A  36       4.195  23.432 134.994  1.00 69.61           C
ATOM    501  CB  ASN A  36       3.796  23.178 133.528  1.00 69.61           C
ATOM    502  CG  ASN A  36       3.234  21.770 133.417  1.00 69.61           C
ATOM    503  OD1 ASN A  36       3.975  20.799 133.276  1.00 69.61           O
ATOM    504  ND2 ASN A  36       1.882  21.650 133.484  1.00 69.61           N
ATOM    505  C   ASN A  36       5.445  22.659 135.290  1.00 69.61           C
ATOM    506  O   ASN A  36       6.561  23.167 135.202  1.00 69.61           O
ATOM    507  H   ASN A  36       4.547  25.462 134.507  1.00  0.00           H
ATOM    508  HA  ASN A  36       3.398  23.066 135.641  1.00  0.00           H
ATOM    509  HB2 ASN A  36       3.039  23.901 133.223  1.00  0.00           H
ATOM    510  HB3 ASN A  36       4.673  23.274 132.888  1.00  0.00           H
ATOM    511 HD21 ASN A  36       1.452  20.739 133.417  1.00  0.00           H
ATOM    512 HD22 ASN A  36       1.307  22.472 133.601  1.00  0.00           H
ATOM    513  N   CYS A  37       5.265  21.370 135.614  1.00 82.18           N
ATOM    514  CA  CYS A  37       6.301  20.470 136.034  1.00 82.18           C
ATOM    515  CB  CYS A  37       5.793  19.047 136.255  1.00 82.18           C
ATOM    516  SG  CYS A  37       4.309  19.029 137.286  1.00 82.18           S
ATOM    517  C   CYS A  37       7.305  20.280 134.944  1.00 82.18           C
ATOM    518  O   CYS A  37       8.470  19.997 135.211  1.00 82.18           O
ATOM    519  H   CYS A  37       4.326  21.004 135.558  1.00  0.00           H
ATOM    520  HA  CYS A  37       6.786  20.844 136.936  1.00  0.00           H
ATOM    521  HB2 CYS A  37       6.573  18.465 136.746  1.00  0.00           H
ATOM    522  HB3 CYS A  37       5.563  18.595 135.290  1.00  0.00           H
ATOM    523  HG  CYS A  37       3.330  18.382 136.647  1.00  0.00           H
ATOM    524  N   GLY A  38       6.864  20.394 133.685  1.00 56.51           N
ATOM    525  CA  GLY A  38       7.685  20.111 132.546  1.00 56.51           C
ATOM    526  C   GLY A  38       8.899  21.002 132.577  1.00 56.51           C
ATOM    527  O   GLY A  38       9.934  20.657 132.011  1.00 56.51           O
ATOM    528  H   GLY A  38       5.911  20.692 133.532  1.00  0.00           H
ATOM    529  HA2 GLY A  38       7.998  19.067 132.573  1.00  0.00           H
ATOM    530  HA3 GLY A  38       7.119  20.298 131.633  1.00  0.00           H
ATOM    531  N   HIS A  39       8.802  22.195 133.196  1.00 82.93           N
ATOM    532  CA  HIS A  39       9.934  23.081 133.196  1.00 82.93           C
ATOM    533  ND1 HIS A  39       9.201  26.224 132.339  1.00 82.93           N
ATOM    534  CG  HIS A  39       8.773  25.316 133.282  1.00 82.93           C
ATOM    535  CB  HIS A  39       9.692  24.375 133.999  1.00 82.93           C
ATOM    536  NE2 HIS A  39       6.993  26.448 132.479  1.00 82.93           N
ATOM    537  CD2 HIS A  39       7.422  25.467 133.357  1.00 82.93           C
ATOM    538  CE1 HIS A  39       8.097  26.874 131.891  1.00 82.93           C
ATOM    539  C   HIS A  39      11.125  22.382 133.782  1.00 82.93           C
ATOM    540  O   HIS A  39      12.241  22.558 133.288  1.00 82.93           O
ATOM    541  H   HIS A  39       7.943  22.464 133.655  1.00  0.00           H
ATOM    542  HA  HIS A  39      10.163  23.351 132.165  1.00  0.00           H
ATOM    543  HB2 HIS A  39       9.249  24.115 134.960  1.00  0.00           H
ATOM    544  HB3 HIS A  39      10.647  24.872 134.170  1.00  0.00           H
ATOM    545  HD2 HIS A  39       6.775  24.900 134.010  1.00  0.00           H
ATOM    546  HE1 HIS A  39       8.118  27.650 131.140  1.00  0.00           H
ATOM    547  HD1 HIS A  39      10.153  26.377 132.039  1.00  0.00           H
ATOM    548  N   CYS A  40      10.953  21.725 134.947  1.00130.71           N
ATOM    549  CA  CYS A  40      12.009  20.965 135.561  1.00130.71           C
ATOM    550  CB  CYS A  40      12.194  21.369 137.034  1.00130.71           C
ATOM    551  SG  CYS A  40      12.652  23.143 137.108  1.00130.71           S
ATOM    552  C   CYS A  40      12.039  19.464 135.355  1.00130.71           C
ATOM    553  O   CYS A  40      13.109  18.879 135.497  1.00130.71           O
ATOM    554  H   CYS A  40      10.053  21.768 135.404  1.00  0.00           H
ATOM    555  HA  CYS A  40      12.915  21.321 135.070  1.00  0.00           H
ATOM    556  HB2 CYS A  40      12.985  20.768 137.482  1.00  0.00           H
ATOM    557  HB3 CYS A  40      11.262  21.209 137.576  1.00  0.00           H
ATOM    558  HG  CYS A  40      13.684  23.372 136.290  1.00  0.00           H
ATOM    559  N   HIS A  41      10.909  18.764 135.063  1.00100.09           N
ATOM    560  CA  HIS A  41      10.961  17.307 135.094  1.00100.09           C
ATOM    561  ND1 HIS A  41      11.541  16.822 138.225  1.00100.09           N
ATOM    562  CG  HIS A  41      10.377  17.149 137.570  1.00100.09           C
ATOM    563  CB  HIS A  41      10.049  16.698 136.174  1.00100.09           C
ATOM    564  NE2 HIS A  41      10.348  18.066 139.647  1.00100.09           N
ATOM    565  CD2 HIS A  41       9.660  17.907 138.450  1.00100.09           C
ATOM    566  CE1 HIS A  41      11.474  17.392 139.457  1.00100.09           C
ATOM    567  C   HIS A  41      10.508  16.655 133.788  1.00100.09           C
ATOM    568  O   HIS A  41       9.646  17.192 133.094  1.00100.09           O
ATOM    569  H   HIS A  41      10.052  19.244 134.830  1.00  0.00           H
ATOM    570  HA  HIS A  41      11.988  17.001 135.295  1.00  0.00           H
ATOM    571  HB2 HIS A  41      10.144  15.613 136.132  1.00  0.00           H
ATOM    572  HB3 HIS A  41       9.016  16.967 135.953  1.00  0.00           H
ATOM    573  HD2 HIS A  41       8.687  18.328 138.243  1.00  0.00           H
ATOM    574  HE1 HIS A  41      12.253  17.305 140.200  1.00  0.00           H
ATOM    575  HD1 HIS A  41      12.300  16.265 137.860  1.00  0.00           H
ATOM    576  N   THR A  42      11.108  15.484 133.406  1.00152.41           N
ATOM    577  CA  THR A  42      10.588  14.677 132.309  1.00152.41           C
ATOM    578  CB  THR A  42      11.461  14.488 131.082  1.00152.41           C
ATOM    579  OG1 THR A  42      10.639  14.071 130.001  1.00152.41           O
ATOM    580  CG2 THR A  42      12.556  13.433 131.289  1.00152.41           C
ATOM    581  C   THR A  42      10.173  13.338 132.916  1.00152.41           C
ATOM    582  O   THR A  42      10.984  12.496 133.300  1.00152.41           O
ATOM    583  H   THR A  42      11.933  15.171 133.898  1.00  0.00           H
ATOM    584  HA  THR A  42       9.673  15.163 131.970  1.00  0.00           H
ATOM    585  HB  THR A  42      11.928  15.440 130.827  1.00  0.00           H
ATOM    586 HG21 THR A  42      12.326  12.548 130.695  1.00  0.00           H
ATOM    587 HG22 THR A  42      12.603  13.160 132.343  1.00  0.00           H
ATOM    588 HG23 THR A  42      13.517  13.841 130.976  1.00  0.00           H
ATOM    589  HG1 THR A  42       9.973  14.741 129.829  1.00  0.00           H
ATOM    590  N   GLU A  43       8.848  13.194 133.093  1.00242.36           N
ATOM    591  CA  GLU A  43       8.095  12.201 133.831  1.00242.36           C
ATOM    592  CB  GLU A  43       6.881  12.882 134.510  1.00242.36           C
ATOM    593  CG  GLU A  43       6.168  12.068 135.596  1.00242.36           C
ATOM    594  CD  GLU A  43       7.145  11.856 136.744  1.00242.36           C
ATOM    595  OE1 GLU A  43       8.086  12.683 136.876  1.00242.36           O
ATOM    596  OE2 GLU A  43       6.966  10.865 137.501  1.00242.36           O
ATOM    597  C   GLU A  43       7.589  10.828 133.272  1.00242.36           C
ATOM    598  O   GLU A  43       7.149  10.023 134.088  1.00242.36           O
ATOM    599  H   GLU A  43       8.284  13.895 132.635  1.00  0.00           H
ATOM    600  HA  GLU A  43       8.749  11.929 134.660  1.00  0.00           H
ATOM    601  HB2 GLU A  43       7.231  13.808 134.965  1.00  0.00           H
ATOM    602  HB3 GLU A  43       6.154  13.134 133.738  1.00  0.00           H
ATOM    603  HG2 GLU A  43       5.858  11.104 135.192  1.00  0.00           H
ATOM    604  HG3 GLU A  43       5.295  12.615 135.952  1.00  0.00           H
ATOM    605  N   THR A  44       7.502  10.475 131.958  1.00379.67           N
ATOM    606  CA  THR A  44       6.722   9.276 131.537  1.00379.67           C
ATOM    607  CB  THR A  44       6.533   9.198 130.055  1.00379.67           C
ATOM    608  OG1 THR A  44       5.603   8.171 129.745  1.00379.67           O
ATOM    609  CG2 THR A  44       7.890   8.915 129.396  1.00379.67           C
ATOM    610  C   THR A  44       7.128   7.812 132.041  1.00379.67           C
ATOM    611  O   THR A  44       8.191   7.354 131.636  1.00379.67           O
ATOM    612  H   THR A  44       7.972  11.033 131.260  1.00  0.00           H
ATOM    613  HA  THR A  44       5.721   9.440 131.937  1.00  0.00           H
ATOM    614  HB  THR A  44       6.149  10.151 129.691  1.00  0.00           H
ATOM    615 HG21 THR A  44       7.961   9.467 128.459  1.00  0.00           H
ATOM    616 HG22 THR A  44       7.981   7.847 129.197  1.00  0.00           H
ATOM    617 HG23 THR A  44       8.691   9.229 130.065  1.00  0.00           H
ATOM    618  HG1 THR A  44       5.484   8.123 128.794  1.00  0.00           H
ATOM    619  N   GLU A  45       6.284   7.022 132.868  1.00423.29           N
ATOM    620  CA  GLU A  45       6.329   5.583 133.404  1.00423.29           C
ATOM    621  CB  GLU A  45       7.651   4.855 133.109  1.00423.29           C
ATOM    622  CG  GLU A  45       7.850   4.598 131.614  1.00423.29           C
ATOM    623  CD  GLU A  45       9.104   3.757 131.438  1.00423.29           C
ATOM    624  OE1 GLU A  45       9.116   2.606 131.951  1.00423.29           O
ATOM    625  OE2 GLU A  45      10.066   4.251 130.791  1.00423.29           O
ATOM    626  C   GLU A  45       6.099   5.654 135.039  1.00423.29           C
ATOM    627  O   GLU A  45       6.635   6.610 135.594  1.00423.29           O
ATOM    628  H   GLU A  45       5.463   7.524 133.175  1.00  0.00           H
ATOM    629  HA  GLU A  45       5.510   5.017 132.959  1.00  0.00           H
ATOM    630  HB2 GLU A  45       8.477   5.467 133.473  1.00  0.00           H
ATOM    631  HB3 GLU A  45       7.656   3.901 133.637  1.00  0.00           H
ATOM    632  HG2 GLU A  45       6.988   4.063 131.214  1.00  0.00           H
ATOM    633  HG3 GLU A  45       7.968   5.547 131.091  1.00  0.00           H
ATOM    634  N   ALA A  46       5.318   4.770 135.875  1.00178.11           N
ATOM    635  CA  ALA A  46       5.174   4.753 137.423  1.00178.11           C
ATOM    636  CB  ALA A  46       5.204   6.168 138.036  1.00178.11           C
ATOM    637  C   ALA A  46       3.929   4.066 138.002  1.00178.11           C
ATOM    638  O   ALA A  46       3.003   3.702 137.278  1.00178.11           O
ATOM    639  H   ALA A  46       4.791   4.063 135.383  1.00  0.00           H
ATOM    640  HA  ALA A  46       6.040   4.220 137.815  1.00  0.00           H
ATOM    641  HB1 ALA A  46       4.685   6.160 138.994  1.00  0.00           H
ATOM    642  HB2 ALA A  46       6.239   6.477 138.186  1.00  0.00           H
ATOM    643  HB3 ALA A  46       4.710   6.867 137.361  1.00  0.00           H
ATOM    644  N   HIS A  47       3.915   3.876 139.367  1.00106.82           N
ATOM    645  CA  HIS A  47       2.884   3.307 140.242  1.00106.82           C
ATOM    646  ND1 HIS A  47       0.797   0.810 140.966  1.00106.82           N
ATOM    647  CG  HIS A  47       2.015   1.254 141.427  1.00106.82           C
ATOM    648  CB  HIS A  47       3.088   1.819 140.546  1.00106.82           C
ATOM    649  NE2 HIS A  47       0.793   0.502 143.168  1.00106.82           N
ATOM    650  CD2 HIS A  47       1.996   1.060 142.774  1.00106.82           C
ATOM    651  CE1 HIS A  47       0.105   0.371 142.047  1.00106.82           C
ATOM    652  C   HIS A  47       3.016   4.062 141.561  1.00106.82           C
ATOM    653  O   HIS A  47       3.991   4.783 141.762  1.00106.82           O
ATOM    654  H   HIS A  47       4.753   4.178 139.843  1.00  0.00           H
ATOM    655  HA  HIS A  47       1.895   3.471 139.813  1.00  0.00           H
ATOM    656  HB2 HIS A  47       3.092   1.269 139.605  1.00  0.00           H
ATOM    657  HB3 HIS A  47       4.053   1.688 141.036  1.00  0.00           H
ATOM    658  HD2 HIS A  47       2.807   1.307 143.442  1.00  0.00           H
ATOM    659  HE1 HIS A  47      -0.893  -0.038 141.997  1.00  0.00           H
ATOM    660  HE2 HIS A  47       0.505   0.251 144.103  1.00  0.00           H
ATOM    661  N   VAL A  48       2.035   3.952 142.493  1.00129.97           N
ATOM    662  CA  VAL A  48       2.079   4.679 143.749  1.00129.97           C
ATOM    663  CB  VAL A  48       0.800   4.498 144.553  1.00129.97           C
ATOM    664  CG1 VAL A  48      -0.365   5.118 143.764  1.00129.97           C
ATOM    665  CG2 VAL A  48       0.541   3.010 144.866  1.00129.97           C
ATOM    666  C   VAL A  48       3.227   4.269 144.608  1.00129.97           C
ATOM    667  O   VAL A  48       3.992   5.112 145.074  1.00129.97           O
ATOM    668  H   VAL A  48       1.249   3.345 142.307  1.00  0.00           H
ATOM    669  HA  VAL A  48       2.188   5.739 143.522  1.00  0.00           H
ATOM    670  HB  VAL A  48       0.905   5.036 145.495  1.00  0.00           H
ATOM    671 HG21 VAL A  48      -0.506   2.872 145.134  1.00  0.00           H
ATOM    672 HG22 VAL A  48       0.773   2.408 143.987  1.00  0.00           H
ATOM    673 HG23 VAL A  48       1.173   2.698 145.697  1.00  0.00           H
ATOM    674 HG11 VAL A  48      -1.218   4.439 143.781  1.00  0.00           H
ATOM    675 HG12 VAL A  48      -0.648   6.067 144.220  1.00  0.00           H
ATOM    676 HG13 VAL A  48      -0.056   5.288 142.733  1.00  0.00           H
ATOM    677  N   ARG A  49       3.339   2.960 144.883  1.00 77.05           N
ATOM    678  CA  ARG A  49       4.375   2.448 145.717  1.00 77.05           C
ATOM    679  CB  ARG A  49       4.107   1.004 146.178  1.00 77.05           C
ATOM    680  CG  ARG A  49       2.887   0.864 147.096  1.00 77.05           C
ATOM    681  CD  ARG A  49       3.136   1.339 148.531  1.00 77.05           C
ATOM    682  NE  ARG A  49       1.866   1.172 149.295  1.00 77.05           N
ATOM    683  CZ  ARG A  49       0.955   2.189 149.342  1.00 77.05           C
ATOM    684  NH1 ARG A  49       1.210   3.364 148.696  1.00 77.05           N
ATOM    685  NH2 ARG A  49      -0.212   2.030 150.031  1.00 77.05           N
ATOM    686  C   ARG A  49       5.649   2.454 144.964  1.00 77.05           C
ATOM    687  O   ARG A  49       6.701   2.776 145.514  1.00 77.05           O
ATOM    688  H   ARG A  49       2.668   2.318 144.486  1.00  0.00           H
ATOM    689  HA  ARG A  49       4.476   3.089 146.593  1.00  0.00           H
ATOM    690  HB2 ARG A  49       3.945   0.386 145.295  1.00  0.00           H
ATOM    691  HB3 ARG A  49       4.987   0.636 146.706  1.00  0.00           H
ATOM    692  HG2 ARG A  49       2.071   1.453 146.676  1.00  0.00           H
ATOM    693  HG3 ARG A  49       2.586  -0.183 147.121  1.00  0.00           H
ATOM    694  HD2 ARG A  49       3.431   2.388 148.528  1.00  0.00           H
ATOM    695  HD3 ARG A  49       3.922   0.737 148.987  1.00  0.00           H
ATOM    696  HE  ARG A  49       1.679   0.305 149.779  1.00  0.00           H
ATOM    697 HH11 ARG A  49       0.536   4.115 148.729  1.00  0.00           H
ATOM    698 HH12 ARG A  49       2.073   3.482 148.184  1.00  0.00           H
ATOM    699 HH21 ARG A  49      -0.886   2.782 150.064  1.00  0.00           H
ATOM    700 HH22 ARG A  49      -0.402   1.160 150.508  1.00  0.00           H
ATOM    701  N   ASN A  50       5.580   2.105 143.667  1.00103.26           N
ATOM    702  CA  ASN A  50       6.805   1.954 142.953  1.00103.26           C
ATOM    703  CB  ASN A  50       6.931   0.614 142.203  1.00103.26           C
ATOM    704  CG  ASN A  50       5.801   0.496 141.194  1.00103.26           C
ATOM    705  OD1 ASN A  50       4.780  -0.138 141.456  1.00103.26           O
ATOM    706  ND2 ASN A  50       5.986   1.129 140.006  1.00103.26           N
ATOM    707  C   ASN A  50       7.001   3.078 142.000  1.00103.26           C
ATOM    708  O   ASN A  50       6.118   3.490 141.249  1.00103.26           O
ATOM    709  H   ASN A  50       4.690   1.955 143.214  1.00  0.00           H
ATOM    710  HA  ASN A  50       7.615   1.998 143.681  1.00  0.00           H
ATOM    711  HB2 ASN A  50       6.871  -0.209 142.915  1.00  0.00           H
ATOM    712  HB3 ASN A  50       7.888   0.576 141.683  1.00  0.00           H
ATOM    713 HD21 ASN A  50       6.840   1.640 139.834  1.00  0.00           H
ATOM    714 HD22 ASN A  50       5.270   1.088 139.295  1.00  0.00           H
ATOM    715  N   PHE A  51       8.239   3.573 142.042  1.00 99.78           N
ATOM    716  CA  PHE A  51       8.772   4.679 141.330  1.00 99.78           C
ATOM    717  CB  PHE A  51      10.197   4.884 141.875  1.00 99.78           C
ATOM    718  CG  PHE A  51      10.937   6.020 141.283  1.00 99.78           C
ATOM    719  CD1 PHE A  51      10.458   7.307 141.355  1.00 99.78           C
ATOM    720  CD2 PHE A  51      12.168   5.782 140.730  1.00 99.78           C
ATOM    721  CE1 PHE A  51      11.181   8.346 140.820  1.00 99.78           C
ATOM    722  CE2 PHE A  51      12.891   6.815 140.202  1.00 99.78           C
ATOM    723  CZ  PHE A  51      12.400   8.097 140.237  1.00 99.78           C
ATOM    724  C   PHE A  51       8.748   4.385 139.872  1.00 99.78           C
ATOM    725  O   PHE A  51       8.438   5.267 139.073  1.00 99.78           O
ATOM    726  H   PHE A  51       8.881   3.099 142.661  1.00  0.00           H
ATOM    727  HA  PHE A  51       8.173   5.567 141.533  1.00  0.00           H
ATOM    728  HB2 PHE A  51      10.766   3.974 141.684  1.00  0.00           H
ATOM    729  HB3 PHE A  51      10.137   5.034 142.953  1.00  0.00           H
ATOM    730  HD1 PHE A  51       9.510   7.502 141.834  1.00  0.00           H
ATOM    731  HD2 PHE A  51      12.567   4.779 140.711  1.00  0.00           H
ATOM    732  HE1 PHE A  51      10.793   9.353 140.858  1.00  0.00           H
ATOM    733  HE2 PHE A  51      13.855   6.622 139.754  1.00  0.00           H
ATOM    734  HZ  PHE A  51      12.970   8.907 139.807  1.00  0.00           H
ATOM    735  N   ASN A  52       9.073   3.139 139.478  1.00132.35           N
ATOM    736  CA  ASN A  52       9.088   2.850 138.075  1.00132.35           C
ATOM    737  CB  ASN A  52       7.852   3.295 137.268  1.00132.35           C
ATOM    738  CG  ASN A  52       7.890   2.507 135.962  1.00132.35           C
ATOM    739  OD1 ASN A  52       8.879   1.843 135.658  1.00132.35           O
ATOM    740  ND2 ASN A  52       6.789   2.570 135.166  1.00132.35           N
ATOM    741  C   ASN A  52      10.315   3.533 137.560  1.00132.35           C
ATOM    742  O   ASN A  52      11.302   3.676 138.282  1.00132.35           O
ATOM    743  H   ASN A  52       9.301   2.425 140.155  1.00  0.00           H
ATOM    744  HA  ASN A  52       9.214   1.775 137.947  1.00  0.00           H
ATOM    745  HB2 ASN A  52       6.939   3.069 137.819  1.00  0.00           H
ATOM    746  HB3 ASN A  52       7.907   4.364 137.061  1.00  0.00           H
ATOM    747 HD21 ASN A  52       5.993   3.124 135.448  1.00  0.00           H
ATOM    748 HD22 ASN A  52       6.767   2.063 134.293  1.00  0.00           H
ATOM    749  N   VAL A  53      10.305   3.954 136.285  1.00 67.01           N
ATOM    750  CA  VAL A  53      11.449   4.625 135.745  1.00 67.01           C
ATOM    751  CB  VAL A  53      11.344   4.904 134.276  1.00 67.01           C
ATOM    752  CG1 VAL A  53      12.522   5.797 133.855  1.00 67.01           C
ATOM    753  CG2 VAL A  53      11.300   3.556 133.537  1.00 67.01           C
ATOM    754  C   VAL A  53      11.633   5.925 136.457  1.00 67.01           C
ATOM    755  O   VAL A  53      10.662   6.573 136.840  1.00 67.01           O
ATOM    756  H   VAL A  53       9.491   3.798 135.707  1.00  0.00           H
ATOM    757  HA  VAL A  53      12.329   4.006 135.919  1.00  0.00           H
ATOM    758  HB  VAL A  53      10.413   5.439 134.086  1.00  0.00           H
ATOM    759 HG21 VAL A  53      12.056   2.889 133.951  1.00  0.00           H
ATOM    760 HG22 VAL A  53      10.314   3.107 133.658  1.00  0.00           H
ATOM    761 HG23 VAL A  53      11.498   3.716 132.477  1.00  0.00           H
ATOM    762 HG11 VAL A  53      12.619   5.783 132.769  1.00  0.00           H
ATOM    763 HG12 VAL A  53      12.341   6.818 134.190  1.00  0.00           H
ATOM    764 HG13 VAL A  53      13.441   5.423 134.307  1.00  0.00           H
ATOM    765  N   LYS A  54      12.902   6.332 136.683  1.00143.03           N
ATOM    766  CA  LYS A  54      13.096   7.573 137.371  1.00143.03           C
ATOM    767  CB  LYS A  54      14.509   7.795 137.955  1.00143.03           C
ATOM    768  CG  LYS A  54      15.617   8.022 136.924  1.00143.03           C
ATOM    769  CD  LYS A  54      16.865   8.674 137.531  1.00143.03           C
ATOM    770  CE  LYS A  54      17.143   8.255 138.979  1.00143.03           C
ATOM    771  NZ  LYS A  54      18.300   9.007 139.523  1.00143.03           N
ATOM    772  C   LYS A  54      12.856   8.710 136.436  1.00143.03           C
ATOM    773  O   LYS A  54      13.314   8.720 135.293  1.00143.03           O
ATOM    774  H   LYS A  54      13.689   5.778 136.376  1.00  0.00           H
ATOM    775  HA  LYS A  54      12.372   7.635 138.184  1.00  0.00           H
ATOM    776  HB2 LYS A  54      14.471   8.669 138.605  1.00  0.00           H
ATOM    777  HB3 LYS A  54      14.773   6.927 138.559  1.00  0.00           H
ATOM    778  HG2 LYS A  54      15.233   8.670 136.136  1.00  0.00           H
ATOM    779  HG3 LYS A  54      15.896   7.063 136.488  1.00  0.00           H
ATOM    780  HD2 LYS A  54      17.726   8.398 136.923  1.00  0.00           H
ATOM    781  HD3 LYS A  54      16.745   9.757 137.497  1.00  0.00           H
ATOM    782  HE2 LYS A  54      16.263   8.461 139.588  1.00  0.00           H
ATOM    783  HE3 LYS A  54      17.360   7.187 139.010  1.00  0.00           H
ATOM    784  HZ1 LYS A  54      18.470   8.720 140.476  1.00  0.00           H
ATOM    785  HZ2 LYS A  54      18.099   9.997 139.500  1.00  0.00           H
ATOM    786  HZ3 LYS A  54      19.119   8.817 138.963  1.00  0.00           H
ATOM    787  N   PRO A  55      12.137   9.683 136.930  1.00180.73           N
ATOM    788  CA  PRO A  55      11.873  10.837 136.109  1.00180.73           C
ATOM    789  CD  PRO A  55      11.022   9.393 137.818  1.00180.73           C
ATOM    790  CB  PRO A  55      10.671  11.540 136.731  1.00180.73           C
ATOM    791  CG  PRO A  55       9.921  10.402 137.445  1.00180.73           C
ATOM    792  C   PRO A  55      13.130  11.652 136.105  1.00180.73           C
ATOM    793  O   PRO A  55      13.893  11.535 137.061  1.00180.73           O
ATOM    794  HA  PRO A  55      11.633  10.522 135.094  1.00  0.00           H
ATOM    795  HD2 PRO A  55      10.670   8.373 137.666  1.00  0.00           H
ATOM    796  HD3 PRO A  55      11.323   9.534 138.856  1.00  0.00           H
ATOM    797  HB2 PRO A  55      10.046  11.997 135.963  1.00  0.00           H
ATOM    798  HB3 PRO A  55      10.999  12.290 137.451  1.00  0.00           H
ATOM    799  HG2 PRO A  55       9.419  10.772 138.339  1.00  0.00           H
ATOM    800  HG3 PRO A  55       9.200   9.942 136.769  1.00  0.00           H
ATOM    801  N   VAL A  56      13.405  12.451 135.051  1.00146.18           N
ATOM    802  CA  VAL A  56      14.597  13.242 135.123  1.00146.18           C
ATOM    803  CB  VAL A  56      15.248  13.644 133.830  1.00146.18           C
ATOM    804  CG1 VAL A  56      15.562  12.405 132.988  1.00146.18           C
ATOM    805  CG2 VAL A  56      14.397  14.728 133.164  1.00146.18           C
ATOM    806  C   VAL A  56      14.230  14.536 135.770  1.00146.18           C
ATOM    807  O   VAL A  56      13.113  15.027 135.599  1.00146.18           O
ATOM    808  H   VAL A  56      12.796  12.489 134.246  1.00  0.00           H
ATOM    809  HA  VAL A  56      15.329  12.727 135.746  1.00  0.00           H
ATOM    810  HB  VAL A  56      16.203  14.103 134.086  1.00  0.00           H
ATOM    811 HG21 VAL A  56      14.686  15.706 133.550  1.00  0.00           H
ATOM    812 HG22 VAL A  56      14.555  14.702 132.086  1.00  0.00           H
ATOM    813 HG23 VAL A  56      13.344  14.548 133.381  1.00  0.00           H
ATOM    814 HG11 VAL A  56      16.033  12.710 132.054  1.00  0.00           H
ATOM    815 HG12 VAL A  56      14.638  11.870 132.771  1.00  0.00           H
ATOM    816 HG13 VAL A  56      16.238  11.752 133.540  1.00  0.00           H
ATOM    817  N   THR A  57      15.164  15.104 136.559  1.00150.19           N
ATOM    818  CA  THR A  57      14.935  16.396 137.140  1.00150.19           C
ATOM    819  CB  THR A  57      15.005  16.425 138.630  1.00150.19           C
ATOM    820  OG1 THR A  57      16.271  15.962 139.053  1.00150.19           O
ATOM    821  CG2 THR A  57      13.906  15.526 139.194  1.00150.19           C
ATOM    822  C   THR A  57      16.034  17.285 136.640  1.00150.19           C
ATOM    823  O   THR A  57      17.194  16.875 136.572  1.00150.19           O
ATOM    824  H   THR A  57      16.030  14.617 136.742  1.00  0.00           H
ATOM    825  HA  THR A  57      13.971  16.782 136.810  1.00  0.00           H
ATOM    826  HB  THR A  57      14.855  17.446 138.981  1.00  0.00           H
ATOM    827 HG21 THR A  57      14.357  14.712 139.762  1.00  0.00           H
ATOM    828 HG22 THR A  57      13.259  16.110 139.849  1.00  0.00           H
ATOM    829 HG23 THR A  57      13.317  15.114 138.374  1.00  0.00           H
ATOM    830  HG1 THR A  57      16.315  15.981 140.012  1.00  0.00           H
ATOM    831  N   SER A  58      15.697  18.538 136.274  1.00121.95           N
ATOM    832  CA  SER A  58      16.692  19.436 135.750  1.00121.95           C
ATOM    833  CB  SER A  58      16.149  20.389 134.663  1.00121.95           C
ATOM    834  OG  SER A  58      15.176  21.266 135.214  1.00121.95           O
ATOM    835  C   SER A  58      17.205  20.297 136.866  1.00121.95           C
ATOM    836  O   SER A  58      16.444  20.919 137.604  1.00121.95           O
ATOM    837  H   SER A  58      14.740  18.848 136.368  1.00  0.00           H
ATOM    838  HA  SER A  58      17.517  18.855 135.337  1.00  0.00           H
ATOM    839  HB2 SER A  58      15.693  19.802 133.866  1.00  0.00           H
ATOM    840  HB3 SER A  58      16.972  20.975 134.253  1.00  0.00           H
ATOM    841  HG  SER A  58      14.680  21.680 134.504  1.00  0.00           H
ATOM    842  N   VAL A  59      18.531  20.222 137.085  1.00148.57           N
ATOM    843  CA  VAL A  59      19.313  20.976 138.027  1.00148.57           C
ATOM    844  CB  VAL A  59      20.436  20.165 138.593  1.00148.57           C
ATOM    845  CG1 VAL A  59      21.516  19.990 137.517  1.00148.57           C
ATOM    846  CG2 VAL A  59      20.902  20.835 139.893  1.00148.57           C
ATOM    847  C   VAL A  59      19.890  22.259 137.456  1.00148.57           C
ATOM    848  O   VAL A  59      20.431  23.070 138.208  1.00148.57           O
ATOM    849  H   VAL A  59      19.038  19.556 136.520  1.00  0.00           H
ATOM    850  HA  VAL A  59      18.657  21.250 138.853  1.00  0.00           H
ATOM    851  HB  VAL A  59      20.046  19.178 138.843  1.00  0.00           H
ATOM    852 HG21 VAL A  59      20.660  20.193 140.740  1.00  0.00           H
ATOM    853 HG22 VAL A  59      21.980  20.994 139.854  1.00  0.00           H
ATOM    854 HG23 VAL A  59      20.398  21.794 140.008  1.00  0.00           H
ATOM    855 HG11 VAL A  59      21.383  19.028 137.021  1.00  0.00           H
ATOM    856 HG12 VAL A  59      22.501  20.026 137.982  1.00  0.00           H
ATOM    857 HG13 VAL A  59      21.431  20.792 136.784  1.00  0.00           H
ATOM    858  N   ASP A  60      19.899  22.424 136.113  1.00173.02           N
ATOM    859  CA  ASP A  60      20.539  23.540 135.446  1.00173.02           C
ATOM    860  CB  ASP A  60      20.156  23.735 133.979  1.00173.02           C
ATOM    861  CG  ASP A  60      20.289  22.484 133.168  1.00173.02           C
ATOM    862  OD1 ASP A  60      20.632  21.410 133.728  1.00173.02           O
ATOM    863  OD2 ASP A  60      20.012  22.605 131.947  1.00173.02           O
ATOM    864  C   ASP A  60      19.902  24.805 135.937  1.00173.02           C
ATOM    865  O   ASP A  60      18.711  24.855 136.237  1.00173.02           O
ATOM    866  H   ASP A  60      19.434  21.731 135.544  1.00  0.00           H
ATOM    867  HA  ASP A  60      21.619  23.541 135.592  1.00  0.00           H
ATOM    868  HB2 ASP A  60      19.120  24.070 133.932  1.00  0.00           H
ATOM    869  HB3 ASP A  60      20.795  24.505 133.547  1.00  0.00           H
ATOM    870  N   GLN A  61      20.704  25.886 135.970  1.00113.83           N
ATOM    871  CA  GLN A  61      20.260  27.201 136.336  1.00113.83           C
ATOM    872  CB  GLN A  61      21.411  28.206 136.512  1.00113.83           C
ATOM    873  CG  GLN A  61      22.298  27.921 137.726  1.00113.83           C
ATOM    874  CD  GLN A  61      23.029  26.609 137.486  1.00113.83           C
ATOM    875  OE1 GLN A  61      23.655  26.409 136.446  1.00113.83           O
ATOM    876  NE2 GLN A  61      22.943  25.683 138.477  1.00113.83           N
ATOM    877  C   GLN A  61      19.356  27.743 135.273  1.00113.83           C
ATOM    878  O   GLN A  61      18.500  28.588 135.534  1.00113.83           O
ATOM    879  H   GLN A  61      21.676  25.764 135.723  1.00  0.00           H
ATOM    880  HA  GLN A  61      19.704  27.137 137.271  1.00  0.00           H
ATOM    881  HB2 GLN A  61      20.983  29.202 136.625  1.00  0.00           H
ATOM    882  HB3 GLN A  61      22.030  28.190 135.615  1.00  0.00           H
ATOM    883  HG2 GLN A  61      23.020  28.728 137.852  1.00  0.00           H
ATOM    884  HG3 GLN A  61      21.680  27.839 138.620  1.00  0.00           H
ATOM    885 HE21 GLN A  61      23.405  24.791 138.376  1.00  0.00           H
ATOM    886 HE22 GLN A  61      22.417  25.887 139.315  1.00  0.00           H
ATOM    887  N   ARG A  62      19.555  27.285 134.028  1.00 97.67           N
ATOM    888  CA  ARG A  62      18.819  27.748 132.891  1.00 97.67           C
ATOM    889  CB  ARG A  62      19.236  27.049 131.589  1.00 97.67           C
ATOM    890  CG  ARG A  62      20.649  27.422 131.145  1.00 97.67           C
ATOM    891  CD  ARG A  62      21.076  26.745 129.843  1.00 97.67           C
ATOM    892  NE  ARG A  62      21.213  25.286 130.113  1.00 97.67           N
ATOM    893  CZ  ARG A  62      22.412  24.780 130.524  1.00 97.67           C
ATOM    894  NH1 ARG A  62      23.474  25.616 130.713  1.00 97.67           N
ATOM    895  NH2 ARG A  62      22.551  23.439 130.740  1.00 97.67           N
ATOM    896  C   ARG A  62      17.364  27.464 133.112  1.00 97.67           C
ATOM    897  O   ARG A  62      16.509  28.172 132.587  1.00 97.67           O
ATOM    898  H   ARG A  62      20.261  26.577 133.885  1.00  0.00           H
ATOM    899  HA  ARG A  62      18.963  28.823 132.783  1.00  0.00           H
ATOM    900  HB2 ARG A  62      18.537  27.333 130.802  1.00  0.00           H
ATOM    901  HB3 ARG A  62      19.185  25.970 131.735  1.00  0.00           H
ATOM    902  HG2 ARG A  62      21.346  27.130 131.931  1.00  0.00           H
ATOM    903  HG3 ARG A  62      20.702  28.503 131.013  1.00  0.00           H
ATOM    904  HD2 ARG A  62      22.031  27.152 129.509  1.00  0.00           H
ATOM    905  HD3 ARG A  62      20.318  26.908 129.077  1.00  0.00           H
ATOM    906  HE  ARG A  62      20.420  24.673 129.992  1.00  0.00           H
ATOM    907 HH11 ARG A  62      24.363  25.243 131.015  1.00  0.00           H
ATOM    908 HH12 ARG A  62      23.371  26.608 130.551  1.00  0.00           H
ATOM    909 HH21 ARG A  62      21.765  22.820 130.598  1.00  0.00           H
ATOM    910 HH22 ARG A  62      23.440  23.066 131.042  1.00  0.00           H
ATOM    911  N   THR A  63      17.037  26.420 133.890  1.00127.42           N
ATOM    912  CA  THR A  63      15.665  26.054 134.091  1.00127.42           C
ATOM    913  CB  THR A  63      15.501  24.883 135.028  1.00127.42           C
ATOM    914  OG1 THR A  63      14.153  24.444 135.010  1.00127.42           O
ATOM    915  CG2 THR A  63      15.906  25.295 136.456  1.00127.42           C
ATOM    916  C   THR A  63      14.934  27.238 134.654  1.00127.42           C
ATOM    917  O   THR A  63      13.749  27.426 134.381  1.00127.42           O
ATOM    918  H   THR A  63      17.767  25.885 134.340  1.00  0.00           H
ATOM    919  HA  THR A  63      15.226  25.796 133.127  1.00  0.00           H
ATOM    920  HB  THR A  63      16.145  24.069 134.696  1.00  0.00           H
ATOM    921  HG1 THR A  63      14.038  23.794 134.313  1.00  0.00           H
ATOM    922 HG21 THR A  63      16.095  24.402 137.052  1.00  0.00           H
ATOM    923 HG22 THR A  63      15.100  25.871 136.910  1.00  0.00           H
ATOM    924 HG23 THR A  63      16.810  25.903 136.416  1.00  0.00           H
ATOM    925  N   CYS A  64      15.594  27.996 135.549  1.00 90.88           N
ATOM    926  CA  CYS A  64      15.097  29.192 136.167  1.00 90.88           C
ATOM    927  CB  CYS A  64      15.873  29.493 137.442  1.00 90.88           C
ATOM    928  SG  CYS A  64      15.921  27.985 138.403  1.00 90.88           S
ATOM    929  C   CYS A  64      15.220  30.427 135.322  1.00 90.88           C
ATOM    930  O   CYS A  64      14.409  31.348 135.422  1.00 90.88           O
ATOM    931  H   CYS A  64      16.523  27.696 135.809  1.00  0.00           H
ATOM    932  HA  CYS A  64      14.048  29.045 136.422  1.00  0.00           H
ATOM    933  HB2 CYS A  64      16.886  29.811 137.196  1.00  0.00           H
ATOM    934  HB3 CYS A  64      15.367  30.276 138.007  1.00  0.00           H
ATOM    935  HG  CYS A  64      17.175  27.528 138.454  1.00  0.00           H
ATOM    936  N   GLY A  65      16.278  30.487 134.499  1.00 54.13           N
ATOM    937  CA  GLY A  65      16.661  31.650 133.744  1.00 54.13           C
ATOM    938  C   GLY A  65      15.627  32.055 132.737  1.00 54.13           C
ATOM    939  O   GLY A  65      15.539  33.236 132.407  1.00 54.13           O
ATOM    940  H   GLY A  65      16.846  29.657 134.403  1.00  0.00           H
ATOM    941  HA2 GLY A  65      16.817  32.478 134.435  1.00  0.00           H
ATOM    942  HA3 GLY A  65      17.597  31.442 133.225  1.00  0.00           H
ATOM    943  N   GLN A  66      14.853  31.108 132.168  1.00 75.37           N
ATOM    944  CA  GLN A  66      13.923  31.499 131.141  1.00 75.37           C
ATOM    945  CB  GLN A  66      13.093  30.312 130.612  1.00 75.37           C
ATOM    946  CG  GLN A  66      13.922  29.234 129.905  1.00 75.37           C
ATOM    947  CD  GLN A  66      12.967  28.136 129.452  1.00 75.37           C
ATOM    948  OE1 GLN A  66      11.760  28.218 129.673  1.00 75.37           O
ATOM    949  NE2 GLN A  66      13.520  27.075 128.804  1.00 75.37           N
ATOM    950  C   GLN A  66      12.983  32.521 131.699  1.00 75.37           C
ATOM    951  O   GLN A  66      12.723  33.533 131.053  1.00 75.37           O
ATOM    952  H   GLN A  66      14.925  30.143 132.457  1.00  0.00           H
ATOM    953  HA  GLN A  66      14.476  31.942 130.312  1.00  0.00           H
ATOM    954  HB2 GLN A  66      12.580  29.850 131.456  1.00  0.00           H
ATOM    955  HB3 GLN A  66      12.346  30.692 129.914  1.00  0.00           H
ATOM    956  HG2 GLN A  66      14.430  29.664 129.041  1.00  0.00           H
ATOM    957  HG3 GLN A  66      14.656  28.821 130.597  1.00  0.00           H
ATOM    958 HE21 GLN A  66      12.934  26.318 128.483  1.00  0.00           H
ATOM    959 HE22 GLN A  66      14.517  27.045 128.644  1.00  0.00           H
ATOM    960  N   CYS A  67      12.388  32.259 132.878  1.00119.64           N
ATOM    961  CA  CYS A  67      11.506  33.224 133.486  1.00119.64           C
ATOM    962  CB  CYS A  67      10.411  32.597 134.332  1.00119.64           C
ATOM    963  SG  CYS A  67       9.264  31.814 133.183  1.00119.64           S
ATOM    964  C   CYS A  67      12.180  34.320 134.271  1.00119.64           C
ATOM    965  O   CYS A  67      11.631  35.400 134.442  1.00119.64           O
ATOM    966  H   CYS A  67      12.561  31.378 133.341  1.00  0.00           H
ATOM    967  HA  CYS A  67      10.996  33.721 132.661  1.00  0.00           H
ATOM    968  HB2 CYS A  67      10.835  31.853 135.006  1.00  0.00           H
ATOM    969  HB3 CYS A  67       9.896  33.368 134.905  1.00  0.00           H
ATOM    970  HG  CYS A  67       9.413  32.351 131.969  1.00  0.00           H
ATOM    971  N   HIS A  68      13.291  34.012 134.932  1.00183.00           N
ATOM    972  CA  HIS A  68      14.046  34.871 135.802  1.00183.00           C
ATOM    973  ND1 HIS A  68      11.967  34.867 138.092  1.00183.00           N
ATOM    974  CG  HIS A  68      12.911  33.901 137.819  1.00183.00           C
ATOM    975  CB  HIS A  68      14.253  34.204 137.180  1.00183.00           C
ATOM    976  NE2 HIS A  68      11.075  32.920 138.747  1.00183.00           N
ATOM    977  CD2 HIS A  68      12.349  32.720 138.224  1.00183.00           C
ATOM    978  CE1 HIS A  68      10.896  34.231 138.642  1.00183.00           C
ATOM    979  C   HIS A  68      15.320  35.463 135.262  1.00183.00           C
ATOM    980  O   HIS A  68      16.329  35.421 135.963  1.00183.00           O
ATOM    981  H   HIS A  68      13.643  33.073 134.810  1.00  0.00           H
ATOM    982  HA  HIS A  68      13.395  35.724 135.994  1.00  0.00           H
ATOM    983  HB2 HIS A  68      14.816  34.878 137.826  1.00  0.00           H
ATOM    984  HB3 HIS A  68      14.810  33.276 137.052  1.00  0.00           H
ATOM    985  HD2 HIS A  68      12.832  31.757 138.147  1.00  0.00           H
ATOM    986  HE1 HIS A  68       9.997  34.739 138.959  1.00  0.00           H
ATOM    987  HD1 HIS A  68      12.053  35.858 137.917  1.00  0.00           H
ATOM    988  N   ALA A  69      15.389  35.882 133.993  1.00 69.60           N
ATOM    989  CA  ALA A  69      16.632  36.300 133.403  1.00 69.60           C
ATOM    990  CB  ALA A  69      16.436  36.877 131.990  1.00 69.60           C
ATOM    991  C   ALA A  69      17.361  37.342 134.223  1.00 69.60           C
ATOM    992  O   ALA A  69      18.585  37.275 134.312  1.00 69.60           O
ATOM    993  H   ALA A  69      14.547  35.905 133.436  1.00  0.00           H
ATOM    994  HA  ALA A  69      17.277  35.425 133.322  1.00  0.00           H
ATOM    995  HB1 ALA A  69      15.912  36.150 131.370  1.00  0.00           H
ATOM    996  HB2 ALA A  69      15.849  37.793 132.050  1.00  0.00           H
ATOM    997  HB3 ALA A  69      17.408  37.097 131.549  1.00  0.00           H
ATOM    998  N   GLU A  70      16.688  38.330 134.847  1.00129.39           N
ATOM    999  CA  GLU A  70      17.423  39.357 135.538  1.00129.39           C
ATOM   1000  CB  GLU A  70      16.529  40.455 136.144  1.00129.39           C
ATOM   1001  CG  GLU A  70      15.722  39.999 137.361  1.00129.39           C
ATOM   1002  CD  GLU A  70      16.571  40.251 138.602  1.00129.39           C
ATOM   1003  OE1 GLU A  70      17.714  40.755 138.437  1.00129.39           O
ATOM   1004  OE2 GLU A  70      16.090  39.953 139.727  1.00129.39           O
ATOM   1005  C   GLU A  70      18.229  38.758 136.671  1.00129.39           C
ATOM   1006  O   GLU A  70      19.397  39.104 136.842  1.00129.39           O
ATOM   1007  H   GLU A  70      15.678  38.349 134.830  1.00  0.00           H
ATOM   1008  HA  GLU A  70      18.112  39.823 134.833  1.00  0.00           H
ATOM   1009  HB2 GLU A  70      17.165  41.287 136.447  1.00  0.00           H
ATOM   1010  HB3 GLU A  70      15.838  40.805 135.378  1.00  0.00           H
ATOM   1011  HG2 GLU A  70      15.493  38.937 137.278  1.00  0.00           H
ATOM   1012  HG3 GLU A  70      14.797  40.571 137.425  1.00  0.00           H
ATOM   1013  N   GLN A  71      17.623  37.872 137.486  1.00 86.80           N
ATOM   1014  CA  GLN A  71      18.307  37.312 138.623  1.00 86.80           C
ATOM   1015  CB  GLN A  71      17.432  36.423 139.526  1.00 86.80           C
ATOM   1016  CG  GLN A  71      16.314  37.186 140.240  1.00 86.80           C
ATOM   1017  CD  GLN A  71      15.196  37.402 139.234  1.00 86.80           C
ATOM   1018  OE1 GLN A  71      15.257  36.914 138.107  1.00 86.80           O
ATOM   1019  NE2 GLN A  71      14.138  38.144 139.657  1.00 86.80           N
ATOM   1020  C   GLN A  71      19.456  36.474 138.144  1.00 86.80           C
ATOM   1021  O   GLN A  71      20.544  36.489 138.718  1.00 86.80           O
ATOM   1022  H   GLN A  71      16.670  37.595 137.296  1.00  0.00           H
ATOM   1023  HA  GLN A  71      18.704  38.130 139.224  1.00  0.00           H
ATOM   1024  HB2 GLN A  71      16.980  35.646 138.910  1.00  0.00           H
ATOM   1025  HB3 GLN A  71      18.068  35.951 140.275  1.00  0.00           H
ATOM   1026  HG2 GLN A  71      16.687  38.147 140.595  1.00  0.00           H
ATOM   1027  HG3 GLN A  71      15.945  36.599 141.082  1.00  0.00           H
ATOM   1028 HE21 GLN A  71      13.362  38.318 139.034  1.00  0.00           H
ATOM   1029 HE22 GLN A  71      14.128  38.522 140.594  1.00  0.00           H
ATOM   1030  N   PHE A  72      19.234  35.704 137.069  1.00 53.63           N
ATOM   1031  CA  PHE A  72      20.209  34.816 136.505  1.00 53.63           C
ATOM   1032  CB  PHE A  72      19.605  34.066 135.307  1.00 53.63           C
ATOM   1033  CG  PHE A  72      20.614  33.160 134.695  1.00 53.63           C
ATOM   1034  CD1 PHE A  72      20.801  31.885 135.174  1.00 53.63           C
ATOM   1035  CD2 PHE A  72      21.365  33.591 133.628  1.00 53.63           C
ATOM   1036  CE1 PHE A  72      21.730  31.054 134.593  1.00 53.63           C
ATOM   1037  CE2 PHE A  72      22.294  32.765 133.045  1.00 53.63           C
ATOM   1038  CZ  PHE A  72      22.479  31.492 133.527  1.00 53.63           C
ATOM   1039  C   PHE A  72      21.392  35.604 136.014  1.00 53.63           C
ATOM   1040  O   PHE A  72      22.536  35.282 136.332  1.00 53.63           O
ATOM   1041  H   PHE A  72      18.326  35.752 136.630  1.00  0.00           H
ATOM   1042  HA  PHE A  72      20.533  34.100 137.260  1.00  0.00           H
ATOM   1043  HB2 PHE A  72      19.274  34.789 134.562  1.00  0.00           H
ATOM   1044  HB3 PHE A  72      18.751  33.479 135.643  1.00  0.00           H
ATOM   1045  HD1 PHE A  72      20.215  31.534 136.011  1.00  0.00           H
ATOM   1046  HD2 PHE A  72      21.223  34.590 133.244  1.00  0.00           H
ATOM   1047  HE1 PHE A  72      21.872  30.054 134.976  1.00  0.00           H
ATOM   1048  HE2 PHE A  72      22.879  33.116 132.208  1.00  0.00           H
ATOM   1049  HZ  PHE A  72      23.209  30.839 133.071  1.00  0.00           H
ATOM   1050  N   ASN A  73      21.140  36.679 135.245  1.00 34.99           N
ATOM   1051  CA  ASN A  73      22.195  37.453 134.653  1.00 34.99           C
ATOM   1052  CB  ASN A  73      21.671  38.568 133.731  1.00 34.99           C
ATOM   1053  CG  ASN A  73      21.086  37.915 132.485  1.00 34.99           C
ATOM   1054  OD1 ASN A  73      21.512  36.835 132.079  1.00 34.99           O
ATOM   1055  ND2 ASN A  73      20.086  38.590 131.856  1.00 34.99           N
ATOM   1056  C   ASN A  73      23.007  38.100 135.726  1.00 34.99           C
ATOM   1057  O   ASN A  73      24.232  38.156 135.630  1.00 34.99           O
ATOM   1058  H   ASN A  73      20.181  36.949 135.079  1.00  0.00           H
ATOM   1059  HA  ASN A  73      22.838  36.790 134.075  1.00  0.00           H
ATOM   1060  HB2 ASN A  73      20.899  39.140 134.245  1.00  0.00           H
ATOM   1061  HB3 ASN A  73      22.492  39.228 133.449  1.00  0.00           H
ATOM   1062 HD21 ASN A  73      19.767  39.476 132.221  1.00  0.00           H
ATOM   1063 HD22 ASN A  73      19.663  38.205 131.024  1.00  0.00           H
ATOM   1064  N   SER A  74      22.345  38.617 136.776  1.00 42.54           N
ATOM   1065  CA  SER A  74      23.069  39.284 137.815  1.00 42.54           C
ATOM   1066  CB  SER A  74      22.150  39.972 138.842  1.00 42.54           C
ATOM   1067  OG  SER A  74      21.345  39.017 139.515  1.00 42.54           O
ATOM   1068  C   SER A  74      23.944  38.288 138.524  1.00 42.54           C
ATOM   1069  O   SER A  74      25.062  38.619 138.917  1.00 42.54           O
ATOM   1070  H   SER A  74      21.340  38.535 136.831  1.00  0.00           H
ATOM   1071  HA  SER A  74      23.707  40.042 137.360  1.00  0.00           H
ATOM   1072  HB2 SER A  74      22.763  40.501 139.572  1.00  0.00           H
ATOM   1073  HB3 SER A  74      21.507  40.686 138.327  1.00  0.00           H
ATOM   1074  HG  SER A  74      20.530  39.433 139.805  1.00  0.00           H
ATOM   1075  N   MET A  75      23.466  37.039 138.717  1.00125.20           N
ATOM   1076  CA  MET A  75      24.254  36.061 139.426  1.00125.20           C
ATOM   1077  CB  MET A  75      23.537  34.734 139.728  1.00125.20           C
ATOM   1078  CG  MET A  75      23.471  33.778 138.535  1.00125.20           C
ATOM   1079  SD  MET A  75      23.268  32.029 138.985  1.00125.20           S
ATOM   1080  CE  MET A  75      24.979  31.823 139.564  1.00125.20           C
ATOM   1081  C   MET A  75      25.504  35.683 138.663  1.00125.20           C
ATOM   1082  O   MET A  75      26.584  35.544 139.232  1.00125.20           O
ATOM   1083  H   MET A  75      22.553  36.789 138.363  1.00  0.00           H
ATOM   1084  HA  MET A  75      24.560  36.501 140.375  1.00  0.00           H
ATOM   1085  HB2 MET A  75      22.518  34.959 140.044  1.00  0.00           H
ATOM   1086  HB3 MET A  75      24.055  34.235 140.547  1.00  0.00           H
ATOM   1087  HG2 MET A  75      22.626  34.070 137.911  1.00  0.00           H
ATOM   1088  HG3 MET A  75      24.387  33.884 137.953  1.00  0.00           H
ATOM   1089  HE1 MET A  75      25.126  30.799 139.908  1.00  0.00           H
ATOM   1090  HE2 MET A  75      25.170  32.513 140.386  1.00  0.00           H
ATOM   1091  HE3 MET A  75      25.667  32.034 138.746  1.00  0.00           H
ATOM   1092  N   LEU A  76      25.371  35.487 137.343  1.00138.76           N
ATOM   1093  CA  LEU A  76      26.375  34.977 136.449  1.00138.76           C
ATOM   1094  CB  LEU A  76      25.688  34.460 135.170  1.00138.76           C
ATOM   1095  CG  LEU A  76      26.611  33.836 134.122  1.00138.76           C
ATOM   1096  CD1 LEU A  76      27.371  34.935 133.400  1.00138.76           C
ATOM   1097  CD2 LEU A  76      27.534  32.768 134.728  1.00138.76           C
ATOM   1098  C   LEU A  76      27.484  35.961 136.176  1.00138.76           C
ATOM   1099  O   LEU A  76      28.585  35.571 135.783  1.00138.76           O
ATOM   1100  H   LEU A  76      24.477  35.721 136.936  1.00  0.00           H
ATOM   1101  HA  LEU A  76      26.828  34.114 136.938  1.00  0.00           H
ATOM   1102  HB2 LEU A  76      25.174  35.301 134.704  1.00  0.00           H
ATOM   1103  HB3 LEU A  76      24.943  33.718 135.457  1.00  0.00           H
ATOM   1104  HG  LEU A  76      25.979  33.340 133.386  1.00  0.00           H
ATOM   1105 HD11 LEU A  76      27.087  34.943 132.348  1.00  0.00           H
ATOM   1106 HD12 LEU A  76      27.129  35.899 133.849  1.00  0.00           H
ATOM   1107 HD13 LEU A  76      28.442  34.753 133.486  1.00  0.00           H
ATOM   1108 HD21 LEU A  76      28.539  33.176 134.840  1.00  0.00           H
ATOM   1109 HD22 LEU A  76      27.152  32.470 135.705  1.00  0.00           H
ATOM   1110 HD23 LEU A  76      27.566  31.900 134.070  1.00  0.00           H
ATOM   1111  N   GLN A  77      27.222  37.270 136.339  1.00 90.03           N
ATOM   1112  CA  GLN A  77      28.211  38.264 136.020  1.00 90.03           C
ATOM   1113  CB  GLN A  77      27.763  39.696 136.368  1.00 90.03           C
ATOM   1114  CG  GLN A  77      28.721  40.782 135.875  1.00 90.03           C
ATOM   1115  CD  GLN A  77      28.512  40.941 134.375  1.00 90.03           C
ATOM   1116  OE1 GLN A  77      28.409  39.958 133.642  1.00 90.03           O
ATOM   1117  NE2 GLN A  77      28.438  42.214 133.904  1.00 90.03           N
ATOM   1118  C   GLN A  77      29.481  37.982 136.763  1.00 90.03           C
ATOM   1119  O   GLN A  77      29.469  37.565 137.920  1.00 90.03           O
ATOM   1120  H   GLN A  77      26.320  37.558 136.690  1.00  0.00           H
ATOM   1121  HA  GLN A  77      28.418  38.216 134.951  1.00  0.00           H
ATOM   1122  HB2 GLN A  77      26.786  39.869 135.916  1.00  0.00           H
ATOM   1123  HB3 GLN A  77      27.667  39.779 137.451  1.00  0.00           H
ATOM   1124  HG2 GLN A  77      29.751  40.487 136.077  1.00  0.00           H
ATOM   1125  HG3 GLN A  77      28.502  41.723 136.379  1.00  0.00           H
ATOM   1126 HE21 GLN A  77      28.297  42.380 132.918  1.00  0.00           H
ATOM   1127 HE22 GLN A  77      28.524  42.994 134.540  1.00  0.00           H
ATOM   1128  N   VAL A  78      30.629  38.188 136.081  1.00133.47           N
ATOM   1129  CA  VAL A  78      31.914  38.001 136.694  1.00133.47           C
ATOM   1130  CB  VAL A  78      32.951  37.332 135.839  1.00133.47           C
ATOM   1131  CG1 VAL A  78      32.708  35.825 135.823  1.00133.47           C
ATOM   1132  CG2 VAL A  78      32.855  37.933 134.434  1.00133.47           C
ATOM   1133  C   VAL A  78      32.465  39.323 137.094  1.00133.47           C
ATOM   1134  O   VAL A  78      32.476  40.282 136.322  1.00133.47           O
ATOM   1135  H   VAL A  78      30.582  38.481 135.116  1.00  0.00           H
ATOM   1136  HA  VAL A  78      31.778  37.402 137.595  1.00  0.00           H
ATOM   1137  HB  VAL A  78      33.940  37.533 136.250  1.00  0.00           H
ATOM   1138 HG11 VAL A  78      31.794  35.610 135.270  1.00  0.00           H
ATOM   1139 HG12 VAL A  78      33.550  35.327 135.342  1.00  0.00           H
ATOM   1140 HG13 VAL A  78      32.607  35.462 136.846  1.00  0.00           H
ATOM   1141 HG21 VAL A  78      31.807  38.054 134.161  1.00  0.00           H
ATOM   1142 HG22 VAL A  78      33.342  37.268 133.721  1.00  0.00           H
ATOM   1143 HG23 VAL A  78      33.349  38.905 134.420  1.00  0.00           H
ATOM   1144  N   ASN A  79      32.932  39.387 138.353  1.00103.49           N
ATOM   1145  CA  ASN A  79      33.554  40.572 138.849  1.00103.49           C
ATOM   1146  CB  ASN A  79      33.438  40.719 140.376  1.00103.49           C
ATOM   1147  CG  ASN A  79      33.916  42.112 140.762  1.00103.49           C
ATOM   1148  OD1 ASN A  79      33.911  42.479 141.936  1.00103.49           O
ATOM   1149  ND2 ASN A  79      34.337  42.917 139.749  1.00103.49           N
ATOM   1150  C   ASN A  79      34.999  40.419 138.506  1.00103.49           C
ATOM   1151  O   ASN A  79      35.730  39.659 139.138  1.00103.49           O
ATOM   1152  H   ASN A  79      32.841  38.583 138.958  1.00  0.00           H
ATOM   1153  HA  ASN A  79      33.140  41.450 138.354  1.00  0.00           H
ATOM   1154  HB2 ASN A  79      34.058  39.968 140.866  1.00  0.00           H
ATOM   1155  HB3 ASN A  79      32.399  40.591 140.679  1.00  0.00           H
ATOM   1156 HD21 ASN A  79      34.663  43.852 139.949  1.00  0.00           H
ATOM   1157 HD22 ASN A  79      34.324  42.580 138.797  1.00  0.00           H
ATOM   1158  N   TRP A  80      35.448  41.157 137.479  1.00115.28           N
ATOM   1159  CA  TRP A  80      36.796  41.055 137.013  1.00115.28           C
ATOM   1160  CB  TRP A  80      37.038  41.847 135.718  1.00115.28           C
ATOM   1161  CG  TRP A  80      36.186  41.369 134.564  1.00115.28           C
ATOM   1162  CD2 TRP A  80      36.101  39.999 134.138  1.00115.28           C
ATOM   1163  CD1 TRP A  80      35.325  42.071 133.771  1.00115.28           C
ATOM   1164  NE1 TRP A  80      34.725  41.227 132.865  1.00115.28           N
ATOM   1165  CE2 TRP A  80      35.190  39.947 133.086  1.00115.28           C
ATOM   1166  CE3 TRP A  80      36.723  38.875 134.593  1.00115.28           C
ATOM   1167  CZ2 TRP A  80      34.892  38.764 132.471  1.00115.28           C
ATOM   1168  CZ3 TRP A  80      36.427  37.685 133.967  1.00115.28           C
ATOM   1169  CH2 TRP A  80      35.528  37.630 132.924  1.00115.28           C
ATOM   1170  C   TRP A  80      37.705  41.573 138.074  1.00115.28           C
ATOM   1171  O   TRP A  80      38.858  41.157 138.180  1.00115.28           O
ATOM   1172  H   TRP A  80      34.817  41.801 137.023  1.00  0.00           H
ATOM   1173  HA  TRP A  80      37.028  40.005 136.832  1.00  0.00           H
ATOM   1174  HB2 TRP A  80      36.811  42.896 135.906  1.00  0.00           H
ATOM   1175  HB3 TRP A  80      38.088  41.758 135.441  1.00  0.00           H
ATOM   1176  HD1 TRP A  80      35.142  43.133 133.844  1.00  0.00           H
ATOM   1177  HE3 TRP A  80      37.423  38.916 135.415  1.00  0.00           H
ATOM   1178  HZ2 TRP A  80      34.182  38.720 131.658  1.00  0.00           H
ATOM   1179  HZ3 TRP A  80      36.909  36.777 134.300  1.00  0.00           H
ATOM   1180  HH2 TRP A  80      35.319  36.681 132.454  1.00  0.00           H
ATOM   1181  HE1 TRP A  80      34.057  41.499 132.158  1.00  0.00           H
ATOM   1182  N   ASP A  81      37.196  42.526 138.868  1.00 53.86           N
ATOM   1183  CA  ASP A  81      37.936  43.159 139.915  1.00 53.86           C
ATOM   1184  CB  ASP A  81      37.136  44.267 140.623  1.00 53.86           C
ATOM   1185  CG  ASP A  81      36.969  45.423 139.649  1.00 53.86           C
ATOM   1186  OD1 ASP A  81      37.589  45.367 138.554  1.00 53.86           O
ATOM   1187  OD2 ASP A  81      36.222  46.379 139.988  1.00 53.86           O
ATOM   1188  C   ASP A  81      38.318  42.153 140.962  1.00 53.86           C
ATOM   1189  O   ASP A  81      39.332  42.354 141.626  1.00 53.86           O
ATOM   1190  H   ASP A  81      36.239  42.812 138.719  1.00  0.00           H
ATOM   1191  HA  ASP A  81      38.843  43.592 139.494  1.00  0.00           H
ATOM   1192  HB2 ASP A  81      37.675  44.604 141.508  1.00  0.00           H
ATOM   1193  HB3 ASP A  81      36.157  43.886 140.912  1.00  0.00           H
ATOM   1194  N   ARG A  82      37.540  41.067 141.200  1.00186.32           N
ATOM   1195  CA  ARG A  82      38.045  40.217 142.249  1.00186.32           C
ATOM   1196  CB  ARG A  82      37.024  39.407 143.052  1.00186.32           C
ATOM   1197  CG  ARG A  82      37.494  39.333 144.510  1.00186.32           C
ATOM   1198  CD  ARG A  82      38.682  38.413 144.798  1.00186.32           C
ATOM   1199  NE  ARG A  82      39.220  38.850 146.118  1.00186.32           N
ATOM   1200  CZ  ARG A  82      38.555  38.543 147.270  1.00186.32           C
ATOM   1201  NH1 ARG A  82      37.435  37.764 147.225  1.00186.32           N
ATOM   1202  NH2 ARG A  82      38.979  39.058 148.461  1.00186.32           N
ATOM   1203  C   ARG A  82      39.063  39.315 141.611  1.00186.32           C
ATOM   1204  O   ARG A  82      38.755  38.419 140.825  1.00186.32           O
ATOM   1205  H   ARG A  82      36.689  40.873 140.691  1.00  0.00           H
ATOM   1206  HA  ARG A  82      38.577  40.856 142.954  1.00  0.00           H
ATOM   1207  HB2 ARG A  82      36.050  39.894 143.005  1.00  0.00           H
ATOM   1208  HB3 ARG A  82      36.950  38.401 142.640  1.00  0.00           H
ATOM   1209  HG2 ARG A  82      37.773  40.340 144.820  1.00  0.00           H
ATOM   1210  HG3 ARG A  82      36.654  39.008 145.123  1.00  0.00           H
ATOM   1211  HD2 ARG A  82      39.442  38.520 144.024  1.00  0.00           H
ATOM   1212  HD3 ARG A  82      38.348  37.377 144.854  1.00  0.00           H
ATOM   1213  HE  ARG A  82      40.081  39.376 146.160  1.00  0.00           H
ATOM   1214 HH11 ARG A  82      36.932  37.553 148.075  1.00  0.00           H
ATOM   1215 HH12 ARG A  82      37.109  37.399 146.342  1.00  0.00           H
ATOM   1216 HH21 ARG A  82      39.796  39.651 148.493  1.00  0.00           H
ATOM   1217 HH22 ARG A  82      38.475  38.847 149.311  1.00  0.00           H
ATOM   1218  N   PRO A  83      40.298  39.563 141.961  1.00152.93           N
ATOM   1219  CA  PRO A  83      41.454  38.943 141.364  1.00152.93           C
ATOM   1220  CD  PRO A  83      40.633  40.355 143.130  1.00152.93           C
ATOM   1221  CB  PRO A  83      42.657  39.448 142.160  1.00152.93           C
ATOM   1222  CG  PRO A  83      42.127  40.663 142.947  1.00152.93           C
ATOM   1223  C   PRO A  83      41.380  37.446 141.403  1.00152.93           C
ATOM   1224  O   PRO A  83      41.089  36.890 142.461  1.00152.93           O
ATOM   1225  HA  PRO A  83      41.544  39.272 140.329  1.00  0.00           H
ATOM   1226  HD2 PRO A  83      40.048  41.274 143.157  1.00  0.00           H
ATOM   1227  HD3 PRO A  83      40.473  39.776 144.040  1.00  0.00           H
ATOM   1228  HB2 PRO A  83      43.017  38.677 142.841  1.00  0.00           H
ATOM   1229  HB3 PRO A  83      43.454  39.756 141.483  1.00  0.00           H
ATOM   1230  HG2 PRO A  83      42.627  40.749 143.912  1.00  0.00           H
ATOM   1231  HG3 PRO A  83      42.258  41.577 142.368  1.00  0.00           H
ATOM   1232  N   PRO A  84      41.637  36.796 140.297  1.00 95.62           N
ATOM   1233  CA  PRO A  84      41.583  35.357 140.260  1.00 95.62           C
ATOM   1234  CD  PRO A  84      41.320  37.382 139.005  1.00 95.62           C
ATOM   1235  CB  PRO A  84      41.138  34.983 138.846  1.00 95.62           C
ATOM   1236  CG  PRO A  84      41.469  36.226 138.005  1.00 95.62           C
ATOM   1237  C   PRO A  84      42.870  34.690 140.640  1.00 95.62           C
ATOM   1238  O   PRO A  84      43.937  35.258 140.410  1.00 95.62           O
ATOM   1239  HA  PRO A  84      40.812  35.028 140.957  1.00  0.00           H
ATOM   1240  HD2 PRO A  84      40.300  37.767 138.998  1.00  0.00           H
ATOM   1241  HD3 PRO A  84      42.026  38.178 138.769  1.00  0.00           H
ATOM   1242  HB2 PRO A  84      40.069  34.773 138.820  1.00  0.00           H
ATOM   1243  HB3 PRO A  84      41.702  34.122 138.487  1.00  0.00           H
ATOM   1244  HG2 PRO A  84      42.486  36.175 137.617  1.00  0.00           H
ATOM   1245  HG3 PRO A  84      40.755  36.334 137.188  1.00  0.00           H
ATOM   1246  N   LYS A  85      42.768  33.462 141.188  1.00132.45           N
ATOM   1247  CA  LYS A  85      43.878  32.646 141.599  1.00132.45           C
ATOM   1248  CB  LYS A  85      44.539  31.742 140.545  1.00132.45           C
ATOM   1249  CG  LYS A  85      43.948  30.331 140.595  1.00132.45           C
ATOM   1250  CD  LYS A  85      44.530  29.344 139.587  1.00132.45           C
ATOM   1251  CE  LYS A  85      44.263  27.888 139.982  1.00132.45           C
ATOM   1252  NZ  LYS A  85      44.927  26.966 139.036  1.00132.45           N
ATOM   1253  C   LYS A  85      44.923  33.400 142.353  1.00132.45           C
ATOM   1254  O   LYS A  85      46.114  33.224 142.103  1.00132.45           O
ATOM   1255  H   LYS A  85      41.840  33.086 141.320  1.00  0.00           H
ATOM   1256  HA  LYS A  85      43.456  31.955 142.329  1.00  0.00           H
ATOM   1257  HB2 LYS A  85      44.371  32.165 139.555  1.00  0.00           H
ATOM   1258  HB3 LYS A  85      45.611  31.690 140.737  1.00  0.00           H
ATOM   1259  HG2 LYS A  85      44.117  29.930 141.595  1.00  0.00           H
ATOM   1260  HG3 LYS A  85      42.873  30.401 140.429  1.00  0.00           H
ATOM   1261  HD2 LYS A  85      44.080  29.531 138.612  1.00  0.00           H
ATOM   1262  HD3 LYS A  85      45.606  29.501 139.517  1.00  0.00           H
ATOM   1263  HE2 LYS A  85      43.189  27.704 139.968  1.00  0.00           H
ATOM   1264  HE3 LYS A  85      44.646  27.711 140.987  1.00  0.00           H
ATOM   1265  HZ1 LYS A  85      45.924  26.980 139.195  1.00  0.00           H
ATOM   1266  HZ2 LYS A  85      44.733  27.259 138.089  1.00  0.00           H
ATOM   1267  HZ3 LYS A  85      44.577  26.029 139.177  1.00  0.00           H
ATOM   1268  N   GLU A  86      44.506  34.215 143.340  1.00111.02           N
ATOM   1269  CA  GLU A  86      45.434  34.975 144.128  1.00111.02           C
ATOM   1270  CB  GLU A  86      44.877  36.344 144.554  1.00111.02           C
ATOM   1271  CG  GLU A  86      44.737  37.350 143.412  1.00111.02           C
ATOM   1272  CD  GLU A  86      46.109  37.959 143.169  1.00111.02           C
ATOM   1273  OE1 GLU A  86      47.101  37.427 143.735  1.00111.02           O
ATOM   1274  OE2 GLU A  86      46.184  38.967 142.417  1.00111.02           O
ATOM   1275  C   GLU A  86      45.690  34.218 145.402  1.00111.02           C
ATOM   1276  O   GLU A  86      44.794  34.055 146.231  1.00111.02           O
ATOM   1277  H   GLU A  86      43.517  34.293 143.530  1.00  0.00           H
ATOM   1278  HA  GLU A  86      46.367  35.107 143.580  1.00  0.00           H
ATOM   1279  HB2 GLU A  86      43.892  36.189 144.995  1.00  0.00           H
ATOM   1280  HB3 GLU A  86      45.536  36.767 145.312  1.00  0.00           H
ATOM   1281  HG2 GLU A  86      44.390  36.844 142.511  1.00  0.00           H
ATOM   1282  HG3 GLU A  86      44.031  38.131 143.693  1.00  0.00           H
ATOM   1283  N   GLU A  87      46.944  33.758 145.594  1.00116.30           N
ATOM   1284  CA  GLU A  87      47.327  32.989 146.753  1.00116.30           C
ATOM   1285  CB  GLU A  87      48.708  32.317 146.581  1.00116.30           C
ATOM   1286  CG  GLU A  87      49.339  31.720 147.849  1.00116.30           C
ATOM   1287  CD  GLU A  87      48.808  30.320 148.130  1.00116.30           C
ATOM   1288  OE1 GLU A  87      48.694  29.511 147.171  1.00116.30           O
ATOM   1289  OE2 GLU A  87      48.520  30.043 149.325  1.00116.30           O
ATOM   1290  C   GLU A  87      47.380  33.886 147.961  1.00116.30           C
ATOM   1291  O   GLU A  87      47.952  34.974 147.927  1.00116.30           O
ATOM   1292  H   GLU A  87      47.645  33.961 144.896  1.00  0.00           H
ATOM   1293  HA  GLU A  87      46.579  32.215 146.923  1.00  0.00           H
ATOM   1294  HB2 GLU A  87      49.395  33.067 146.190  1.00  0.00           H
ATOM   1295  HB3 GLU A  87      48.612  31.523 145.841  1.00  0.00           H
ATOM   1296  HG2 GLU A  87      50.420  31.669 147.716  1.00  0.00           H
ATOM   1297  HG3 GLU A  87      49.113  32.365 148.698  1.00  0.00           H
ATOM   1298  N   LYS A  88      46.771  33.429 149.074  1.00 94.78           N
ATOM   1299  CA  LYS A  88      46.694  34.148 150.325  1.00 94.78           C
ATOM   1300  CB  LYS A  88      45.635  33.583 151.285  1.00 94.78           C
ATOM   1301  CG  LYS A  88      44.211  33.923 150.840  1.00 94.78           C
ATOM   1302  CD  LYS A  88      43.121  33.221 151.650  1.00 94.78           C
ATOM   1303  CE  LYS A  88      41.715  33.741 151.347  1.00 94.78           C
ATOM   1304  NZ  LYS A  88      40.721  33.021 152.172  1.00 94.78           N
ATOM   1305  C   LYS A  88      48.011  34.217 151.056  1.00 94.78           C
ATOM   1306  O   LYS A  88      48.261  35.131 151.838  1.00 94.78           O
ATOM   1307  H   LYS A  88      46.337  32.518 149.030  1.00  0.00           H
ATOM   1308  HA  LYS A  88      46.402  35.172 150.090  1.00  0.00           H
ATOM   1309  HB2 LYS A  88      45.802  34.002 152.277  1.00  0.00           H
ATOM   1310  HB3 LYS A  88      45.742  32.499 151.334  1.00  0.00           H
ATOM   1311  HG2 LYS A  88      44.101  33.634 149.795  1.00  0.00           H
ATOM   1312  HG3 LYS A  88      44.067  35.000 150.921  1.00  0.00           H
ATOM   1313  HD2 LYS A  88      43.325  33.373 152.710  1.00  0.00           H
ATOM   1314  HD3 LYS A  88      43.155  32.153 151.435  1.00  0.00           H
ATOM   1315  HE2 LYS A  88      41.668  34.806 151.573  1.00  0.00           H
ATOM   1316  HE3 LYS A  88      41.491  33.585 150.292  1.00  0.00           H
ATOM   1317  HZ1 LYS A  88      40.194  33.686 152.720  1.00  0.00           H
ATOM   1318  HZ2 LYS A  88      40.093  32.507 151.570  1.00  0.00           H
ATOM   1319  HZ3 LYS A  88      41.197  32.378 152.789  1.00  0.00           H
ATOM   1320  N   ALA A  89      48.864  33.217 150.819  1.00157.23           N
ATOM   1321  CA  ALA A  89      50.162  32.900 151.360  1.00157.23           C
ATOM   1322  CB  ALA A  89      50.676  31.513 150.921  1.00157.23           C
ATOM   1323  C   ALA A  89      51.212  33.916 150.979  1.00157.23           C
ATOM   1324  O   ALA A  89      52.390  33.565 150.962  1.00157.23           O
ATOM   1325  H   ALA A  89      48.537  32.556 150.129  1.00  0.00           H
ATOM   1326  HA  ALA A  89      50.079  32.897 152.447  1.00  0.00           H
ATOM   1327  HB1 ALA A  89      51.232  31.055 151.739  1.00  0.00           H
ATOM   1328  HB2 ALA A  89      49.830  30.879 150.658  1.00  0.00           H
ATOM   1329  HB3 ALA A  89      51.329  31.625 150.055  1.00  0.00           H
ATOM   1330  N   THR A  90      50.832  35.068 150.389  1.00152.55           N
ATOM   1331  CA  THR A  90      51.810  36.047 149.961  1.00152.55           C
ATOM   1332  CB  THR A  90      51.527  36.477 148.554  1.00152.55           C
ATOM   1333  OG1 THR A  90      52.475  37.433 148.122  1.00152.55           O
ATOM   1334  CG2 THR A  90      50.104  37.046 148.485  1.00152.55           C
ATOM   1335  C   THR A  90      51.812  37.278 150.843  1.00152.55           C
ATOM   1336  O   THR A  90      50.871  37.528 151.592  1.00152.55           O
ATOM   1337  H   THR A  90      49.849  35.251 150.243  1.00  0.00           H
ATOM   1338  HA  THR A  90      52.799  35.591 149.995  1.00  0.00           H
ATOM   1339  HB  THR A  90      51.587  35.605 147.903  1.00  0.00           H
ATOM   1340 HG21 THR A  90      49.391  36.281 148.792  1.00  0.00           H
ATOM   1341 HG22 THR A  90      50.024  37.905 149.151  1.00  0.00           H
ATOM   1342 HG23 THR A  90      49.886  37.357 147.463  1.00  0.00           H
ATOM   1343  HG1 THR A  90      52.250  37.731 147.238  1.00  0.00           H
ATOM   1344  N   PRO A  91      52.878  38.058 150.778  1.00 88.75           N
ATOM   1345  CA  PRO A  91      53.004  39.237 151.603  1.00 88.75           C
ATOM   1346  CD  PRO A  91      54.178  37.512 150.428  1.00 88.75           C
ATOM   1347  CB  PRO A  91      54.438  39.721 151.416  1.00 88.75           C
ATOM   1348  CG  PRO A  91      55.212  38.426 151.107  1.00 88.75           C
ATOM   1349  C   PRO A  91      51.961  40.278 151.339  1.00 88.75           C
ATOM   1350  O   PRO A  91      51.682  41.085 152.224  1.00 88.75           O
ATOM   1351  HA  PRO A  91      52.897  38.923 152.641  1.00  0.00           H
ATOM   1352  HD2 PRO A  91      54.315  37.522 149.347  1.00  0.00           H
ATOM   1353  HD3 PRO A  91      54.271  36.495 150.808  1.00  0.00           H
ATOM   1354  HB2 PRO A  91      54.507  40.425 150.586  1.00  0.00           H
ATOM   1355  HB3 PRO A  91      54.809  40.177 152.334  1.00  0.00           H
ATOM   1356  HG2 PRO A  91      55.584  37.971 152.025  1.00  0.00           H
ATOM   1357  HG3 PRO A  91      56.038  38.633 150.426  1.00  0.00           H
ATOM   1358  N   THR A  92      51.443  40.322 150.104  1.00143.57           N
ATOM   1359  CA  THR A  92      50.426  41.234 149.670  1.00143.57           C
ATOM   1360  CB  THR A  92      50.443  41.417 148.185  1.00143.57           C
ATOM   1361  OG1 THR A  92      49.424  42.321 147.801  1.00143.57           O
ATOM   1362  CG2 THR A  92      50.270  40.059 147.493  1.00143.57           C
ATOM   1363  C   THR A  92      49.043  40.817 150.100  1.00143.57           C
ATOM   1364  O   THR A  92      48.131  41.642 150.134  1.00143.57           O
ATOM   1365  H   THR A  92      51.797  39.661 149.427  1.00  0.00           H
ATOM   1366  HA  THR A  92      50.635  42.202 150.124  1.00  0.00           H
ATOM   1367  HB  THR A  92      51.407  41.835 147.896  1.00  0.00           H
ATOM   1368  HG1 THR A  92      49.439  42.435 146.848  1.00  0.00           H
ATOM   1369 HG21 THR A  92      50.190  40.207 146.416  1.00  0.00           H
ATOM   1370 HG22 THR A  92      51.133  39.429 147.709  1.00  0.00           H
ATOM   1371 HG23 THR A  92      49.365  39.576 147.862  1.00  0.00           H
ATOM   1372  N   GLY A  93      48.824  39.517 150.374  1.00 46.37           N
ATOM   1373  CA  GLY A  93      47.496  39.031 150.648  1.00 46.37           C
ATOM   1374  C   GLY A  93      47.190  38.952 152.116  1.00 46.37           C
ATOM   1375  O   GLY A  93      47.796  39.616 152.954  1.00 46.37           O
ATOM   1376  H   GLY A  93      49.602  38.873 150.388  1.00  0.00           H
ATOM   1377  HA2 GLY A  93      47.396  38.034 150.219  1.00  0.00           H
ATOM   1378  HA3 GLY A  93      46.773  39.694 150.172  1.00  0.00           H
ATOM   1379  N   ARG A  94      46.188  38.105 152.435  1.00138.88           N
ATOM   1380  CA  ARG A  94      45.608  37.950 153.741  1.00138.88           C
ATOM   1381  CB  ARG A  94      44.334  37.088 153.714  1.00138.88           C
ATOM   1382  CG  ARG A  94      43.173  37.780 152.997  1.00138.88           C
ATOM   1383  CD  ARG A  94      42.626  38.981 153.772  1.00138.88           C
ATOM   1384  NE  ARG A  94      41.563  39.619 152.945  1.00138.88           N
ATOM   1385  CZ  ARG A  94      40.274  39.175 153.012  1.00138.88           C
ATOM   1386  NH1 ARG A  94      39.951  38.124 153.822  1.00138.88           N
ATOM   1387  NH2 ARG A  94      39.305  39.783 152.267  1.00138.88           N
ATOM   1388  C   ARG A  94      46.530  37.368 154.775  1.00138.88           C
ATOM   1389  O   ARG A  94      46.470  37.794 155.928  1.00138.88           O
ATOM   1390  H   ARG A  94      45.814  37.531 151.693  1.00  0.00           H
ATOM   1391  HA  ARG A  94      45.320  38.943 154.087  1.00  0.00           H
ATOM   1392  HB2 ARG A  94      44.034  36.876 154.740  1.00  0.00           H
ATOM   1393  HB3 ARG A  94      44.553  36.148 153.207  1.00  0.00           H
ATOM   1394  HG2 ARG A  94      43.521  38.124 152.023  1.00  0.00           H
ATOM   1395  HG3 ARG A  94      42.369  37.059 152.850  1.00  0.00           H
ATOM   1396  HD2 ARG A  94      43.427  39.696 153.960  1.00  0.00           H
ATOM   1397  HD3 ARG A  94      42.203  38.646 154.719  1.00  0.00           H
ATOM   1398  HE  ARG A  94      41.798  40.385 152.331  1.00  0.00           H
ATOM   1399 HH11 ARG A  94      38.996  37.798 153.869  1.00  0.00           H
ATOM   1400 HH12 ARG A  94      40.667  37.673 154.374  1.00  0.00           H
ATOM   1401 HH21 ARG A  94      39.542  40.560 151.667  1.00  0.00           H
ATOM   1402 HH22 ARG A  94      38.351  39.455 152.315  1.00  0.00           H
ATOM   1403  N   THR A  95      47.359  36.353 154.438  1.00145.68           N
ATOM   1404  CA  THR A  95      48.193  35.783 155.466  1.00145.68           C
ATOM   1405  CB  THR A  95      47.641  34.491 156.006  1.00145.68           C
ATOM   1406  OG1 THR A  95      48.496  33.974 157.015  1.00145.68           O
ATOM   1407  CG2 THR A  95      47.439  33.484 154.862  1.00145.68           C
ATOM   1408  C   THR A  95      49.595  35.567 154.968  1.00145.68           C
ATOM   1409  O   THR A  95      49.930  34.522 154.415  1.00145.68           O
ATOM   1410  H   THR A  95      47.392  36.004 153.491  1.00  0.00           H
ATOM   1411  HA  THR A  95      48.239  36.495 156.290  1.00  0.00           H
ATOM   1412  HB  THR A  95      46.669  34.697 156.455  1.00  0.00           H
ATOM   1413 HG21 THR A  95      46.529  33.732 154.315  1.00  0.00           H
ATOM   1414 HG22 THR A  95      47.352  32.479 155.274  1.00  0.00           H
ATOM   1415 HG23 THR A  95      48.292  33.527 154.185  1.00  0.00           H
ATOM   1416  HG1 THR A  95      48.107  33.179 157.387  1.00  0.00           H
ATOM   1417  N   SER A  96      50.491  36.530 155.247  1.00 96.40           N
ATOM   1418  CA  SER A  96      51.832  36.477 154.730  1.00 96.40           C
ATOM   1419  CB  SER A  96      52.661  37.712 155.117  1.00 96.40           C
ATOM   1420  OG  SER A  96      52.093  38.880 154.543  1.00 96.40           O
ATOM   1421  C   SER A  96      52.575  35.266 155.234  1.00 96.40           C
ATOM   1422  O   SER A  96      53.375  34.681 154.510  1.00 96.40           O
ATOM   1423  H   SER A  96      50.217  37.307 155.832  1.00  0.00           H
ATOM   1424  HA  SER A  96      51.781  36.423 153.643  1.00  0.00           H
ATOM   1425  HB2 SER A  96      53.681  37.590 154.752  1.00  0.00           H
ATOM   1426  HB3 SER A  96      52.675  37.813 156.202  1.00  0.00           H
ATOM   1427  HG  SER A  96      51.515  39.303 155.183  1.00  0.00           H
ATOM   1428  N   ARG A  97      52.363  34.916 156.513  1.00152.64           N
ATOM   1429  CA  ARG A  97      52.962  33.855 157.285  1.00152.64           C
ATOM   1430  CB  ARG A  97      52.922  34.137 158.796  1.00152.64           C
ATOM   1431  CG  ARG A  97      53.756  35.351 159.213  1.00152.64           C
ATOM   1432  CD  ARG A  97      55.255  35.060 159.311  1.00152.64           C
ATOM   1433  NE  ARG A  97      55.931  36.323 159.723  1.00152.64           N
ATOM   1434  CZ  ARG A  97      57.250  36.306 160.077  1.00152.64           C
ATOM   1435  NH1 ARG A  97      57.946  35.132 160.057  1.00152.64           N
ATOM   1436  NH2 ARG A  97      57.872  37.463 160.448  1.00152.64           N
ATOM   1437  C   ARG A  97      52.354  32.494 157.082  1.00152.64           C
ATOM   1438  O   ARG A  97      52.808  31.536 157.703  1.00152.64           O
ATOM   1439  H   ARG A  97      51.685  35.478 157.007  1.00  0.00           H
ATOM   1440  HA  ARG A  97      54.010  33.791 156.993  1.00  0.00           H
ATOM   1441  HB2 ARG A  97      53.303  33.261 159.321  1.00  0.00           H
ATOM   1442  HB3 ARG A  97      51.887  34.303 159.095  1.00  0.00           H
ATOM   1443  HG2 ARG A  97      53.606  36.141 158.477  1.00  0.00           H
ATOM   1444  HG3 ARG A  97      53.403  35.703 160.182  1.00  0.00           H
ATOM   1445  HD2 ARG A  97      55.435  34.282 160.053  1.00  0.00           H
ATOM   1446  HD3 ARG A  97      55.633  34.739 158.340  1.00  0.00           H
ATOM   1447  HE  ARG A  97      55.414  37.191 159.740  1.00  0.00           H
ATOM   1448 HH11 ARG A  97      57.485  34.276 159.781  1.00  0.00           H
ATOM   1449 HH12 ARG A  97      58.922  35.119 160.318  1.00  0.00           H
ATOM   1450 HH21 ARG A  97      58.848  37.451 160.709  1.00  0.00           H
ATOM   1451 HH22 ARG A  97      57.357  38.331 160.462  1.00  0.00           H
ATOM   1452  N   TYR A  98      51.288  32.368 156.274  1.00102.25           N
ATOM   1453  CA  TYR A  98      50.446  31.200 156.226  1.00102.25           C
ATOM   1454  CB  TYR A  98      49.429  31.319 155.072  1.00102.25           C
ATOM   1455  CG  TYR A  98      48.342  30.307 155.210  1.00102.25           C
ATOM   1456  CD1 TYR A  98      47.411  30.436 156.216  1.00102.25           C
ATOM   1457  CD2 TYR A  98      48.218  29.262 154.322  1.00102.25           C
ATOM   1458  CE1 TYR A  98      46.390  29.525 156.355  1.00102.25           C
ATOM   1459  CE2 TYR A  98      47.198  28.347 154.454  1.00102.25           C
ATOM   1460  CZ  TYR A  98      46.284  28.476 155.473  1.00102.25           C
ATOM   1461  OH  TYR A  98      45.238  27.540 155.612  1.00102.25           O
ATOM   1462  C   TYR A  98      51.211  29.909 156.061  1.00102.25           C
ATOM   1463  O   TYR A  98      50.885  28.928 156.728  1.00102.25           O
ATOM   1464  H   TYR A  98      51.063  33.140 155.663  1.00  0.00           H
ATOM   1465  HA  TYR A  98      49.890  31.146 157.162  1.00  0.00           H
ATOM   1466  HB2 TYR A  98      49.945  31.161 154.125  1.00  0.00           H
ATOM   1467  HB3 TYR A  98      48.992  32.318 155.080  1.00  0.00           H
ATOM   1468  HD1 TYR A  98      47.483  31.264 156.906  1.00  0.00           H
ATOM   1469  HD2 TYR A  98      48.928  29.159 153.514  1.00  0.00           H
ATOM   1470  HE1 TYR A  98      45.673  29.634 157.155  1.00  0.00           H
ATOM   1471  HE2 TYR A  98      47.116  27.527 153.756  1.00  0.00           H
ATOM   1472  HH  TYR A  98      44.875  27.336 154.747  1.00  0.00           H
ATOM   1473  N   ASP A  99      52.240  29.830 155.197  1.00 71.45           N
ATOM   1474  CA  ASP A  99      52.874  28.545 155.019  1.00 71.45           C
ATOM   1475  CB  ASP A  99      53.975  28.525 153.936  1.00 71.45           C
ATOM   1476  CG  ASP A  99      53.329  28.346 152.561  1.00 71.45           C
ATOM   1477  OD1 ASP A  99      52.451  27.451 152.437  1.00 71.45           O
ATOM   1478  OD2 ASP A  99      53.702  29.094 151.618  1.00 71.45           O
ATOM   1479  C   ASP A  99      53.463  28.034 156.303  1.00 71.45           C
ATOM   1480  O   ASP A  99      53.324  26.854 156.620  1.00 71.45           O
ATOM   1481  H   ASP A  99      52.558  30.643 154.690  1.00  0.00           H
ATOM   1482  HA  ASP A  99      52.101  27.840 154.712  1.00  0.00           H
ATOM   1483  HB2 ASP A  99      54.526  29.465 153.960  1.00  0.00           H
ATOM   1484  HB3 ASP A  99      54.659  27.698 154.127  1.00  0.00           H
ATOM   1485  N   THR A 100      54.142  28.894 157.082  1.00 35.93           N
ATOM   1486  CA  THR A 100      54.768  28.449 158.296  1.00 35.93           C
ATOM   1487  CB  THR A 100      55.587  29.523 158.949  1.00 35.93           C
ATOM   1488  OG1 THR A 100      56.597  29.977 158.061  1.00 35.93           O
ATOM   1489  CG2 THR A 100      56.224  28.947 160.225  1.00 35.93           C
ATOM   1490  C   THR A 100      53.735  28.017 159.290  1.00 35.93           C
ATOM   1491  O   THR A 100      53.885  26.996 159.959  1.00 35.93           O
ATOM   1492  H   THR A 100      54.213  29.864 156.811  1.00  0.00           H
ATOM   1493  HA  THR A 100      55.415  27.602 158.069  1.00  0.00           H
ATOM   1494  HB  THR A 100      54.939  30.358 159.215  1.00  0.00           H
ATOM   1495 HG21 THR A 100      56.823  29.716 160.712  1.00  0.00           H
ATOM   1496 HG22 THR A 100      55.439  28.614 160.904  1.00  0.00           H
ATOM   1497 HG23 THR A 100      56.861  28.102 159.964  1.00  0.00           H
ATOM   1498  HG1 THR A 100      56.863  30.866 158.306  1.00  0.00           H
ATOM   1499  N   LEU A 101      52.663  28.813 159.429  1.00127.72           N
ATOM   1500  CA  LEU A 101      51.646  28.578 160.412  1.00127.72           C
ATOM   1501  CB  LEU A 101      50.739  29.806 160.592  1.00127.72           C
ATOM   1502  CG  LEU A 101      51.469  30.994 161.258  1.00127.72           C
ATOM   1503  CD1 LEU A 101      52.706  31.439 160.463  1.00127.72           C
ATOM   1504  CD2 LEU A 101      50.501  32.158 161.535  1.00127.72           C
ATOM   1505  C   LEU A 101      50.810  27.370 160.109  1.00127.72           C
ATOM   1506  O   LEU A 101      50.383  26.658 161.016  1.00127.72           O
ATOM   1507  H   LEU A 101      52.569  29.610 158.816  1.00  0.00           H
ATOM   1508  HA  LEU A 101      52.146  28.399 161.364  1.00  0.00           H
ATOM   1509  HB2 LEU A 101      50.381  30.122 159.612  1.00  0.00           H
ATOM   1510  HB3 LEU A 101      49.884  29.527 161.207  1.00  0.00           H
ATOM   1511  HG  LEU A 101      51.826  30.643 162.226  1.00  0.00           H
ATOM   1512 HD11 LEU A 101      52.938  32.477 160.702  1.00  0.00           H
ATOM   1513 HD12 LEU A 101      52.504  31.349 159.396  1.00  0.00           H
ATOM   1514 HD13 LEU A 101      53.554  30.807 160.727  1.00  0.00           H
ATOM   1515 HD21 LEU A 101      50.978  32.877 162.201  1.00  0.00           H
ATOM   1516 HD22 LEU A 101      49.595  31.773 162.004  1.00  0.00           H
ATOM   1517 HD23 LEU A 101      50.244  32.648 160.596  1.00  0.00           H
ATOM   1518  N   MET A 102      50.482  27.168 158.824  1.00189.47           N
ATOM   1519  CA  MET A 102      49.642  26.106 158.350  1.00189.47           C
ATOM   1520  CB  MET A 102      48.920  26.364 157.041  1.00189.47           C
ATOM   1521  CG  MET A 102      47.632  25.563 157.121  1.00189.47           C
ATOM   1522  SD  MET A 102      47.079  24.847 155.578  1.00189.47           S
ATOM   1523  CE  MET A 102      45.359  24.811 156.161  1.00189.47           C
ATOM   1524  C   MET A 102      50.310  24.776 158.183  1.00189.47           C
ATOM   1525  O   MET A 102      49.596  23.819 157.879  1.00189.47           O
ATOM   1526  H   MET A 102      50.854  27.811 158.140  1.00  0.00           H
ATOM   1527  HA  MET A 102      48.868  25.967 159.105  1.00  0.00           H
ATOM   1528  HB2 MET A 102      48.701  27.426 156.930  1.00  0.00           H
ATOM   1529  HB3 MET A 102      49.526  26.017 156.204  1.00  0.00           H
ATOM   1530  HG2 MET A 102      46.846  26.225 157.486  1.00  0.00           H
ATOM   1531  HG3 MET A 102      47.770  24.759 157.845  1.00  0.00           H
ATOM   1532  HE1 MET A 102      45.083  25.794 156.543  1.00  0.00           H
ATOM   1533  HE2 MET A 102      45.261  24.072 156.956  1.00  0.00           H
ATOM   1534  HE3 MET A 102      44.701  24.545 155.334  1.00  0.00           H
ATOM   1535  N   ARG A 103      51.666  24.721 158.224  1.00160.39           N
ATOM   1536  CA  ARG A 103      52.496  23.552 157.997  1.00160.39           C
ATOM   1537  CB  ARG A 103      53.823  23.622 158.778  1.00160.39           C
ATOM   1538  CG  ARG A 103      54.764  24.731 158.301  1.00160.39           C
ATOM   1539  CD  ARG A 103      55.820  24.250 157.305  1.00160.39           C
ATOM   1540  NE  ARG A 103      56.713  23.301 158.028  1.00160.39           N
ATOM   1541  CZ  ARG A 103      57.585  22.513 157.333  1.00160.39           C
ATOM   1542  NH1 ARG A 103      57.641  22.593 155.971  1.00160.39           N
ATOM   1543  NH2 ARG A 103      58.401  21.646 157.999  1.00160.39           N
ATOM   1544  C   ARG A 103      51.747  22.321 158.435  1.00160.39           C
ATOM   1545  O   ARG A 103      51.122  22.285 159.494  1.00160.39           O
ATOM   1546  H   ARG A 103      52.147  25.584 158.434  1.00  0.00           H
ATOM   1547  HA  ARG A 103      52.715  23.474 156.932  1.00  0.00           H
ATOM   1548  HB2 ARG A 103      54.336  22.666 158.670  1.00  0.00           H
ATOM   1549  HB3 ARG A 103      53.600  23.782 159.833  1.00  0.00           H
ATOM   1550  HG2 ARG A 103      54.167  25.507 157.822  1.00  0.00           H
ATOM   1551  HG3 ARG A 103      55.268  25.160 159.167  1.00  0.00           H
ATOM   1552  HD2 ARG A 103      56.398  25.098 156.936  1.00  0.00           H
ATOM   1553  HD3 ARG A 103      55.337  23.741 156.471  1.00  0.00           H
ATOM   1554  HE  ARG A 103      56.673  23.241 159.035  1.00  0.00           H
ATOM   1555 HH11 ARG A 103      58.286  22.010 155.457  1.00  0.00           H
ATOM   1556 HH12 ARG A 103      57.037  23.235 155.478  1.00  0.00           H
ATOM   1557 HH21 ARG A 103      59.046  21.063 157.485  1.00  0.00           H
ATOM   1558 HH22 ARG A 103      58.360  21.587 159.006  1.00  0.00           H
ATOM   1559  N   PRO A 104      52.013  21.281 157.698  1.00313.46           N
ATOM   1560  CA  PRO A 104      51.176  20.153 157.399  1.00313.46           C
ATOM   1561  CD  PRO A 104      53.401  20.912 157.512  1.00313.46           C
ATOM   1562  CB  PRO A 104      51.996  18.927 157.773  1.00313.46           C
ATOM   1563  CG  PRO A 104      53.412  19.375 157.362  1.00313.46           C
ATOM   1564  C   PRO A 104      49.705  20.038 157.562  1.00313.46           C
ATOM   1565  O   PRO A 104      49.168  19.061 158.071  1.00313.46           O
ATOM   1566  HA  PRO A 104      51.259  20.125 156.313  1.00  0.00           H
ATOM   1567  HD2 PRO A 104      53.993  21.213 158.377  1.00  0.00           H
ATOM   1568  HD3 PRO A 104      53.794  21.379 156.609  1.00  0.00           H
ATOM   1569  HB2 PRO A 104      51.938  18.719 158.841  1.00  0.00           H
ATOM   1570  HB3 PRO A 104      51.681  18.060 157.192  1.00  0.00           H
ATOM   1571  HG2 PRO A 104      53.619  19.092 156.330  1.00  0.00           H
ATOM   1572  HG3 PRO A 104      54.154  18.937 158.029  1.00  0.00           H
ATOM   1573  N   HIS A 105      49.078  20.922 156.762  1.00 83.95           N
ATOM   1574  CA  HIS A 105      47.693  20.940 156.425  1.00 83.95           C
ATOM   1575  ND1 HIS A 105      44.774  22.073 155.565  1.00 83.95           N
ATOM   1576  CG  HIS A 105      45.410  21.885 156.772  1.00 83.95           C
ATOM   1577  CB  HIS A 105      46.877  22.108 156.996  1.00 83.95           C
ATOM   1578  NE2 HIS A 105      43.225  21.370 156.995  1.00 83.95           N
ATOM   1579  CD2 HIS A 105      44.449  21.455 157.634  1.00 83.95           C
ATOM   1580  CE1 HIS A 105      43.470  21.752 155.755  1.00 83.95           C
ATOM   1581  C   HIS A 105      47.715  21.096 154.929  1.00 83.95           C
ATOM   1582  O   HIS A 105      48.656  21.664 154.376  1.00 83.95           O
ATOM   1583  H   HIS A 105      49.650  21.650 156.358  1.00  0.00           H
ATOM   1584  HA  HIS A 105      47.229  19.991 156.696  1.00  0.00           H
ATOM   1585  HB2 HIS A 105      47.179  23.031 156.502  1.00  0.00           H
ATOM   1586  HB3 HIS A 105      47.069  22.193 158.066  1.00  0.00           H
ATOM   1587  HD2 HIS A 105      44.618  21.214 158.673  1.00  0.00           H
ATOM   1588  HE1 HIS A 105      42.718  21.803 154.981  1.00  0.00           H
ATOM   1589  HE2 HIS A 105      42.341  21.080 157.389  1.00  0.00           H
ATOM   1590  N   GLY A 106      46.676  20.598 154.236  1.00 49.71           N
ATOM   1591  CA  GLY A 106      46.604  20.574 152.799  1.00 49.71           C
ATOM   1592  C   GLY A 106      46.594  21.954 152.207  1.00 49.71           C
ATOM   1593  O   GLY A 106      47.022  22.139 151.068  1.00 49.71           O
ATOM   1594  H   GLY A 106      45.898  20.217 154.756  1.00  0.00           H
ATOM   1595  HA2 GLY A 106      47.468  20.033 152.414  1.00  0.00           H
ATOM   1596  HA3 GLY A 106      45.696  20.052 152.498  1.00  0.00           H
ATOM   1597  N   PHE A 107      46.083  22.958 152.943  1.00129.80           N
ATOM   1598  CA  PHE A 107      45.969  24.293 152.409  1.00129.80           C
ATOM   1599  CB  PHE A 107      45.184  25.314 153.264  1.00129.80           C
ATOM   1600  CG  PHE A 107      43.705  25.135 153.145  1.00129.80           C
ATOM   1601  CD1 PHE A 107      43.086  23.942 153.442  1.00129.80           C
ATOM   1602  CD2 PHE A 107      42.921  26.209 152.786  1.00129.80           C
ATOM   1603  CE1 PHE A 107      41.718  23.815 153.341  1.00129.80           C
ATOM   1604  CE2 PHE A 107      41.554  26.088 152.685  1.00129.80           C
ATOM   1605  CZ  PHE A 107      40.947  24.886 152.959  1.00129.80           C
ATOM   1606  C   PHE A 107      47.306  24.846 152.042  1.00129.80           C
ATOM   1607  O   PHE A 107      47.402  25.795 151.264  1.00129.80           O
ATOM   1608  H   PHE A 107      45.774  22.773 153.887  1.00  0.00           H
ATOM   1609  HA  PHE A 107      45.417  24.196 151.474  1.00  0.00           H
ATOM   1610  HB2 PHE A 107      45.443  26.320 152.934  1.00  0.00           H
ATOM   1611  HB3 PHE A 107      45.472  25.198 154.309  1.00  0.00           H
ATOM   1612  HD1 PHE A 107      43.679  23.096 153.758  1.00  0.00           H
ATOM   1613  HD2 PHE A 107      43.387  27.162 152.580  1.00  0.00           H
ATOM   1614  HE1 PHE A 107      41.249  22.868 153.563  1.00  0.00           H
ATOM   1615  HE2 PHE A 107      40.958  26.939 152.390  1.00  0.00           H
ATOM   1616  HZ  PHE A 107      39.875  24.784 152.875  1.00  0.00           H
ATOM   1617  N   THR A 108      48.383  24.296 152.616  1.00128.88           N
ATOM   1618  CA  THR A 108      49.694  24.768 152.295  1.00128.88           C
ATOM   1619  CB  THR A 108      50.777  23.958 152.945  1.00128.88           C
ATOM   1620  OG1 THR A 108      50.738  22.620 152.471  1.00128.88           O
ATOM   1621  CG2 THR A 108      50.568  23.987 154.469  1.00128.88           C
ATOM   1622  C   THR A 108      49.900  24.679 150.812  1.00128.88           C
ATOM   1623  O   THR A 108      50.614  25.509 150.264  1.00128.88           O
ATOM   1624  H   THR A 108      48.269  23.543 153.280  1.00  0.00           H
ATOM   1625  HA  THR A 108      49.787  25.808 152.608  1.00  0.00           H
ATOM   1626  HB  THR A 108      51.746  24.396 152.706  1.00  0.00           H
ATOM   1627 HG21 THR A 108      51.349  23.402 154.955  1.00  0.00           H
ATOM   1628 HG22 THR A 108      49.593  23.563 154.710  1.00  0.00           H
ATOM   1629 HG23 THR A 108      50.613  25.017 154.822  1.00  0.00           H
ATOM   1630  HG1 THR A 108      51.434  22.110 152.892  1.00  0.00           H
ATOM   1631  N   LYS A 109      49.322  23.669 150.126  1.00 98.58           N
ATOM   1632  CA  LYS A 109      49.504  23.475 148.704  1.00 98.58           C
ATOM   1633  CB  LYS A 109      48.985  22.109 148.227  1.00 98.58           C
ATOM   1634  CG  LYS A 109      50.019  21.020 148.535  1.00 98.58           C
ATOM   1635  CD  LYS A 109      49.507  19.580 148.535  1.00 98.58           C
ATOM   1636  CE  LYS A 109      49.399  18.990 149.944  1.00 98.58           C
ATOM   1637  NZ  LYS A 109      49.324  17.513 149.878  1.00 98.58           N
ATOM   1638  C   LYS A 109      48.924  24.598 147.876  1.00 98.58           C
ATOM   1639  O   LYS A 109      49.467  24.932 146.822  1.00 98.58           O
ATOM   1640  H   LYS A 109      48.735  23.019 150.629  1.00  0.00           H
ATOM   1641  HA  LYS A 109      50.579  23.479 148.524  1.00  0.00           H
ATOM   1642  HB2 LYS A 109      48.808  22.145 147.152  1.00  0.00           H
ATOM   1643  HB3 LYS A 109      48.052  21.877 148.740  1.00  0.00           H
ATOM   1644  HG2 LYS A 109      50.433  21.225 149.522  1.00  0.00           H
ATOM   1645  HG3 LYS A 109      50.824  21.097 147.804  1.00  0.00           H
ATOM   1646  HD2 LYS A 109      50.194  18.966 147.952  1.00  0.00           H
ATOM   1647  HD3 LYS A 109      48.524  19.554 148.065  1.00  0.00           H
ATOM   1648  HE2 LYS A 109      50.276  19.280 150.523  1.00  0.00           H
ATOM   1649  HE3 LYS A 109      48.502  19.376 150.429  1.00  0.00           H
ATOM   1650  HZ1 LYS A 109      50.158  17.115 150.285  1.00  0.00           H
ATOM   1651  HZ2 LYS A 109      48.514  17.194 150.390  1.00  0.00           H
ATOM   1652  HZ3 LYS A 109      49.249  17.222 148.914  1.00  0.00           H
ATOM   1653  N   GLU A 110      47.772  25.166 148.274  1.00148.55           N
ATOM   1654  CA  GLU A 110      47.220  26.332 147.624  1.00148.55           C
ATOM   1655  CB  GLU A 110      46.650  26.191 146.196  1.00148.55           C
ATOM   1656  CG  GLU A 110      47.558  26.583 145.037  1.00148.55           C
ATOM   1657  CD  GLU A 110      46.655  26.781 143.817  1.00148.55           C
ATOM   1658  OE1 GLU A 110      46.131  25.760 143.295  1.00148.55           O
ATOM   1659  OE2 GLU A 110      46.470  27.955 143.394  1.00148.55           O
ATOM   1660  C   GLU A 110      45.997  26.774 148.357  1.00148.55           C
ATOM   1661  O   GLU A 110      45.150  25.965 148.729  1.00148.55           O
ATOM   1662  H   GLU A 110      47.275  24.763 149.055  1.00  0.00           H
ATOM   1663  HA  GLU A 110      47.957  27.135 147.639  1.00  0.00           H
ATOM   1664  HB2 GLU A 110      45.758  26.814 146.137  1.00  0.00           H
ATOM   1665  HB3 GLU A 110      46.348  25.153 146.053  1.00  0.00           H
ATOM   1666  HG2 GLU A 110      48.084  27.509 145.269  1.00  0.00           H
ATOM   1667  HG3 GLU A 110      48.276  25.787 144.842  1.00  0.00           H
ATOM   1668  N   HIS A 111      45.864  28.100 148.550  1.00 94.55           N
ATOM   1669  CA  HIS A 111      44.676  28.646 149.140  1.00 94.55           C
ATOM   1670  ND1 HIS A 111      42.242  28.851 151.048  1.00 94.55           N
ATOM   1671  CG  HIS A 111      43.525  29.255 151.346  1.00 94.55           C
ATOM   1672  CB  HIS A 111      44.763  28.733 150.676  1.00 94.55           C
ATOM   1673  NE2 HIS A 111      42.074  30.334 152.696  1.00 94.55           N
ATOM   1674  CD2 HIS A 111      43.403  30.161 152.354  1.00 94.55           C
ATOM   1675  CE1 HIS A 111      41.415  29.528 151.884  1.00 94.55           C
ATOM   1676  C   HIS A 111      44.533  30.023 148.576  1.00 94.55           C
ATOM   1677  O   HIS A 111      45.209  30.954 149.008  1.00 94.55           O
ATOM   1678  H   HIS A 111      46.612  28.720 148.275  1.00  0.00           H
ATOM   1679  HA  HIS A 111      43.814  28.042 148.855  1.00  0.00           H
ATOM   1680  HB2 HIS A 111      45.592  29.393 150.932  1.00  0.00           H
ATOM   1681  HB3 HIS A 111      44.977  27.739 151.068  1.00  0.00           H
ATOM   1682  HD2 HIS A 111      44.230  30.674 152.822  1.00  0.00           H
ATOM   1683  HE1 HIS A 111      40.340  29.420 151.885  1.00  0.00           H
ATOM   1684  HE2 HIS A 111      41.693  30.941 153.408  1.00  0.00           H
ATOM   1685  N   ALA A 112      43.658  30.182 147.564  1.00 60.16           N
ATOM   1686  CA  ALA A 112      43.490  31.459 146.930  1.00 60.16           C
ATOM   1687  CB  ALA A 112      43.233  31.352 145.417  1.00 60.16           C
ATOM   1688  C   ALA A 112      42.321  32.188 147.520  1.00 60.16           C
ATOM   1689  O   ALA A 112      41.482  31.622 148.221  1.00 60.16           O
ATOM   1690  H   ALA A 112      43.113  29.393 147.247  1.00  0.00           H
ATOM   1691  HA  ALA A 112      44.390  32.052 147.092  1.00  0.00           H
ATOM   1692  HB1 ALA A 112      44.062  30.826 144.943  1.00  0.00           H
ATOM   1693  HB2 ALA A 112      43.147  32.352 144.992  1.00  0.00           H
ATOM   1694  HB3 ALA A 112      42.308  30.803 145.244  1.00  0.00           H
ATOM   1695  N   GLU A 113      42.251  33.500 147.219  1.00128.91           N
ATOM   1696  CA  GLU A 113      41.184  34.355 147.653  1.00128.91           C
ATOM   1697  CB  GLU A 113      41.457  35.833 147.350  1.00128.91           C
ATOM   1698  CG  GLU A 113      40.722  36.789 148.278  1.00128.91           C
ATOM   1699  CD  GLU A 113      41.602  36.968 149.503  1.00128.91           C
ATOM   1700  OE1 GLU A 113      42.599  37.731 149.397  1.00128.91           O
ATOM   1701  OE2 GLU A 113      41.304  36.338 150.553  1.00128.91           O
ATOM   1702  C   GLU A 113      39.963  33.954 146.865  1.00128.91           C
ATOM   1703  O   GLU A 113      40.079  33.358 145.796  1.00128.91           O
ATOM   1704  H   GLU A 113      42.989  33.902 146.658  1.00  0.00           H
ATOM   1705  HA  GLU A 113      41.004  34.218 148.719  1.00  0.00           H
ATOM   1706  HB2 GLU A 113      41.145  36.038 146.326  1.00  0.00           H
ATOM   1707  HB3 GLU A 113      42.528  36.016 147.434  1.00  0.00           H
ATOM   1708  HG2 GLU A 113      39.759  36.368 148.566  1.00  0.00           H
ATOM   1709  HG3 GLU A 113      40.575  37.749 147.782  1.00  0.00           H
ATOM   1710  N   PRO A 114      38.785  34.243 147.355  1.00168.02           N
ATOM   1711  CA  PRO A 114      37.576  33.868 146.664  1.00168.02           C
ATOM   1712  CD  PRO A 114      38.569  34.461 148.779  1.00168.02           C
ATOM   1713  CB  PRO A 114      36.444  34.079 147.668  1.00168.02           C
ATOM   1714  CG  PRO A 114      37.128  33.996 149.043  1.00168.02           C
ATOM   1715  C   PRO A 114      37.386  34.760 145.479  1.00168.02           C
ATOM   1716  O   PRO A 114      37.968  35.841 145.428  1.00168.02           O
ATOM   1717  HA  PRO A 114      37.622  32.824 146.353  1.00  0.00           H
ATOM   1718  HD2 PRO A 114      39.274  33.873 149.367  1.00  0.00           H
ATOM   1719  HD3 PRO A 114      38.672  35.520 149.017  1.00  0.00           H
ATOM   1720  HB2 PRO A 114      35.981  35.056 147.527  1.00  0.00           H
ATOM   1721  HB3 PRO A 114      35.699  33.290 147.569  1.00  0.00           H
ATOM   1722  HG2 PRO A 114      37.115  32.973 149.419  1.00  0.00           H
ATOM   1723  HG3 PRO A 114      36.638  34.665 149.750  1.00  0.00           H
ATOM   1724  N   ARG A 115      36.546  34.317 144.533  1.00230.46           N
ATOM   1725  CA  ARG A 115      36.266  35.005 143.305  1.00230.46           C
ATOM   1726  CB  ARG A 115      37.007  34.280 142.180  1.00230.46           C
ATOM   1727  CG  ARG A 115      36.814  34.818 140.779  1.00230.46           C
ATOM   1728  CD  ARG A 115      37.828  34.208 139.811  1.00230.46           C
ATOM   1729  NE  ARG A 115      37.533  32.758 139.633  1.00230.46           N
ATOM   1730  CZ  ARG A 115      37.857  32.163 138.447  1.00230.46           C
ATOM   1731  NH1 ARG A 115      38.372  32.917 137.432  1.00230.46           N
ATOM   1732  NH2 ARG A 115      37.670  30.823 138.269  1.00230.46           N
ATOM   1733  C   ARG A 115      34.778  34.834 143.111  1.00230.46           C
ATOM   1734  O   ARG A 115      34.098  34.256 143.959  1.00230.46           O
ATOM   1735  H   ARG A 115      36.077  33.437 144.696  1.00  0.00           H
ATOM   1736  HA  ARG A 115      36.547  36.057 143.360  1.00  0.00           H
ATOM   1737  HB2 ARG A 115      38.072  34.323 142.406  1.00  0.00           H
ATOM   1738  HB3 ARG A 115      36.699  33.234 142.188  1.00  0.00           H
ATOM   1739  HG2 ARG A 115      36.942  35.900 140.793  1.00  0.00           H
ATOM   1740  HG3 ARG A 115      35.806  34.580 140.439  1.00  0.00           H
ATOM   1741  HD2 ARG A 115      37.760  34.714 138.848  1.00  0.00           H
ATOM   1742  HD3 ARG A 115      38.833  34.328 140.215  1.00  0.00           H
ATOM   1743  HE  ARG A 115      37.102  32.226 140.375  1.00  0.00           H
ATOM   1744 HH11 ARG A 115      38.512  33.909 137.560  1.00  0.00           H
ATOM   1745 HH12 ARG A 115      38.613  32.483 136.553  1.00  0.00           H
ATOM   1746 HH21 ARG A 115      37.912  30.392 137.388  1.00  0.00           H
ATOM   1747 HH22 ARG A 115      37.289  30.262 139.018  1.00  0.00           H
ATOM   1748  N   SER A 116      34.233  35.317 141.980  1.00102.12           N
ATOM   1749  CA  SER A 116      32.814  35.313 141.759  1.00102.12           C
ATOM   1750  CB  SER A 116      32.401  35.983 140.443  1.00102.12           C
ATOM   1751  OG  SER A 116      33.027  35.325 139.355  1.00102.12           O
ATOM   1752  C   SER A 116      32.248  33.917 141.808  1.00102.12           C
ATOM   1753  O   SER A 116      32.899  32.937 141.448  1.00102.12           O
ATOM   1754  H   SER A 116      34.839  35.693 141.265  1.00  0.00           H
ATOM   1755  HA  SER A 116      32.356  35.879 142.570  1.00  0.00           H
ATOM   1756  HB2 SER A 116      31.319  35.921 140.329  1.00  0.00           H
ATOM   1757  HB3 SER A 116      32.705  37.030 140.458  1.00  0.00           H
ATOM   1758  HG  SER A 116      32.767  35.747 138.533  1.00  0.00           H
ATOM   1759  N   HIS A 117      30.959  33.821 142.216  1.00131.00           N
ATOM   1760  CA  HIS A 117      30.297  32.565 142.472  1.00131.00           C
ATOM   1761  ND1 HIS A 117      28.620  34.351 144.743  1.00131.00           N
ATOM   1762  CG  HIS A 117      28.871  33.060 144.387  1.00131.00           C
ATOM   1763  CB  HIS A 117      28.880  32.635 142.974  1.00131.00           C
ATOM   1764  NE2 HIS A 117      28.846  33.199 146.641  1.00131.00           N
ATOM   1765  CD2 HIS A 117      29.018  32.364 145.554  1.00131.00           C
ATOM   1766  CE1 HIS A 117      28.611  34.383 146.092  1.00131.00           C
ATOM   1767  C   HIS A 117      30.208  31.680 141.275  1.00131.00           C
ATOM   1768  O   HIS A 117      30.154  30.464 141.423  1.00131.00           O
ATOM   1769  H   HIS A 117      30.434  34.674 142.348  1.00  0.00           H
ATOM   1770  HA  HIS A 117      30.883  32.036 143.224  1.00  0.00           H
ATOM   1771  HB2 HIS A 117      28.417  31.652 142.889  1.00  0.00           H
ATOM   1772  HB3 HIS A 117      28.319  33.353 142.376  1.00  0.00           H
ATOM   1773  HD2 HIS A 117      29.238  31.309 145.618  1.00  0.00           H
ATOM   1774  HE1 HIS A 117      28.431  35.280 146.665  1.00  0.00           H
ATOM   1775  HD1 HIS A 117      28.470  35.131 144.119  1.00  0.00           H
ATOM   1776  N   VAL A 118      30.164  32.241 140.061  1.00119.52           N
ATOM   1777  CA  VAL A 118      29.949  31.419 138.902  1.00119.52           C
ATOM   1778  CB  VAL A 118      29.971  32.199 137.634  1.00119.52           C
ATOM   1779  CG1 VAL A 118      31.414  32.634 137.345  1.00119.52           C
ATOM   1780  CG2 VAL A 118      29.328  31.317 136.562  1.00119.52           C
ATOM   1781  C   VAL A 118      31.004  30.351 138.823  1.00119.52           C
ATOM   1782  O   VAL A 118      30.775  29.264 138.295  1.00119.52           O
ATOM   1783  H   VAL A 118      30.282  33.239 139.960  1.00  0.00           H
ATOM   1784  HA  VAL A 118      28.976  30.937 138.995  1.00  0.00           H
ATOM   1785  HB  VAL A 118      29.358  33.091 137.764  1.00  0.00           H
ATOM   1786 HG21 VAL A 118      29.667  30.288 136.686  1.00  0.00           H
ATOM   1787 HG22 VAL A 118      28.243  31.356 136.662  1.00  0.00           H
ATOM   1788 HG23 VAL A 118      29.615  31.678 135.574  1.00  0.00           H
ATOM   1789 HG11 VAL A 118      31.413  33.418 136.588  1.00  0.00           H
ATOM   1790 HG12 VAL A 118      31.985  31.779 136.982  1.00  0.00           H
ATOM   1791 HG13 VAL A 118      31.869  33.013 138.260  1.00  0.00           H
ATOM   1792  N   PHE A 119      32.208  30.676 139.309  1.00127.92           N
ATOM   1793  CA  PHE A 119      33.398  29.872 139.298  1.00127.92           C
ATOM   1794  CB  PHE A 119      34.678  30.725 139.381  1.00127.92           C
ATOM   1795  CG  PHE A 119      34.722  31.591 138.166  1.00127.92           C
ATOM   1796  CD1 PHE A 119      35.017  31.058 136.932  1.00127.92           C
ATOM   1797  CD2 PHE A 119      34.484  32.944 138.263  1.00127.92           C
ATOM   1798  CE1 PHE A 119      35.062  31.860 135.816  1.00127.92           C
ATOM   1799  CE2 PHE A 119      34.528  33.751 137.151  1.00127.92           C
ATOM   1800  CZ  PHE A 119      34.817  33.208 135.923  1.00127.92           C
ATOM   1801  C   PHE A 119      33.483  28.822 140.381  1.00127.92           C
ATOM   1802  O   PHE A 119      34.420  28.026 140.360  1.00127.92           O
ATOM   1803  H   PHE A 119      32.289  31.590 139.731  1.00  0.00           H
ATOM   1804  HA  PHE A 119      33.423  29.349 138.342  1.00  0.00           H
ATOM   1805  HB2 PHE A 119      35.555  30.078 139.408  1.00  0.00           H
ATOM   1806  HB3 PHE A 119      34.650  31.346 140.276  1.00  0.00           H
ATOM   1807  HD1 PHE A 119      35.215  30.000 136.839  1.00  0.00           H
ATOM   1808  HD2 PHE A 119      34.260  33.377 139.227  1.00  0.00           H
ATOM   1809  HE1 PHE A 119      35.291  31.429 134.852  1.00  0.00           H
ATOM   1810  HE2 PHE A 119      34.336  34.810 137.243  1.00  0.00           H
ATOM   1811  HZ  PHE A 119      34.852  33.837 135.046  1.00  0.00           H
ATOM   1812  N   MET A 120      32.608  28.807 141.409  1.00221.41           N
ATOM   1813  CA  MET A 120      32.935  27.961 142.536  1.00221.41           C
ATOM   1814  CB  MET A 120      32.167  28.218 143.848  1.00221.41           C
ATOM   1815  CG  MET A 120      30.737  28.707 143.712  1.00221.41           C
ATOM   1816  SD  MET A 120      29.498  27.469 143.286  1.00221.41           S
ATOM   1817  CE  MET A 120      28.429  28.847 142.804  1.00221.41           C
ATOM   1818  C   MET A 120      33.132  26.502 142.262  1.00221.41           C
ATOM   1819  O   MET A 120      34.035  25.909 142.851  1.00221.41           O
ATOM   1820  H   MET A 120      31.764  29.361 141.392  1.00  0.00           H
ATOM   1821  HA  MET A 120      33.943  28.289 142.788  1.00  0.00           H
ATOM   1822  HB2 MET A 120      32.720  28.967 144.414  1.00  0.00           H
ATOM   1823  HB3 MET A 120      32.158  27.293 144.425  1.00  0.00           H
ATOM   1824  HG2 MET A 120      30.447  29.151 144.665  1.00  0.00           H
ATOM   1825  HG3 MET A 120      30.714  29.488 142.952  1.00  0.00           H
ATOM   1826  HE1 MET A 120      28.988  29.538 142.173  1.00  0.00           H
ATOM   1827  HE2 MET A 120      28.084  29.368 143.697  1.00  0.00           H
ATOM   1828  HE3 MET A 120      27.570  28.465 142.252  1.00  0.00           H
ATOM   1829  N   LEU A 121      32.329  25.849 141.411  1.00 67.20           N
ATOM   1830  CA  LEU A 121      32.571  24.443 141.216  1.00 67.20           C
ATOM   1831  CB  LEU A 121      31.437  23.759 140.429  1.00 67.20           C
ATOM   1832  CG  LEU A 121      31.654  22.250 140.205  1.00 67.20           C
ATOM   1833  CD1 LEU A 121      31.718  21.493 141.541  1.00 67.20           C
ATOM   1834  CD2 LEU A 121      30.592  21.669 139.258  1.00 67.20           C
ATOM   1835  C   LEU A 121      33.861  24.215 140.475  1.00 67.20           C
ATOM   1836  O   LEU A 121      34.655  23.361 140.860  1.00 67.20           O
ATOM   1837  H   LEU A 121      31.582  26.325 140.925  1.00  0.00           H
ATOM   1838  HA  LEU A 121      32.647  23.968 142.194  1.00  0.00           H
ATOM   1839  HB2 LEU A 121      30.507  23.894 140.981  1.00  0.00           H
ATOM   1840  HB3 LEU A 121      31.341  24.246 139.459  1.00  0.00           H
ATOM   1841  HG  LEU A 121      32.622  22.131 139.718  1.00  0.00           H
ATOM   1842 HD21 LEU A 121      30.772  20.603 139.120  1.00  0.00           H
ATOM   1843 HD22 LEU A 121      30.649  22.175 138.294  1.00  0.00           H
ATOM   1844 HD23 LEU A 121      29.601  21.818 139.688  1.00  0.00           H
ATOM   1845 HD11 LEU A 121      30.764  21.588 142.059  1.00  0.00           H
ATOM   1846 HD12 LEU A 121      31.926  20.440 141.352  1.00  0.00           H
ATOM   1847 HD13 LEU A 121      32.510  21.914 142.160  1.00  0.00           H
ATOM   1848  N   VAL A 122      34.127  24.972 139.391  1.00 59.06           N
ATOM   1849  CA  VAL A 122      35.335  24.739 138.646  1.00 59.06           C
ATOM   1850  CB  VAL A 122      35.448  25.522 137.366  1.00 59.06           C
ATOM   1851  CG1 VAL A 122      34.402  24.986 136.374  1.00 59.06           C
ATOM   1852  CG2 VAL A 122      35.308  27.022 137.677  1.00 59.06           C
ATOM   1853  C   VAL A 122      36.532  25.036 139.496  1.00 59.06           C
ATOM   1854  O   VAL A 122      37.539  24.337 139.407  1.00 59.06           O
ATOM   1855  H   VAL A 122      33.484  25.696 139.105  1.00  0.00           H
ATOM   1856  HA  VAL A 122      35.366  23.680 138.390  1.00  0.00           H
ATOM   1857  HB  VAL A 122      36.439  25.350 136.945  1.00  0.00           H
ATOM   1858 HG11 VAL A 122      34.469  25.542 135.439  1.00  0.00           H
ATOM   1859 HG12 VAL A 122      33.405  25.106 136.798  1.00  0.00           H
ATOM   1860 HG13 VAL A 122      34.591  23.930 136.183  1.00  0.00           H
ATOM   1861 HG21 VAL A 122      34.893  27.536 136.810  1.00  0.00           H
ATOM   1862 HG22 VAL A 122      36.288  27.437 137.911  1.00  0.00           H
ATOM   1863 HG23 VAL A 122      34.644  27.156 138.531  1.00  0.00           H
ATOM   1864  N   ASP A 123      36.471  26.086 140.337  1.00 58.71           N
ATOM   1865  CA  ASP A 123      37.608  26.425 141.154  1.00 58.71           C
ATOM   1866  CB  ASP A 123      37.458  27.766 141.900  1.00 58.71           C
ATOM   1867  CG  ASP A 123      37.695  28.889 140.891  1.00 58.71           C
ATOM   1868  OD1 ASP A 123      37.826  28.571 139.679  1.00 58.71           O
ATOM   1869  OD2 ASP A 123      37.766  30.074 141.316  1.00 58.71           O
ATOM   1870  C   ASP A 123      37.889  25.332 142.141  1.00 58.71           C
ATOM   1871  O   ASP A 123      39.052  25.053 142.424  1.00 58.71           O
ATOM   1872  H   ASP A 123      35.626  26.637 140.395  1.00  0.00           H
ATOM   1873  HA  ASP A 123      38.474  26.508 140.497  1.00  0.00           H
ATOM   1874  HB2 ASP A 123      36.454  27.848 142.317  1.00  0.00           H
ATOM   1875  HB3 ASP A 123      38.196  27.827 142.700  1.00  0.00           H
ATOM   1876  N   HIS A 124      36.839  24.691 142.695  1.00 76.33           N
ATOM   1877  CA  HIS A 124      37.007  23.598 143.620  1.00 76.33           C
ATOM   1878  ND1 HIS A 124      36.040  21.616 146.174  1.00 76.33           N
ATOM   1879  CG  HIS A 124      35.790  21.715 144.823  1.00 76.33           C
ATOM   1880  CB  HIS A 124      35.657  23.003 144.062  1.00 76.33           C
ATOM   1881  NE2 HIS A 124      35.897  19.535 145.401  1.00 76.33           N
ATOM   1882  CD2 HIS A 124      35.705  20.435 144.368  1.00 76.33           C
ATOM   1883  CE1 HIS A 124      36.095  20.291 146.466  1.00 76.33           C
ATOM   1884  C   HIS A 124      37.743  22.493 142.921  1.00 76.33           C
ATOM   1885  O   HIS A 124      38.636  21.877 143.494  1.00 76.33           O
ATOM   1886  H   HIS A 124      35.904  24.987 142.454  1.00  0.00           H
ATOM   1887  HA  HIS A 124      37.572  23.930 144.491  1.00  0.00           H
ATOM   1888  HB2 HIS A 124      35.054  22.818 143.173  1.00  0.00           H
ATOM   1889  HB3 HIS A 124      35.142  23.730 144.690  1.00  0.00           H
ATOM   1890  HD2 HIS A 124      35.514  20.160 143.341  1.00  0.00           H
ATOM   1891  HE1 HIS A 124      36.280  19.900 147.456  1.00  0.00           H
ATOM   1892  HD1 HIS A 124      36.159  22.381 146.822  1.00  0.00           H
ATOM   1893  N   LEU A 125      37.370  22.191 141.665  1.00117.35           N
ATOM   1894  CA  LEU A 125      37.998  21.117 140.944  1.00117.35           C
ATOM   1895  CB  LEU A 125      37.272  20.738 139.637  1.00117.35           C
ATOM   1896  CG  LEU A 125      35.987  19.911 139.854  1.00117.35           C
ATOM   1897  CD1 LEU A 125      36.319  18.509 140.388  1.00117.35           C
ATOM   1898  CD2 LEU A 125      34.969  20.645 140.737  1.00117.35           C
ATOM   1899  C   LEU A 125      39.447  21.379 140.603  1.00117.35           C
ATOM   1900  O   LEU A 125      40.249  20.453 140.616  1.00117.35           O
ATOM   1901  H   LEU A 125      36.638  22.727 141.221  1.00  0.00           H
ATOM   1902  HA  LEU A 125      37.974  20.240 141.590  1.00  0.00           H
ATOM   1903  HB2 LEU A 125      37.005  21.656 139.114  1.00  0.00           H
ATOM   1904  HB3 LEU A 125      37.955  20.165 139.011  1.00  0.00           H
ATOM   1905  HG  LEU A 125      35.524  19.778 138.876  1.00  0.00           H
ATOM   1906 HD21 LEU A 125      34.391  19.918 141.307  1.00  0.00           H
ATOM   1907 HD22 LEU A 125      35.495  21.309 141.423  1.00  0.00           H
ATOM   1908 HD23 LEU A 125      34.298  21.230 140.108  1.00  0.00           H
ATOM   1909 HD11 LEU A 125      35.396  17.947 140.532  1.00  0.00           H
ATOM   1910 HD12 LEU A 125      36.953  17.988 139.671  1.00  0.00           H
ATOM   1911 HD13 LEU A 125      36.843  18.597 141.340  1.00  0.00           H
ATOM   1912  N   LEU A 126      39.798  22.613 140.194  1.00181.58           N
ATOM   1913  CA  LEU A 126      41.113  23.019 139.738  1.00181.58           C
ATOM   1914  CB  LEU A 126      41.056  24.269 138.846  1.00181.58           C
ATOM   1915  CG  LEU A 126      42.441  24.721 138.348  1.00181.58           C
ATOM   1916  CD1 LEU A 126      43.079  23.669 137.426  1.00181.58           C
ATOM   1917  CD2 LEU A 126      42.375  26.117 137.711  1.00181.58           C
ATOM   1918  C   LEU A 126      42.146  23.306 140.803  1.00181.58           C
ATOM   1919  O   LEU A 126      43.336  23.213 140.512  1.00181.58           O
ATOM   1920  H   LEU A 126      39.078  23.322 140.206  1.00  0.00           H
ATOM   1921  HA  LEU A 126      41.503  22.207 139.125  1.00  0.00           H
ATOM   1922  HB2 LEU A 126      40.611  25.083 139.418  1.00  0.00           H
ATOM   1923  HB3 LEU A 126      40.424  24.058 137.984  1.00  0.00           H
ATOM   1924  HG  LEU A 126      43.082  24.803 139.226  1.00  0.00           H
ATOM   1925 HD21 LEU A 126      42.844  26.843 138.376  1.00  0.00           H
ATOM   1926 HD22 LEU A 126      41.333  26.393 137.549  1.00  0.00           H
ATOM   1927 HD23 LEU A 126      42.901  26.106 136.756  1.00  0.00           H
ATOM   1928 HD11 LEU A 126      44.108  23.490 137.736  1.00  0.00           H
ATOM   1929 HD12 LEU A 126      43.068  24.032 136.398  1.00  0.00           H
ATOM   1930 HD13 LEU A 126      42.513  22.739 137.489  1.00  0.00           H
ATOM   1931  N   VAL A 127      41.762  23.747 142.021  1.00105.91           N
ATOM   1932  CA  VAL A 127      42.762  24.149 142.987  1.00105.91           C
ATOM   1933  CB  VAL A 127      42.214  24.697 144.267  1.00105.91           C
ATOM   1934  CG1 VAL A 127      43.293  24.638 145.352  1.00105.91           C
ATOM   1935  CG2 VAL A 127      41.864  26.162 143.985  1.00105.91           C
ATOM   1936  C   VAL A 127      43.725  23.030 143.261  1.00105.91           C
ATOM   1937  O   VAL A 127      43.362  21.856 143.278  1.00105.91           O
ATOM   1938  H   VAL A 127      40.781  23.796 142.256  1.00  0.00           H
ATOM   1939  HA  VAL A 127      43.338  24.951 142.525  1.00  0.00           H
ATOM   1940  HB  VAL A 127      41.328  24.142 144.575  1.00  0.00           H
ATOM   1941 HG21 VAL A 127      42.602  26.588 143.305  1.00  0.00           H
ATOM   1942 HG22 VAL A 127      41.866  26.722 144.920  1.00  0.00           H
ATOM   1943 HG23 VAL A 127      40.875  26.218 143.530  1.00  0.00           H
ATOM   1944 HG11 VAL A 127      42.909  25.079 146.272  1.00  0.00           H
ATOM   1945 HG12 VAL A 127      44.171  25.194 145.022  1.00  0.00           H
ATOM   1946 HG13 VAL A 127      43.568  23.599 145.534  1.00  0.00           H
ATOM   1947  N   ASP A 128      45.006  23.393 143.493  1.00 98.66           N
ATOM   1948  CA  ASP A 128      46.073  22.439 143.642  1.00 98.66           C
ATOM   1949  CB  ASP A 128      47.475  23.080 143.736  1.00 98.66           C
ATOM   1950  CG  ASP A 128      47.923  23.528 142.340  1.00 98.66           C
ATOM   1951  OD1 ASP A 128      47.282  23.112 141.338  1.00 98.66           O
ATOM   1952  OD2 ASP A 128      48.926  24.286 142.259  1.00 98.66           O
ATOM   1953  C   ASP A 128      45.866  21.543 144.835  1.00 98.66           C
ATOM   1954  O   ASP A 128      46.365  20.427 144.865  1.00 98.66           O
ATOM   1955  H   ASP A 128      45.224  24.377 143.565  1.00  0.00           H
ATOM   1956  HA  ASP A 128      46.066  21.805 142.756  1.00  0.00           H
ATOM   1957  HB2 ASP A 128      48.183  22.350 144.129  1.00  0.00           H
ATOM   1958  HB3 ASP A 128      47.437  23.943 144.400  1.00  0.00           H
ATOM   1959  N   ARG A 129      45.195  21.990 145.902  1.00112.07           N
ATOM   1960  CA  ARG A 129      45.069  21.129 147.051  1.00112.07           C
ATOM   1961  CB  ARG A 129      44.704  21.884 148.343  1.00112.07           C
ATOM   1962  CG  ARG A 129      43.348  22.591 148.322  1.00112.07           C
ATOM   1963  CD  ARG A 129      43.033  23.291 149.646  1.00112.07           C
ATOM   1964  NE  ARG A 129      41.596  23.684 149.630  1.00112.07           N
ATOM   1965  CZ  ARG A 129      41.218  24.900 149.141  1.00112.07           C
ATOM   1966  NH1 ARG A 129      42.151  25.755 148.630  1.00112.07           N
ATOM   1967  NH2 ARG A 129      39.902  25.261 149.168  1.00112.07           N
ATOM   1968  C   ARG A 129      44.063  20.004 146.902  1.00112.07           C
ATOM   1969  O   ARG A 129      44.108  19.056 147.683  1.00112.07           O
ATOM   1970  H   ARG A 129      44.785  22.913 145.903  1.00  0.00           H
ATOM   1971  HA  ARG A 129      46.043  20.668 147.214  1.00  0.00           H
ATOM   1972  HB2 ARG A 129      45.473  22.635 148.524  1.00  0.00           H
ATOM   1973  HB3 ARG A 129      44.712  21.175 149.171  1.00  0.00           H
ATOM   1974  HG2 ARG A 129      43.354  23.335 147.526  1.00  0.00           H
ATOM   1975  HG3 ARG A 129      42.569  21.857 148.115  1.00  0.00           H
ATOM   1976  HD2 ARG A 129      43.658  24.178 149.753  1.00  0.00           H
ATOM   1977  HD3 ARG A 129      43.218  22.609 150.476  1.00  0.00           H
ATOM   1978  HE  ARG A 129      40.897  23.046 149.983  1.00  0.00           H
ATOM   1979 HH11 ARG A 129      43.125  25.488 148.612  1.00  0.00           H
ATOM   1980 HH12 ARG A 129      41.868  26.655 148.270  1.00  0.00           H
ATOM   1981 HH21 ARG A 129      39.212  24.628 149.548  1.00  0.00           H
ATOM   1982 HH22 ARG A 129      39.618  26.161 148.808  1.00  0.00           H
ATOM   1983  N   ALA A 130      43.028  20.159 146.048  1.00122.85           N
ATOM   1984  CA  ALA A 130      41.946  19.193 146.012  1.00122.85           C
ATOM   1985  CB  ALA A 130      40.663  19.817 145.437  1.00122.85           C
ATOM   1986  C   ALA A 130      42.081  17.840 145.346  1.00122.85           C
ATOM   1987  O   ALA A 130      41.811  16.804 145.955  1.00122.85           O
ATOM   1988  H   ALA A 130      43.007  20.956 145.428  1.00  0.00           H
ATOM   1989  HA  ALA A 130      41.718  18.978 147.056  1.00  0.00           H
ATOM   1990  HB1 ALA A 130      40.378  20.681 146.037  1.00  0.00           H
ATOM   1991  HB2 ALA A 130      39.860  19.080 145.458  1.00  0.00           H
ATOM   1992  HB3 ALA A 130      40.841  20.131 144.409  1.00  0.00           H
ATOM   1993  N   TYR A 131      42.344  17.867 144.025  1.00268.13           N
ATOM   1994  CA  TYR A 131      42.398  16.789 143.070  1.00268.13           C
ATOM   1995  CB  TYR A 131      41.569  17.069 141.810  1.00268.13           C
ATOM   1996  CG  TYR A 131      40.172  17.042 142.341  1.00268.13           C
ATOM   1997  CD1 TYR A 131      39.479  15.855 142.430  1.00268.13           C
ATOM   1998  CD2 TYR A 131      39.568  18.195 142.787  1.00268.13           C
ATOM   1999  CE1 TYR A 131      38.198  15.820 142.931  1.00268.13           C
ATOM   2000  CE2 TYR A 131      38.287  18.168 143.289  1.00268.13           C
ATOM   2001  CZ  TYR A 131      37.599  16.980 143.361  1.00268.13           C
ATOM   2002  OH  TYR A 131      36.287  16.951 143.877  1.00268.13           O
ATOM   2003  C   TYR A 131      43.722  16.177 142.742  1.00268.13           C
ATOM   2004  O   TYR A 131      43.775  15.270 141.917  1.00268.13           O
ATOM   2005  H   TYR A 131      42.532  18.784 143.645  1.00  0.00           H
ATOM   2006  HA  TYR A 131      41.855  15.982 143.562  1.00  0.00           H
ATOM   2007  HB2 TYR A 131      41.812  18.043 141.385  1.00  0.00           H
ATOM   2008  HB3 TYR A 131      41.715  16.281 141.071  1.00  0.00           H
ATOM   2009  HD1 TYR A 131      39.948  14.939 142.102  1.00  0.00           H
ATOM   2010  HD2 TYR A 131      40.105  19.131 142.743  1.00  0.00           H
ATOM   2011  HE1 TYR A 131      37.664  14.883 142.986  1.00  0.00           H
ATOM   2012  HE2 TYR A 131      37.821  19.082 143.627  1.00  0.00           H
ATOM   2013  HH  TYR A 131      36.236  17.512 144.654  1.00  0.00           H
ATOM   2014  N   GLY A 132      44.845  16.768 143.160  1.00 46.09           N
ATOM   2015  CA  GLY A 132      46.072  16.156 142.748  1.00 46.09           C
ATOM   2016  C   GLY A 132      46.430  16.730 141.406  1.00 46.09           C
ATOM   2017  O   GLY A 132      47.362  16.268 140.752  1.00 46.09           O
ATOM   2018  H   GLY A 132      44.829  17.599 143.734  1.00  0.00           H
ATOM   2019  HA2 GLY A 132      45.942  15.077 142.669  1.00  0.00           H
ATOM   2020  HA3 GLY A 132      46.858  16.382 143.468  1.00  0.00           H
ATOM   2021  N   GLY A 133      45.709  17.785 140.975  1.00 30.38           N
ATOM   2022  CA  GLY A 133      46.008  18.440 139.730  1.00 30.38           C
ATOM   2023  C   GLY A 133      45.372  17.690 138.599  1.00 30.38           C
ATOM   2024  O   GLY A 133      45.683  17.931 137.434  1.00 30.38           O
ATOM   2025  H   GLY A 133      44.942  18.123 141.539  1.00  0.00           H
ATOM   2026  HA2 GLY A 133      45.619  19.458 139.754  1.00  0.00           H
ATOM   2027  HA3 GLY A 133      47.088  18.468 139.585  1.00  0.00           H
ATOM   2028  N   ARG A 134      44.440  16.776 138.917  1.00152.99           N
ATOM   2029  CA  ARG A 134      43.781  15.950 137.947  1.00152.99           C
ATOM   2030  CB  ARG A 134      42.760  15.025 138.625  1.00152.99           C
ATOM   2031  CG  ARG A 134      42.150  13.985 137.694  1.00152.99           C
ATOM   2032  CD  ARG A 134      41.067  13.138 138.362  1.00152.99           C
ATOM   2033  NE  ARG A 134      40.974  11.889 137.564  1.00152.99           N
ATOM   2034  CZ  ARG A 134      41.843  10.879 137.850  1.00152.99           C
ATOM   2035  NH1 ARG A 134      42.672  10.995 138.924  1.00152.99           N
ATOM   2036  NH2 ARG A 134      41.912   9.771 137.063  1.00152.99           N
ATOM   2037  C   ARG A 134      43.009  16.791 136.970  1.00152.99           C
ATOM   2038  O   ARG A 134      43.015  16.520 135.769  1.00152.99           O
ATOM   2039  H   ARG A 134      44.191  16.665 139.889  1.00  0.00           H
ATOM   2040  HA  ARG A 134      44.519  15.352 137.413  1.00  0.00           H
ATOM   2041  HB2 ARG A 134      43.260  14.503 139.441  1.00  0.00           H
ATOM   2042  HB3 ARG A 134      41.958  15.635 139.040  1.00  0.00           H
ATOM   2043  HG2 ARG A 134      41.709  14.501 136.841  1.00  0.00           H
ATOM   2044  HG3 ARG A 134      42.941  13.326 137.336  1.00  0.00           H
ATOM   2045  HD2 ARG A 134      40.113  13.666 138.352  1.00  0.00           H
ATOM   2046  HD3 ARG A 134      41.354  12.906 139.387  1.00  0.00           H
ATOM   2047  HE  ARG A 134      40.287  11.791 136.831  1.00  0.00           H
ATOM   2048 HH11 ARG A 134      42.632  11.820 139.506  1.00  0.00           H
ATOM   2049 HH12 ARG A 134      43.327  10.256 139.139  1.00  0.00           H
ATOM   2050 HH21 ARG A 134      42.569   9.036 137.283  1.00  0.00           H
ATOM   2051 HH22 ARG A 134      41.307   9.684 136.259  1.00  0.00           H
ATOM   2052  N   PHE A 135      42.319  17.840 137.460  1.00 79.91           N
ATOM   2053  CA  PHE A 135      41.471  18.612 136.590  1.00 79.91           C
ATOM   2054  CB  PHE A 135      40.081  18.914 137.185  1.00 79.91           C
ATOM   2055  CG  PHE A 135      39.374  17.633 137.469  1.00 79.91           C
ATOM   2056  CD1 PHE A 135      38.907  16.838 136.449  1.00 79.91           C
ATOM   2057  CD2 PHE A 135      39.152  17.242 138.770  1.00 79.91           C
ATOM   2058  CE1 PHE A 135      38.249  15.662 136.726  1.00 79.91           C
ATOM   2059  CE2 PHE A 135      38.494  16.068 139.053  1.00 79.91           C
ATOM   2060  CZ  PHE A 135      38.043  15.273 138.029  1.00 79.91           C
ATOM   2061  C   PHE A 135      42.091  19.949 136.317  1.00 79.91           C
ATOM   2062  O   PHE A 135      42.719  20.553 137.185  1.00 79.91           O
ATOM   2063  H   PHE A 135      42.397  18.084 138.437  1.00  0.00           H
ATOM   2064  HA  PHE A 135      41.347  18.078 135.648  1.00  0.00           H
ATOM   2065  HB2 PHE A 135      40.197  19.478 138.110  1.00  0.00           H
ATOM   2066  HB3 PHE A 135      39.500  19.500 136.473  1.00  0.00           H
ATOM   2067  HD1 PHE A 135      39.058  17.139 135.423  1.00  0.00           H
ATOM   2068  HD2 PHE A 135      39.500  17.866 139.580  1.00  0.00           H
ATOM   2069  HE1 PHE A 135      37.893  15.042 135.917  1.00  0.00           H
ATOM   2070  HE2 PHE A 135      38.332  15.772 140.079  1.00  0.00           H
ATOM   2071  HZ  PHE A 135      37.530  14.348 138.245  1.00  0.00           H
ATOM   2072  N   GLN A 136      41.938  20.434 135.067  1.00 89.44           N
ATOM   2073  CA  GLN A 136      42.418  21.736 134.695  1.00 89.44           C
ATOM   2074  CB  GLN A 136      43.766  21.750 133.947  1.00 89.44           C
ATOM   2075  CG  GLN A 136      44.945  21.171 134.728  1.00 89.44           C
ATOM   2076  CD  GLN A 136      45.069  19.707 134.338  1.00 89.44           C
ATOM   2077  OE1 GLN A 136      44.356  19.227 133.459  1.00 89.44           O
ATOM   2078  NE2 GLN A 136      46.002  18.976 135.004  1.00 89.44           N
ATOM   2079  C   GLN A 136      41.439  22.333 133.733  1.00 89.44           C
ATOM   2080  O   GLN A 136      40.612  21.638 133.144  1.00 89.44           O
ATOM   2081  H   GLN A 136      41.473  19.866 134.374  1.00  0.00           H
ATOM   2082  HA  GLN A 136      42.487  22.366 135.582  1.00  0.00           H
ATOM   2083  HB2 GLN A 136      43.650  21.170 133.031  1.00  0.00           H
ATOM   2084  HB3 GLN A 136      44.002  22.780 133.678  1.00  0.00           H
ATOM   2085  HG2 GLN A 136      45.860  21.704 134.471  1.00  0.00           H
ATOM   2086  HG3 GLN A 136      44.756  21.254 135.798  1.00  0.00           H
ATOM   2087 HE21 GLN A 136      46.129  17.998 134.784  1.00  0.00           H
ATOM   2088 HE22 GLN A 136      46.568  19.411 135.718  1.00  0.00           H
ATOM   2089  N   LEU A 137      41.507  23.666 133.560  1.00 86.11           N
ATOM   2090  CA  LEU A 137      40.688  24.286 132.561  1.00 86.11           C
ATOM   2091  CB  LEU A 137      40.769  25.823 132.557  1.00 86.11           C
ATOM   2092  CG  LEU A 137      40.221  26.469 133.842  1.00 86.11           C
ATOM   2093  CD1 LEU A 137      38.712  26.215 133.992  1.00 86.11           C
ATOM   2094  CD2 LEU A 137      41.028  26.033 135.075  1.00 86.11           C
ATOM   2095  C   LEU A 137      41.243  23.789 131.265  1.00 86.11           C
ATOM   2096  O   LEU A 137      42.412  23.416 131.190  1.00 86.11           O
ATOM   2097  H   LEU A 137      42.129  24.223 134.128  1.00  0.00           H
ATOM   2098  HA  LEU A 137      39.652  23.965 132.673  1.00  0.00           H
ATOM   2099  HB2 LEU A 137      41.813  26.113 132.443  1.00  0.00           H
ATOM   2100  HB3 LEU A 137      40.204  26.202 131.705  1.00  0.00           H
ATOM   2101  HG  LEU A 137      40.354  27.546 133.739  1.00  0.00           H
ATOM   2102 HD21 LEU A 137      40.805  26.697 135.910  1.00  0.00           H
ATOM   2103 HD22 LEU A 137      42.093  26.081 134.848  1.00  0.00           H
ATOM   2104 HD23 LEU A 137      40.759  25.011 135.342  1.00  0.00           H
ATOM   2105 HD11 LEU A 137      38.453  26.178 135.050  1.00  0.00           H
ATOM   2106 HD12 LEU A 137      38.158  27.021 133.511  1.00  0.00           H
ATOM   2107 HD13 LEU A 137      38.455  25.266 133.521  1.00  0.00           H
ATOM   2108  N   LYS A 138      40.415  23.753 130.205  1.00132.18           N
ATOM   2109  CA  LYS A 138      40.887  23.193 128.972  1.00132.18           C
ATOM   2110  CB  LYS A 138      39.834  23.175 127.848  1.00132.18           C
ATOM   2111  CG  LYS A 138      39.355  24.553 127.404  1.00132.18           C
ATOM   2112  CD  LYS A 138      38.566  24.522 126.093  1.00132.18           C
ATOM   2113  CE  LYS A 138      37.175  23.898 126.230  1.00132.18           C
ATOM   2114  NZ  LYS A 138      37.295  22.457 126.548  1.00132.18           N
ATOM   2115  C   LYS A 138      42.074  23.984 128.527  1.00132.18           C
ATOM   2116  O   LYS A 138      43.050  23.423 128.031  1.00132.18           O
ATOM   2117  H   LYS A 138      39.475  24.115 130.277  1.00  0.00           H
ATOM   2118  HA  LYS A 138      41.207  22.168 129.160  1.00  0.00           H
ATOM   2119  HB2 LYS A 138      38.970  22.612 128.201  1.00  0.00           H
ATOM   2120  HB3 LYS A 138      40.256  22.659 126.985  1.00  0.00           H
ATOM   2121  HG2 LYS A 138      40.225  25.196 127.270  1.00  0.00           H
ATOM   2122  HG3 LYS A 138      38.723  24.975 128.185  1.00  0.00           H
ATOM   2123  HD2 LYS A 138      39.133  23.944 125.363  1.00  0.00           H
ATOM   2124  HD3 LYS A 138      38.458  25.542 125.724  1.00  0.00           H
ATOM   2125  HE2 LYS A 138      36.632  24.400 127.031  1.00  0.00           H
ATOM   2126  HE3 LYS A 138      36.631  24.018 125.293  1.00  0.00           H
ATOM   2127  HZ1 LYS A 138      36.493  21.963 126.184  1.00  0.00           H
ATOM   2128  HZ2 LYS A 138      38.136  22.089 126.128  1.00  0.00           H
ATOM   2129  HZ3 LYS A 138      37.338  22.336 127.550  1.00  0.00           H
ATOM   2130  N   SER A 139      42.019  25.317 128.699  1.00 77.33           N
ATOM   2131  CA  SER A 139      43.115  26.164 128.341  1.00 77.33           C
ATOM   2132  CB  SER A 139      42.981  26.776 126.933  1.00 77.33           C
ATOM   2133  OG  SER A 139      44.099  27.602 126.641  1.00 77.33           O
ATOM   2134  C   SER A 139      43.108  27.296 129.326  1.00 77.33           C
ATOM   2135  O   SER A 139      42.183  27.429 130.124  1.00 77.33           O
ATOM   2136  H   SER A 139      41.184  25.730 129.090  1.00  0.00           H
ATOM   2137  HA  SER A 139      44.051  25.611 128.418  1.00  0.00           H
ATOM   2138  HB2 SER A 139      42.071  27.375 126.887  1.00  0.00           H
ATOM   2139  HB3 SER A 139      42.923  25.975 126.196  1.00  0.00           H
ATOM   2140  HG  SER A 139      43.793  28.477 126.389  1.00  0.00           H
ATOM   2141  N   TRP A 140      44.160  28.136 129.307  1.00 98.75           N
ATOM   2142  CA  TRP A 140      44.274  29.253 130.206  1.00 98.75           C
ATOM   2143  CB  TRP A 140      45.660  29.940 130.220  1.00 98.75           C
ATOM   2144  CG  TRP A 140      46.744  29.174 130.950  1.00 98.75           C
ATOM   2145  CD2 TRP A 140      46.993  29.271 132.364  1.00 98.75           C
ATOM   2146  CD1 TRP A 140      47.662  28.288 130.461  1.00 98.75           C
ATOM   2147  NE1 TRP A 140      48.466  27.830 131.479  1.00 98.75           N
ATOM   2148  CE2 TRP A 140      48.066  28.427 132.656  1.00 98.75           C
ATOM   2149  CE3 TRP A 140      46.375  29.997 133.343  1.00 98.75           C
ATOM   2150  CZ2 TRP A 140      48.538  28.298 133.933  1.00 98.75           C
ATOM   2151  CZ3 TRP A 140      46.858  29.871 134.628  1.00 98.75           C
ATOM   2152  CH2 TRP A 140      47.918  29.038 134.917  1.00 98.75           C
ATOM   2153  C   TRP A 140      43.239  30.297 129.895  1.00 98.75           C
ATOM   2154  O   TRP A 140      42.910  31.123 130.744  1.00 98.75           O
ATOM   2155  H   TRP A 140      44.897  27.976 128.636  1.00  0.00           H
ATOM   2156  HA  TRP A 140      44.079  28.886 131.214  1.00  0.00           H
ATOM   2157  HB2 TRP A 140      45.980  30.078 129.187  1.00  0.00           H
ATOM   2158  HB3 TRP A 140      45.556  30.921 130.684  1.00  0.00           H
ATOM   2159  HD1 TRP A 140      47.744  27.991 129.426  1.00  0.00           H
ATOM   2160  HE3 TRP A 140      45.540  30.645 133.119  1.00  0.00           H
ATOM   2161  HZ2 TRP A 140      49.365  27.642 134.162  1.00  0.00           H
ATOM   2162  HZ3 TRP A 140      46.397  30.436 135.424  1.00  0.00           H
ATOM   2163  HH2 TRP A 140      48.270  28.964 135.935  1.00  0.00           H
ATOM   2164  HE1 TRP A 140      49.222  27.168 131.381  1.00  0.00           H
ATOM   2165  N   GLU A 141      42.750  30.330 128.643  1.00 59.86           N
ATOM   2166  CA  GLU A 141      41.777  31.294 128.196  1.00 59.86           C
ATOM   2167  CB  GLU A 141      41.450  31.136 126.706  1.00 59.86           C
ATOM   2168  CG  GLU A 141      42.632  31.422 125.778  1.00 59.86           C
ATOM   2169  CD  GLU A 141      42.143  31.156 124.364  1.00 59.86           C
ATOM   2170  OE1 GLU A 141      41.839  29.971 124.060  1.00 59.86           O
ATOM   2171  OE2 GLU A 141      42.056  32.131 123.572  1.00 59.86           O
ATOM   2172  C   GLU A 141      40.469  31.113 128.928  1.00 59.86           C
ATOM   2173  O   GLU A 141      39.775  32.083 129.224  1.00 59.86           O
ATOM   2174  H   GLU A 141      43.082  29.643 127.981  1.00  0.00           H
ATOM   2175  HA  GLU A 141      42.156  32.300 128.378  1.00  0.00           H
ATOM   2176  HB2 GLU A 141      41.119  30.112 126.534  1.00  0.00           H
ATOM   2177  HB3 GLU A 141      40.635  31.814 126.453  1.00  0.00           H
ATOM   2178  HG2 GLU A 141      42.947  32.461 125.878  1.00  0.00           H
ATOM   2179  HG3 GLU A 141      43.462  30.757 126.016  1.00  0.00           H
ATOM   2180  N   LEU A 142      40.116  29.857 129.266  1.00114.61           N
ATOM   2181  CA  LEU A 142      38.849  29.441 129.816  1.00114.61           C
ATOM   2182  CB  LEU A 142      38.751  27.915 129.970  1.00114.61           C
ATOM   2183  CG  LEU A 142      38.764  27.170 128.624  1.00114.61           C
ATOM   2184  CD1 LEU A 142      37.525  27.515 127.781  1.00114.61           C
ATOM   2185  CD2 LEU A 142      40.080  27.403 127.868  1.00114.61           C
ATOM   2186  C   LEU A 142      38.548  30.048 131.166  1.00114.61           C
ATOM   2187  O   LEU A 142      37.395  30.074 131.594  1.00114.61           O
ATOM   2188  H   LEU A 142      40.807  29.135 129.120  1.00  0.00           H
ATOM   2189  HA  LEU A 142      38.066  29.757 129.126  1.00  0.00           H
ATOM   2190  HB2 LEU A 142      39.598  27.571 130.565  1.00  0.00           H
ATOM   2191  HB3 LEU A 142      37.829  27.673 130.498  1.00  0.00           H
ATOM   2192  HG  LEU A 142      38.710  26.105 128.849  1.00  0.00           H
ATOM   2193 HD21 LEU A 142      40.164  26.683 127.054  1.00  0.00           H
ATOM   2194 HD22 LEU A 142      40.919  27.278 128.552  1.00  0.00           H
ATOM   2195 HD23 LEU A 142      40.091  28.414 127.461  1.00  0.00           H
ATOM   2196 HD11 LEU A 142      37.565  26.972 126.837  1.00  0.00           H
ATOM   2197 HD12 LEU A 142      36.625  27.230 128.326  1.00  0.00           H
ATOM   2198 HD13 LEU A 142      37.507  28.587 127.584  1.00  0.00           H
ATOM   2199  N   ILE A 143      39.573  30.513 131.894  1.00198.22           N
ATOM   2200  CA  ILE A 143      39.451  31.049 133.227  1.00198.22           C
ATOM   2201  CB  ILE A 143      40.775  31.504 133.783  1.00198.22           C
ATOM   2202  CG1 ILE A 143      41.679  30.283 134.031  1.00198.22           C
ATOM   2203  CG2 ILE A 143      40.530  32.327 135.059  1.00198.22           C
ATOM   2204  CD1 ILE A 143      42.056  29.499 132.776  1.00198.22           C
ATOM   2205  C   ILE A 143      38.467  32.195 133.256  1.00198.22           C
ATOM   2206  O   ILE A 143      37.912  32.515 134.305  1.00198.22           O
ATOM   2207  H   ILE A 143      40.494  30.486 131.480  1.00  0.00           H
ATOM   2208  HA  ILE A 143      39.068  30.260 133.874  1.00  0.00           H
ATOM   2209  HB  ILE A 143      41.257  32.146 133.045  1.00  0.00           H
ATOM   2210 HG12 ILE A 143      42.598  30.632 134.501  1.00  0.00           H
ATOM   2211 HG13 ILE A 143      41.171  29.610 134.721  1.00  0.00           H
ATOM   2212 HG21 ILE A 143      41.464  32.429 135.611  1.00  0.00           H
ATOM   2213 HG22 ILE A 143      40.159  33.315 134.788  1.00  0.00           H
ATOM   2214 HG23 ILE A 143      39.793  31.820 135.682  1.00  0.00           H
ATOM   2215 HD11 ILE A 143      41.904  28.434 132.953  1.00  0.00           H
ATOM   2216 HD12 ILE A 143      41.430  29.822 131.944  1.00  0.00           H
ATOM   2217 HD13 ILE A 143      43.103  29.681 132.535  1.00  0.00           H
ATOM   2218  N   GLY A 144      38.320  32.927 132.140  1.00 62.61           N
ATOM   2219  CA  GLY A 144      37.399  34.024 132.003  1.00 62.61           C
ATOM   2220  C   GLY A 144      35.947  33.614 131.921  1.00 62.61           C
ATOM   2221  O   GLY A 144      35.074  34.413 132.257  1.00 62.61           O
ATOM   2222  H   GLY A 144      38.894  32.692 131.343  1.00  0.00           H
ATOM   2223  HA2 GLY A 144      37.520  34.680 132.865  1.00  0.00           H
ATOM   2224  HA3 GLY A 144      37.654  34.582 131.102  1.00  0.00           H
ATOM   2225  N   ASP A 145      35.625  32.399 131.419  1.00147.82           N
ATOM   2226  CA  ASP A 145      34.245  32.127 131.100  1.00147.82           C
ATOM   2227  CB  ASP A 145      34.047  31.194 129.887  1.00147.82           C
ATOM   2228  CG  ASP A 145      34.757  29.872 130.111  1.00147.82           C
ATOM   2229  OD1 ASP A 145      34.180  28.984 130.787  1.00147.82           O
ATOM   2230  OD2 ASP A 145      35.889  29.725 129.580  1.00147.82           O
ATOM   2231  C   ASP A 145      33.378  31.684 132.245  1.00147.82           C
ATOM   2232  O   ASP A 145      33.248  30.505 132.568  1.00147.82           O
ATOM   2233  H   ASP A 145      36.336  31.697 131.271  1.00  0.00           H
ATOM   2234  HA  ASP A 145      33.833  33.087 130.788  1.00  0.00           H
ATOM   2235  HB2 ASP A 145      32.982  31.010 129.747  1.00  0.00           H
ATOM   2236  HB3 ASP A 145      34.450  31.673 128.995  1.00  0.00           H
ATOM   2237  N   GLY A 146      32.724  32.665 132.888  1.00 38.29           N
ATOM   2238  CA  GLY A 146      31.794  32.400 133.949  1.00 38.29           C
ATOM   2239  C   GLY A 146      30.577  31.726 133.390  1.00 38.29           C
ATOM   2240  O   GLY A 146      30.034  30.795 133.980  1.00 38.29           O
ATOM   2241  H   GLY A 146      32.892  33.623 132.616  1.00  0.00           H
ATOM   2242  HA2 GLY A 146      32.262  31.750 134.688  1.00  0.00           H
ATOM   2243  HA3 GLY A 146      31.505  33.339 134.422  1.00  0.00           H
ATOM   2244  N   ALA A 147      30.104  32.188 132.219  1.00 44.91           N
ATOM   2245  CA  ALA A 147      28.898  31.645 131.665  1.00 44.91           C
ATOM   2246  CB  ALA A 147      28.514  32.314 130.336  1.00 44.91           C
ATOM   2247  C   ALA A 147      29.095  30.188 131.389  1.00 44.91           C
ATOM   2248  O   ALA A 147      28.212  29.375 131.663  1.00 44.91           O
ATOM   2249  H   ALA A 147      30.599  32.919 131.729  1.00  0.00           H
ATOM   2250  HA  ALA A 147      28.085  31.770 132.380  1.00  0.00           H
ATOM   2251  HB1 ALA A 147      28.361  33.381 130.497  1.00  0.00           H
ATOM   2252  HB2 ALA A 147      29.314  32.167 129.611  1.00  0.00           H
ATOM   2253  HB3 ALA A 147      27.594  31.868 129.957  1.00  0.00           H
ATOM   2254  N   ALA A 148      30.261  29.818 130.833  1.00 33.01           N
ATOM   2255  CA  ALA A 148      30.495  28.444 130.499  1.00 33.01           C
ATOM   2256  CB  ALA A 148      31.792  28.212 129.712  1.00 33.01           C
ATOM   2257  C   ALA A 148      30.529  27.607 131.741  1.00 33.01           C
ATOM   2258  O   ALA A 148      30.019  26.488 131.753  1.00 33.01           O
ATOM   2259  H   ALA A 148      30.974  30.510 130.650  1.00  0.00           H
ATOM   2260  HA  ALA A 148      29.663  28.101 129.885  1.00  0.00           H
ATOM   2261  HB1 ALA A 148      31.560  27.734 128.760  1.00  0.00           H
ATOM   2262  HB2 ALA A 148      32.281  29.169 129.528  1.00  0.00           H
ATOM   2263  HB3 ALA A 148      32.457  27.569 130.289  1.00  0.00           H
ATOM   2264  N   ALA A 149      31.133  28.123 132.828  1.00 32.64           N
ATOM   2265  CA  ALA A 149      31.219  27.370 134.050  1.00 32.64           C
ATOM   2266  CB  ALA A 149      31.946  28.133 135.171  1.00 32.64           C
ATOM   2267  C   ALA A 149      29.833  27.077 134.528  1.00 32.64           C
ATOM   2268  O   ALA A 149      29.544  25.972 134.986  1.00 32.64           O
ATOM   2269  H   ALA A 149      31.531  29.050 132.785  1.00  0.00           H
ATOM   2270  HA  ALA A 149      31.739  26.431 133.858  1.00  0.00           H
ATOM   2271  HB1 ALA A 149      32.963  28.363 134.854  1.00  0.00           H
ATOM   2272  HB2 ALA A 149      31.414  29.060 135.384  1.00  0.00           H
ATOM   2273  HB3 ALA A 149      31.976  27.517 136.070  1.00  0.00           H
ATOM   2274  N   GLN A 150      28.931  28.067 134.431  1.00 83.37           N
ATOM   2275  CA  GLN A 150      27.591  27.881 134.906  1.00 83.37           C
ATOM   2276  CB  GLN A 150      26.747  29.164 134.869  1.00 83.37           C
ATOM   2277  CG  GLN A 150      25.382  28.984 135.533  1.00 83.37           C
ATOM   2278  CD  GLN A 150      24.679  30.331 135.550  1.00 83.37           C
ATOM   2279  OE1 GLN A 150      23.776  30.562 136.352  1.00 83.37           O
ATOM   2280  NE2 GLN A 150      25.107  31.249 134.644  1.00 83.37           N
ATOM   2281  C   GLN A 150      26.904  26.845 134.069  1.00 83.37           C
ATOM   2282  O   GLN A 150      26.141  26.027 134.584  1.00 83.37           O
ATOM   2283  H   GLN A 150      29.199  28.950 134.020  1.00  0.00           H
ATOM   2284  HA  GLN A 150      27.634  27.523 135.935  1.00  0.00           H
ATOM   2285  HB2 GLN A 150      26.595  29.453 133.829  1.00  0.00           H
ATOM   2286  HB3 GLN A 150      27.288  29.959 135.382  1.00  0.00           H
ATOM   2287  HG2 GLN A 150      24.789  28.266 134.967  1.00  0.00           H
ATOM   2288  HG3 GLN A 150      25.515  28.627 136.554  1.00  0.00           H
ATOM   2289 HE21 GLN A 150      25.854  31.017 134.005  1.00  0.00           H
ATOM   2290 HE22 GLN A 150      24.678  32.163 134.610  1.00  0.00           H
ATOM   2291  N   ALA A 151      27.163  26.850 132.745  1.00 27.52           N
ATOM   2292  CA  ALA A 151      26.528  25.901 131.874  1.00 27.52           C
ATOM   2293  CB  ALA A 151      26.962  26.048 130.406  1.00 27.52           C
ATOM   2294  C   ALA A 151      26.929  24.535 132.330  1.00 27.52           C
ATOM   2295  O   ALA A 151      26.105  23.623 132.379  1.00 27.52           O
ATOM   2296  H   ALA A 151      27.809  27.527 132.363  1.00  0.00           H
ATOM   2297  HA  ALA A 151      25.446  26.007 131.947  1.00  0.00           H
ATOM   2298  HB1 ALA A 151      26.683  27.037 130.041  1.00  0.00           H
ATOM   2299  HB2 ALA A 151      28.043  25.925 130.333  1.00  0.00           H
ATOM   2300  HB3 ALA A 151      26.468  25.286 129.803  1.00  0.00           H
ATOM   2301  N   GLY A 152      28.220  24.351 132.669  1.00 36.83           N
ATOM   2302  CA  GLY A 152      28.627  23.078 133.191  1.00 36.83           C
ATOM   2303  C   GLY A 152      30.119  23.059 133.305  1.00 36.83           C
ATOM   2304  O   GLY A 152      30.834  23.471 132.394  1.00 36.83           O
ATOM   2305  H   GLY A 152      28.891  25.098 132.557  1.00  0.00           H
ATOM   2306  HA2 GLY A 152      28.301  22.285 132.518  1.00  0.00           H
ATOM   2307  HA3 GLY A 152      28.183  22.928 134.175  1.00  0.00           H
ATOM   2308  N   ALA A 153      30.625  22.498 134.419  1.00 49.03           N
ATOM   2309  CA  ALA A 153      32.035  22.467 134.690  1.00 49.03           C
ATOM   2310  CB  ALA A 153      32.381  21.780 136.022  1.00 49.03           C
ATOM   2311  C   ALA A 153      32.749  21.710 133.614  1.00 49.03           C
ATOM   2312  O   ALA A 153      33.828  22.100 133.177  1.00 49.03           O
ATOM   2313  H   ALA A 153      29.991  22.084 135.088  1.00  0.00           H
ATOM   2314  HA  ALA A 153      32.413  23.489 134.712  1.00  0.00           H
ATOM   2315  HB1 ALA A 153      31.881  22.299 136.840  1.00  0.00           H
ATOM   2316  HB2 ALA A 153      33.459  21.812 136.177  1.00  0.00           H
ATOM   2317  HB3 ALA A 153      32.048  20.742 135.993  1.00  0.00           H
ATOM   2318  N   TRP A 154      32.151  20.607 133.146  1.00105.84           N
ATOM   2319  CA  TRP A 154      32.774  19.735 132.195  1.00105.84           C
ATOM   2320  CB  TRP A 154      32.068  18.380 132.091  1.00105.84           C
ATOM   2321  CG  TRP A 154      32.209  17.673 133.415  1.00105.84           C
ATOM   2322  CD2 TRP A 154      33.480  17.421 134.035  1.00105.84           C
ATOM   2323  CD1 TRP A 154      31.257  17.252 134.296  1.00105.84           C
ATOM   2324  NE1 TRP A 154      31.857  16.747 135.427  1.00105.84           N
ATOM   2325  CE2 TRP A 154      33.225  16.849 135.280  1.00105.84           C
ATOM   2326  CE3 TRP A 154      34.755  17.661 133.608  1.00105.84           C
ATOM   2327  CZ2 TRP A 154      34.247  16.506 136.120  1.00105.84           C
ATOM   2328  CZ3 TRP A 154      35.784  17.302 134.452  1.00105.84           C
ATOM   2329  CH2 TRP A 154      35.534  16.736 135.685  1.00105.84           C
ATOM   2330  C   TRP A 154      32.926  20.387 130.859  1.00105.84           C
ATOM   2331  O   TRP A 154      33.693  19.909 130.026  1.00105.84           O
ATOM   2332  H   TRP A 154      31.224  20.381 133.477  1.00  0.00           H
ATOM   2333  HA  TRP A 154      33.780  19.537 132.564  1.00  0.00           H
ATOM   2334  HB2 TRP A 154      31.013  18.530 131.864  1.00  0.00           H
ATOM   2335  HB3 TRP A 154      32.532  17.784 131.305  1.00  0.00           H
ATOM   2336  HD1 TRP A 154      30.191  17.307 134.131  1.00  0.00           H
ATOM   2337  HE3 TRP A 154      34.949  18.114 132.647  1.00  0.00           H
ATOM   2338  HZ2 TRP A 154      34.053  16.071 137.089  1.00  0.00           H
ATOM   2339  HZ3 TRP A 154      36.805  17.467 134.142  1.00  0.00           H
ATOM   2340  HH2 TRP A 154      36.364  16.468 136.322  1.00  0.00           H
ATOM   2341  HE1 TRP A 154      31.377  16.366 136.230  1.00  0.00           H
ATOM   2342  N   ASN A 155      32.136  21.434 130.570  1.00 85.60           N
ATOM   2343  CA  ASN A 155      32.295  22.117 129.317  1.00 85.60           C
ATOM   2344  CB  ASN A 155      31.216  23.193 129.095  1.00 85.60           C
ATOM   2345  CG  ASN A 155      31.307  23.698 127.660  1.00 85.60           C
ATOM   2346  OD1 ASN A 155      32.345  24.191 127.222  1.00 85.60           O
ATOM   2347  ND2 ASN A 155      30.185  23.571 126.902  1.00 85.60           N
ATOM   2348  C   ASN A 155      33.644  22.799 129.274  1.00 85.60           C
ATOM   2349  O   ASN A 155      34.271  22.876 128.223  1.00 85.60           O
ATOM   2350  H   ASN A 155      31.435  21.739 131.230  1.00  0.00           H
ATOM   2351  HA  ASN A 155      32.241  21.389 128.508  1.00  0.00           H
ATOM   2352  HB2 ASN A 155      31.379  24.021 129.785  1.00  0.00           H
ATOM   2353  HB3 ASN A 155      30.230  22.762 129.268  1.00  0.00           H
ATOM   2354 HD21 ASN A 155      30.185  23.888 125.943  1.00  0.00           H
ATOM   2355 HD22 ASN A 155      29.352  23.160 127.298  1.00  0.00           H
ATOM   2356  N   ILE A 156      34.057  23.420 130.396  1.00179.56           N
ATOM   2357  CA  ILE A 156      35.283  24.158 130.615  1.00179.56           C
ATOM   2358  CB  ILE A 156      35.150  25.135 131.752  1.00179.56           C
ATOM   2359  CG1 ILE A 156      34.034  26.141 131.471  1.00179.56           C
ATOM   2360  CG2 ILE A 156      36.500  25.829 132.002  1.00179.56           C
ATOM   2361  CD1 ILE A 156      33.789  27.040 132.675  1.00179.56           C
ATOM   2362  C   ILE A 156      36.509  23.340 130.928  1.00179.56           C
ATOM   2363  O   ILE A 156      37.624  23.759 130.626  1.00179.56           O
ATOM   2364  H   ILE A 156      33.431  23.363 131.186  1.00  0.00           H
ATOM   2365  HA  ILE A 156      35.490  24.730 129.711  1.00  0.00           H
ATOM   2366  HB  ILE A 156      34.885  24.576 132.650  1.00  0.00           H
ATOM   2367 HG12 ILE A 156      33.117  25.599 131.239  1.00  0.00           H
ATOM   2368 HG13 ILE A 156      34.313  26.756 130.615  1.00  0.00           H
ATOM   2369 HD11 ILE A 156      34.717  27.543 132.948  1.00  0.00           H
ATOM   2370 HD12 ILE A 156      33.033  27.784 132.425  1.00  0.00           H
ATOM   2371 HD13 ILE A 156      33.442  26.437 133.514  1.00  0.00           H
ATOM   2372 HG21 ILE A 156      36.777  26.413 131.124  1.00  0.00           H
ATOM   2373 HG22 ILE A 156      36.415  26.489 132.865  1.00  0.00           H
ATOM   2374 HG23 ILE A 156      37.265  25.077 132.194  1.00  0.00           H
ATOM   2375  N   LEU A 157      36.337  22.199 131.620  1.00180.46           N
ATOM   2376  CA  LEU A 157      37.423  21.546 132.296  1.00180.46           C
ATOM   2377  CB  LEU A 157      36.913  21.296 133.732  1.00180.46           C
ATOM   2378  CG  LEU A 157      37.932  21.126 134.860  1.00180.46           C
ATOM   2379  CD1 LEU A 157      38.749  19.845 134.719  1.00180.46           C
ATOM   2380  CD2 LEU A 157      38.771  22.403 135.026  1.00180.46           C
ATOM   2381  C   LEU A 157      37.800  20.252 131.615  1.00180.46           C
ATOM   2382  O   LEU A 157      37.035  19.702 130.825  1.00180.46           O
ATOM   2383  H   LEU A 157      35.415  21.789 131.666  1.00  0.00           H
ATOM   2384  HA  LEU A 157      38.287  22.209 132.325  1.00  0.00           H
ATOM   2385  HB2 LEU A 157      36.280  22.142 133.998  1.00  0.00           H
ATOM   2386  HB3 LEU A 157      36.286  20.404 133.712  1.00  0.00           H
ATOM   2387  HG  LEU A 157      37.355  21.019 135.778  1.00  0.00           H
ATOM   2388 HD21 LEU A 157      38.212  23.132 135.612  1.00  0.00           H
ATOM   2389 HD22 LEU A 157      39.702  22.162 135.539  1.00  0.00           H
ATOM   2390 HD23 LEU A 157      38.995  22.821 134.044  1.00  0.00           H
ATOM   2391 HD11 LEU A 157      38.686  19.485 133.692  1.00  0.00           H
ATOM   2392 HD12 LEU A 157      38.354  19.086 135.395  1.00  0.00           H
ATOM   2393 HD13 LEU A 157      39.790  20.049 134.970  1.00  0.00           H
ATOM   2394  N   TYR A 158      39.034  19.759 131.893  1.00102.04           N
ATOM   2395  CA  TYR A 158      39.542  18.536 131.323  1.00102.04           C
ATOM   2396  CB  TYR A 158      40.680  18.795 130.318  1.00102.04           C
ATOM   2397  CG  TYR A 158      41.165  17.500 129.765  1.00102.04           C
ATOM   2398  CD1 TYR A 158      40.421  16.816 128.831  1.00102.04           C
ATOM   2399  CD2 TYR A 158      42.377  16.983 130.161  1.00102.04           C
ATOM   2400  CE1 TYR A 158      40.870  15.624 128.314  1.00102.04           C
ATOM   2401  CE2 TYR A 158      42.832  15.792 129.646  1.00102.04           C
ATOM   2402  CZ  TYR A 158      42.078  15.110 128.722  1.00102.04           C
ATOM   2403  OH  TYR A 158      42.542  13.888 128.192  1.00102.04           O
ATOM   2404  C   TYR A 158      40.084  17.686 132.444  1.00102.04           C
ATOM   2405  O   TYR A 158      40.547  18.204 133.458  1.00102.04           O
ATOM   2406  H   TYR A 158      39.625  20.274 132.530  1.00  0.00           H
ATOM   2407  HA  TYR A 158      38.732  18.004 130.824  1.00  0.00           H
ATOM   2408  HB2 TYR A 158      41.501  19.303 130.824  1.00  0.00           H
ATOM   2409  HB3 TYR A 158      40.311  19.421 129.506  1.00  0.00           H
ATOM   2410  HD1 TYR A 158      39.475  17.220 128.501  1.00  0.00           H
ATOM   2411  HD2 TYR A 158      42.977  17.518 130.883  1.00  0.00           H
ATOM   2412  HE1 TYR A 158      40.274  15.092 127.588  1.00  0.00           H
ATOM   2413  HE2 TYR A 158      43.782  15.393 129.968  1.00  0.00           H
ATOM   2414  HH  TYR A 158      41.914  13.192 128.396  1.00  0.00           H
ATOM   2415  N   ASP A 159      40.011  16.344 132.288  1.00 60.39           N
ATOM   2416  CA  ASP A 159      40.460  15.390 133.266  1.00 60.39           C
ATOM   2417  CB  ASP A 159      39.411  14.289 133.521  1.00 60.39           C
ATOM   2418  CG  ASP A 159      39.860  13.352 134.637  1.00 60.39           C
ATOM   2419  OD1 ASP A 159      41.061  13.378 135.016  1.00 60.39           O
ATOM   2420  OD2 ASP A 159      38.989  12.583 135.124  1.00 60.39           O
ATOM   2421  C   ASP A 159      41.693  14.736 132.720  1.00 60.39           C
ATOM   2422  O   ASP A 159      41.697  14.236 131.596  1.00 60.39           O
ATOM   2423  H   ASP A 159      39.616  15.989 131.429  1.00  0.00           H
ATOM   2424  HA  ASP A 159      40.695  15.901 134.200  1.00  0.00           H
ATOM   2425  HB2 ASP A 159      38.468  14.755 133.805  1.00  0.00           H
ATOM   2426  HB3 ASP A 159      39.265  13.714 132.607  1.00  0.00           H
ATOM   2427  N   VAL A 160      42.773  14.704 133.526  1.00 42.31           N
ATOM   2428  CA  VAL A 160      44.021  14.166 133.068  1.00 42.31           C
ATOM   2429  CB  VAL A 160      45.097  14.232 134.110  1.00 42.31           C
ATOM   2430  CG1 VAL A 160      46.355  13.538 133.561  1.00 42.31           C
ATOM   2431  CG2 VAL A 160      45.315  15.705 134.498  1.00 42.31           C
ATOM   2432  C   VAL A 160      43.845  12.726 132.693  1.00 42.31           C
ATOM   2433  O   VAL A 160      44.350  12.306 131.654  1.00 42.31           O
ATOM   2434  H   VAL A 160      42.702  15.064 134.467  1.00  0.00           H
ATOM   2435  HA  VAL A 160      44.345  14.723 132.189  1.00  0.00           H
ATOM   2436  HB  VAL A 160      44.759  13.688 134.992  1.00  0.00           H
ATOM   2437 HG11 VAL A 160      46.309  13.509 132.472  1.00  0.00           H
ATOM   2438 HG12 VAL A 160      47.240  14.092 133.872  1.00  0.00           H
ATOM   2439 HG13 VAL A 160      46.408  12.521 133.950  1.00  0.00           H
ATOM   2440 HG21 VAL A 160      46.304  16.025 134.171  1.00  0.00           H
ATOM   2441 HG22 VAL A 160      44.557  16.323 134.018  1.00  0.00           H
ATOM   2442 HG23 VAL A 160      45.238  15.811 135.580  1.00  0.00           H
ATOM   2443  N   GLU A 161      43.153  11.917 133.526  1.00 83.12           N
ATOM   2444  CA  GLU A 161      42.978  10.534 133.159  1.00 83.12           C
ATOM   2445  CB  GLU A 161      43.818   9.552 133.993  1.00 83.12           C
ATOM   2446  CG  GLU A 161      45.284   9.477 133.587  1.00 83.12           C
ATOM   2447  CD  GLU A 161      45.978   8.473 134.497  1.00 83.12           C
ATOM   2448  OE1 GLU A 161      45.295   7.926 135.404  1.00 83.12           O
ATOM   2449  OE2 GLU A 161      47.201   8.244 134.300  1.00 83.12           O
ATOM   2450  C   GLU A 161      41.561  10.114 133.390  1.00 83.12           C
ATOM   2451  O   GLU A 161      41.168   9.784 134.507  1.00 83.12           O
ATOM   2452  H   GLU A 161      42.766  12.274 134.388  1.00  0.00           H
ATOM   2453  HA  GLU A 161      43.222  10.409 132.104  1.00  0.00           H
ATOM   2454  HB2 GLU A 161      43.769   9.862 135.037  1.00  0.00           H
ATOM   2455  HB3 GLU A 161      43.381   8.557 133.904  1.00  0.00           H
ATOM   2456  HG2 GLU A 161      45.748  10.457 133.697  1.00  0.00           H
ATOM   2457  HG3 GLU A 161      45.362   9.148 132.551  1.00  0.00           H
ATOM   2458  N   PRO A 162      40.791  10.061 132.347  1.00145.25           N
ATOM   2459  CA  PRO A 162      39.437   9.604 132.469  1.00145.25           C
ATOM   2460  CD  PRO A 162      40.959  10.966 131.226  1.00145.25           C
ATOM   2461  CB  PRO A 162      38.728  10.028 131.179  1.00145.25           C
ATOM   2462  CG  PRO A 162      39.853  10.532 130.255  1.00145.25           C
ATOM   2463  C   PRO A 162      39.412   8.134 132.752  1.00145.25           C
ATOM   2464  O   PRO A 162      38.367   7.623 133.152  1.00145.25           O
ATOM   2465  HA  PRO A 162      38.971  10.124 133.306  1.00  0.00           H
ATOM   2466  HD2 PRO A 162      41.944  10.849 130.774  1.00  0.00           H
ATOM   2467  HD3 PRO A 162      40.805  11.998 131.543  1.00  0.00           H
ATOM   2468  HB2 PRO A 162      38.213   9.180 130.728  1.00  0.00           H
ATOM   2469  HB3 PRO A 162      38.021  10.832 131.385  1.00  0.00           H
ATOM   2470  HG2 PRO A 162      39.512  11.375 129.653  1.00  0.00           H
ATOM   2471  HG3 PRO A 162      40.207   9.725 129.613  1.00  0.00           H
ATOM   2472  N   GLU A 163      40.542   7.437 132.534  1.00 89.36           N
ATOM   2473  CA  GLU A 163      40.627   6.014 132.710  1.00 89.36           C
ATOM   2474  CB  GLU A 163      41.963   5.431 132.216  1.00 89.36           C
ATOM   2475  CG  GLU A 163      42.072   5.369 130.690  1.00 89.36           C
ATOM   2476  CD  GLU A 163      42.142   6.791 130.157  1.00 89.36           C
ATOM   2477  OE1 GLU A 163      42.985   7.575 130.668  1.00 89.36           O
ATOM   2478  OE2 GLU A 163      41.348   7.113 129.233  1.00 89.36           O
ATOM   2479  C   GLU A 163      40.468   5.620 134.148  1.00 89.36           C
ATOM   2480  O   GLU A 163      39.830   4.607 134.430  1.00 89.36           O
ATOM   2481  H   GLU A 163      41.367   7.936 132.233  1.00  0.00           H
ATOM   2482  HA  GLU A 163      39.822   5.552 132.139  1.00  0.00           H
ATOM   2483  HB2 GLU A 163      42.773   6.054 132.595  1.00  0.00           H
ATOM   2484  HB3 GLU A 163      42.077   4.424 132.618  1.00  0.00           H
ATOM   2485  HG2 GLU A 163      41.198   4.864 130.279  1.00  0.00           H
ATOM   2486  HG3 GLU A 163      42.975   4.827 130.409  1.00  0.00           H
ATOM   2487  N   THR A 164      41.026   6.392 135.105  1.00115.04           N
ATOM   2488  CA  THR A 164      40.968   5.931 136.469  1.00115.04           C
ATOM   2489  CB  THR A 164      42.322   5.754 137.096  1.00115.04           C
ATOM   2490  OG1 THR A 164      42.195   5.127 138.363  1.00115.04           O
ATOM   2491  CG2 THR A 164      42.997   7.126 137.243  1.00115.04           C
ATOM   2492  C   THR A 164      40.188   6.891 137.313  1.00115.04           C
ATOM   2493  O   THR A 164      39.922   8.020 136.905  1.00115.04           O
ATOM   2494  H   THR A 164      41.471   7.268 134.871  1.00  0.00           H
ATOM   2495  HA  THR A 164      40.456   4.969 136.483  1.00  0.00           H
ATOM   2496  HB  THR A 164      42.933   5.125 136.449  1.00  0.00           H
ATOM   2497 HG21 THR A 164      44.072   6.991 137.366  1.00  0.00           H
ATOM   2498 HG22 THR A 164      42.593   7.638 138.116  1.00  0.00           H
ATOM   2499 HG23 THR A 164      42.805   7.723 136.351  1.00  0.00           H
ATOM   2500  HG1 THR A 164      43.068   4.939 138.716  1.00  0.00           H
ATOM   2501  N   ASN A 165      39.754   6.437 138.512  1.00101.84           N
ATOM   2502  CA  ASN A 165      38.971   7.300 139.352  1.00101.84           C
ATOM   2503  CB  ASN A 165      37.536   6.785 139.545  1.00101.84           C
ATOM   2504  CG  ASN A 165      37.606   5.443 140.260  1.00101.84           C
ATOM   2505  OD1 ASN A 165      38.385   4.567 139.888  1.00101.84           O
ATOM   2506  ND2 ASN A 165      36.771   5.277 141.320  1.00101.84           N
ATOM   2507  C   ASN A 165      39.576   7.412 140.724  1.00101.84           C
ATOM   2508  O   ASN A 165      38.890   7.791 141.673  1.00101.84           O
ATOM   2509  H   ASN A 165      39.979   5.500 138.813  1.00  0.00           H
ATOM   2510  HA  ASN A 165      38.933   8.292 138.901  1.00  0.00           H
ATOM   2511  HB2 ASN A 165      37.054   6.662 138.575  1.00  0.00           H
ATOM   2512  HB3 ASN A 165      36.969   7.494 140.149  1.00  0.00           H
ATOM   2513 HD21 ASN A 165      36.147   6.023 141.593  1.00  0.00           H
ATOM   2514 HD22 ASN A 165      36.774   4.408 141.834  1.00  0.00           H
ATOM   2515  N   ASN A 166      40.883   7.125 140.873  1.00 54.80           N
ATOM   2516  CA  ASN A 166      41.490   7.208 142.172  1.00 54.80           C
ATOM   2517  CB  ASN A 166      42.680   6.248 142.344  1.00 54.80           C
ATOM   2518  CG  ASN A 166      43.729   6.609 141.300  1.00 54.80           C
ATOM   2519  OD1 ASN A 166      43.431   6.710 140.111  1.00 54.80           O
ATOM   2520  ND2 ASN A 166      44.993   6.817 141.757  1.00 54.80           N
ATOM   2521  C   ASN A 166      41.992   8.601 142.389  1.00 54.80           C
ATOM   2522  O   ASN A 166      42.253   9.335 141.438  1.00 54.80           O
ATOM   2523  H   ASN A 166      41.435   6.852 140.073  1.00  0.00           H
ATOM   2524  HA  ASN A 166      40.739   6.980 142.929  1.00  0.00           H
ATOM   2525  HB2 ASN A 166      43.101   6.356 143.344  1.00  0.00           H
ATOM   2526  HB3 ASN A 166      42.349   5.221 142.193  1.00  0.00           H
ATOM   2527 HD21 ASN A 166      45.730   7.062 141.111  1.00  0.00           H
ATOM   2528 HD22 ASN A 166      45.195   6.727 142.742  1.00  0.00           H
ATOM   2529  N   GLN A 167      42.127   9.003 143.669  1.00148.08           N
ATOM   2530  CA  GLN A 167      42.643  10.306 143.983  1.00148.08           C
ATOM   2531  CB  GLN A 167      42.152  10.818 145.351  1.00148.08           C
ATOM   2532  CG  GLN A 167      42.480  12.281 145.649  1.00148.08           C
ATOM   2533  CD  GLN A 167      41.457  13.166 144.951  1.00148.08           C
ATOM   2534  OE1 GLN A 167      41.299  13.113 143.733  1.00148.08           O
ATOM   2535  NE2 GLN A 167      40.740  14.004 145.746  1.00148.08           N
ATOM   2536  C   GLN A 167      44.134  10.148 144.049  1.00148.08           C
ATOM   2537  O   GLN A 167      44.646   9.378 144.860  1.00148.08           O
ATOM   2538  H   GLN A 167      41.862   8.379 144.417  1.00  0.00           H
ATOM   2539  HA  GLN A 167      42.375  11.014 143.199  1.00  0.00           H
ATOM   2540  HB2 GLN A 167      42.611  10.204 146.126  1.00  0.00           H
ATOM   2541  HB3 GLN A 167      41.071  10.688 145.401  1.00  0.00           H
ATOM   2542  HG2 GLN A 167      42.440  12.453 146.725  1.00  0.00           H
ATOM   2543  HG3 GLN A 167      43.478  12.514 145.279  1.00  0.00           H
ATOM   2544 HE21 GLN A 167      40.901  14.015 146.743  1.00  0.00           H
ATOM   2545 HE22 GLN A 167      40.046  14.615 145.340  1.00  0.00           H
ATOM   2546  N   LYS A 168      44.870  10.859 143.168  1.00125.72           N
ATOM   2547  CA  LYS A 168      46.303  10.749 143.131  1.00125.72           C
ATOM   2548  CB  LYS A 168      46.776   9.668 142.147  1.00125.72           C
ATOM   2549  CG  LYS A 168      46.190   9.869 140.748  1.00125.72           C
ATOM   2550  CD  LYS A 168      46.664   8.855 139.707  1.00125.72           C
ATOM   2551  CE  LYS A 168      47.634   9.421 138.674  1.00125.72           C
ATOM   2552  NZ  LYS A 168      47.658   8.533 137.492  1.00125.72           N
ATOM   2553  C   LYS A 168      46.875  12.053 142.670  1.00125.72           C
ATOM   2554  O   LYS A 168      46.154  12.921 142.179  1.00125.72           O
ATOM   2555  H   LYS A 168      44.405  11.480 142.522  1.00  0.00           H
ATOM   2556  HA  LYS A 168      46.676  10.521 144.129  1.00  0.00           H
ATOM   2557  HB2 LYS A 168      47.863   9.704 142.081  1.00  0.00           H
ATOM   2558  HB3 LYS A 168      46.475   8.690 142.522  1.00  0.00           H
ATOM   2559  HG2 LYS A 168      45.105   9.799 140.821  1.00  0.00           H
ATOM   2560  HG3 LYS A 168      46.451  10.869 140.403  1.00  0.00           H
ATOM   2561  HD2 LYS A 168      45.790   8.473 139.180  1.00  0.00           H
ATOM   2562  HD3 LYS A 168      47.149   8.027 140.223  1.00  0.00           H
ATOM   2563  HE2 LYS A 168      47.308  10.417 138.375  1.00  0.00           H
ATOM   2564  HE3 LYS A 168      48.633   9.479 139.106  1.00  0.00           H
ATOM   2565  HZ1 LYS A 168      48.299   8.903 136.805  1.00  0.00           H
ATOM   2566  HZ2 LYS A 168      46.732   8.479 137.093  1.00  0.00           H
ATOM   2567  HZ3 LYS A 168      47.959   7.610 137.770  1.00  0.00           H
ATOM   2568  N   ALA A 169      48.208  12.220 142.821  1.00 66.24           N
ATOM   2569  CA  ALA A 169      48.829  13.455 142.436  1.00 66.24           C
ATOM   2570  CB  ALA A 169      49.999  13.865 143.347  1.00 66.24           C
ATOM   2571  C   ALA A 169      49.372  13.324 141.048  1.00 66.24           C
ATOM   2572  O   ALA A 169      50.138  12.412 140.739  1.00 66.24           O
ATOM   2573  H   ALA A 169      48.769  11.473 143.206  1.00  0.00           H
ATOM   2574  HA  ALA A 169      48.079  14.246 142.448  1.00  0.00           H
ATOM   2575  HB1 ALA A 169      49.642  13.971 144.372  1.00  0.00           H
ATOM   2576  HB2 ALA A 169      50.410  14.815 143.005  1.00  0.00           H
ATOM   2577  HB3 ALA A 169      50.774  13.100 143.309  1.00  0.00           H
ATOM   2578  N   PHE A 170      48.882  14.199 140.151  1.00 86.80           N
ATOM   2579  CA  PHE A 170      49.351  14.356 138.808  1.00 86.80           C
ATOM   2580  CB  PHE A 170      48.305  15.020 137.902  1.00 86.80           C
ATOM   2581  CG  PHE A 170      47.246  13.988 137.720  1.00 86.80           C
ATOM   2582  CD1 PHE A 170      46.301  13.764 138.695  1.00 86.80           C
ATOM   2583  CD2 PHE A 170      47.207  13.235 136.570  1.00 86.80           C
ATOM   2584  CE1 PHE A 170      45.331  12.805 138.521  1.00 86.80           C
ATOM   2585  CE2 PHE A 170      46.239  12.275 136.391  1.00 86.80           C
ATOM   2586  CZ  PHE A 170      45.298  12.058 137.368  1.00 86.80           C
ATOM   2587  C   PHE A 170      50.610  15.160 138.801  1.00 86.80           C
ATOM   2588  O   PHE A 170      51.499  14.909 137.990  1.00 86.80           O
ATOM   2589  H   PHE A 170      48.122  14.793 140.450  1.00  0.00           H
ATOM   2590  HA  PHE A 170      49.574  13.368 138.406  1.00  0.00           H
ATOM   2591  HB2 PHE A 170      48.745  15.291 136.942  1.00  0.00           H
ATOM   2592  HB3 PHE A 170      47.891  15.903 138.389  1.00  0.00           H
ATOM   2593  HD1 PHE A 170      46.321  14.346 139.604  1.00  0.00           H
ATOM   2594  HD2 PHE A 170      47.945  13.399 135.799  1.00  0.00           H
ATOM   2595  HE1 PHE A 170      44.593  12.638 139.292  1.00  0.00           H
ATOM   2596  HE2 PHE A 170      46.218  11.692 135.482  1.00  0.00           H
ATOM   2597  HZ  PHE A 170      44.537  11.305 137.231  1.00  0.00           H
ATOM   2598  N   ARG A 171      50.698  16.182 139.681  1.00103.75           N
ATOM   2599  CA  ARG A 171      51.869  17.010 139.715  1.00103.75           C
ATOM   2600  CB  ARG A 171      51.636  18.416 139.140  1.00103.75           C
ATOM   2601  CG  ARG A 171      51.377  18.414 137.633  1.00103.75           C
ATOM   2602  CD  ARG A 171      51.007  19.788 137.076  1.00103.75           C
ATOM   2603  NE  ARG A 171      49.702  20.168 137.685  1.00103.75           N
ATOM   2604  CZ  ARG A 171      48.541  19.708 137.134  1.00103.75           C
ATOM   2605  NH1 ARG A 171      48.587  18.896 136.038  1.00103.75           N
ATOM   2606  NH2 ARG A 171      47.339  20.054 137.681  1.00103.75           N
ATOM   2607  C   ARG A 171      52.309  17.183 141.135  1.00103.75           C
ATOM   2608  O   ARG A 171      51.500  17.297 142.050  1.00103.75           O
ATOM   2609  H   ARG A 171      49.935  16.364 140.318  1.00  0.00           H
ATOM   2610  HA  ARG A 171      52.666  16.523 139.152  1.00  0.00           H
ATOM   2611  HB2 ARG A 171      52.520  19.023 139.339  1.00  0.00           H
ATOM   2612  HB3 ARG A 171      50.780  18.865 139.644  1.00  0.00           H
ATOM   2613  HG2 ARG A 171      50.558  17.726 137.425  1.00  0.00           H
ATOM   2614  HG3 ARG A 171      52.273  18.058 137.123  1.00  0.00           H
ATOM   2615  HD2 ARG A 171      51.771  20.518 137.343  1.00  0.00           H
ATOM   2616  HD3 ARG A 171      50.908  19.734 135.992  1.00  0.00           H
ATOM   2617  HE  ARG A 171      49.676  20.763 138.501  1.00  0.00           H
ATOM   2618 HH11 ARG A 171      49.478  18.640 135.636  1.00  0.00           H
ATOM   2619 HH12 ARG A 171      47.730  18.551 135.628  1.00  0.00           H
ATOM   2620 HH21 ARG A 171      46.481  19.711 137.273  1.00  0.00           H
ATOM   2621 HH22 ARG A 171      47.308  20.653 138.493  1.00  0.00           H
ATOM   2622  N   GLY A 172      53.630  17.060 141.334  1.00129.81           N
ATOM   2623  CA  GLY A 172      54.410  17.342 142.499  1.00129.81           C
ATOM   2624  C   GLY A 172      53.676  17.943 143.656  1.00129.81           C
ATOM   2625  O   GLY A 172      53.306  17.262 144.610  1.00129.81           O
ATOM   2626  H   GLY A 172      54.153  16.716 140.541  1.00  0.00           H
ATOM   2627  HA2 GLY A 172      54.853  16.405 142.837  1.00  0.00           H
ATOM   2628  HA3 GLY A 172      55.216  18.019 142.216  1.00  0.00           H
ATOM   2629  N   GLN A 173      53.548  19.290 143.626  1.00131.06           N
ATOM   2630  CA  GLN A 173      53.052  20.036 144.747  1.00131.06           C
ATOM   2631  CB  GLN A 173      53.693  21.427 144.876  1.00131.06           C
ATOM   2632  CG  GLN A 173      55.131  21.378 145.395  1.00131.06           C
ATOM   2633  CD  GLN A 173      55.958  20.513 144.460  1.00131.06           C
ATOM   2634  OE1 GLN A 173      55.868  20.631 143.240  1.00131.06           O
ATOM   2635  NE2 GLN A 173      56.783  19.604 145.047  1.00131.06           N
ATOM   2636  C   GLN A 173      51.585  20.215 144.647  1.00131.06           C
ATOM   2637  O   GLN A 173      51.073  21.304 144.383  1.00131.06           O
ATOM   2638  H   GLN A 173      53.810  19.787 142.787  1.00  0.00           H
ATOM   2639  HA  GLN A 173      53.268  19.474 145.655  1.00  0.00           H
ATOM   2640  HB2 GLN A 173      53.694  21.901 143.894  1.00  0.00           H
ATOM   2641  HB3 GLN A 173      53.093  22.030 145.557  1.00  0.00           H
ATOM   2642  HG2 GLN A 173      55.144  20.950 146.398  1.00  0.00           H
ATOM   2643  HG3 GLN A 173      55.545  22.386 145.422  1.00  0.00           H
ATOM   2644 HE21 GLN A 173      57.354  18.998 144.476  1.00  0.00           H
ATOM   2645 HE22 GLN A 173      56.824  19.536 146.054  1.00  0.00           H
ATOM   2646  N   VAL A 174      50.872  19.126 144.955  1.00 64.92           N
ATOM   2647  CA  VAL A 174      49.457  19.125 144.841  1.00 64.92           C
ATOM   2648  CB  VAL A 174      49.100  18.574 143.502  1.00 64.92           C
ATOM   2649  CG1 VAL A 174      47.597  18.564 143.361  1.00 64.92           C
ATOM   2650  CG2 VAL A 174      49.805  19.422 142.429  1.00 64.92           C
ATOM   2651  C   VAL A 174      48.962  18.233 145.944  1.00 64.92           C
ATOM   2652  O   VAL A 174      49.735  17.458 146.506  1.00 64.92           O
ATOM   2653  H   VAL A 174      51.347  18.293 145.273  1.00  0.00           H
ATOM   2654  HA  VAL A 174      49.062  20.134 144.958  1.00  0.00           H
ATOM   2655  HB  VAL A 174      49.465  17.549 143.435  1.00  0.00           H
ATOM   2656 HG21 VAL A 174      49.314  20.392 142.351  1.00  0.00           H
ATOM   2657 HG22 VAL A 174      50.849  19.565 142.707  1.00  0.00           H
ATOM   2658 HG23 VAL A 174      49.752  18.910 141.468  1.00  0.00           H
ATOM   2659 HG11 VAL A 174      47.210  19.570 143.522  1.00  0.00           H
ATOM   2660 HG12 VAL A 174      47.168  17.887 144.099  1.00  0.00           H
ATOM   2661 HG13 VAL A 174      47.328  18.227 142.360  1.00  0.00           H
ATOM   2662  N   ALA A 175      47.668  18.352 146.312  1.00 61.72           N
ATOM   2663  CA  ALA A 175      47.103  17.553 147.368  1.00 61.72           C
ATOM   2664  CB  ALA A 175      46.827  18.352 148.651  1.00 61.72           C
ATOM   2665  C   ALA A 175      45.766  17.002 146.930  1.00 61.72           C
ATOM   2666  O   ALA A 175      45.157  17.468 145.970  1.00 61.72           O
ATOM   2667  H   ALA A 175      47.081  19.020 145.833  1.00  0.00           H
ATOM   2668  HA  ALA A 175      47.777  16.727 147.595  1.00  0.00           H
ATOM   2669  HB1 ALA A 175      45.752  18.488 148.771  1.00  0.00           H
ATOM   2670  HB2 ALA A 175      47.222  17.808 149.509  1.00  0.00           H
ATOM   2671  HB3 ALA A 175      47.311  19.326 148.584  1.00  0.00           H
ATOM   2672  N   THR A 176      45.360  15.907 147.608  1.00133.35           N
ATOM   2673  CA  THR A 176      44.174  15.083 147.508  1.00133.35           C
ATOM   2674  CB  THR A 176      44.458  13.635 147.760  1.00133.35           C
ATOM   2675  OG1 THR A 176      44.932  13.447 149.084  1.00133.35           O
ATOM   2676  CG2 THR A 176      45.516  13.174 146.745  1.00133.35           C
ATOM   2677  C   THR A 176      43.018  15.465 148.397  1.00133.35           C
ATOM   2678  O   THR A 176      42.127  14.643 148.591  1.00133.35           O
ATOM   2679  H   THR A 176      46.008  15.605 148.322  1.00  0.00           H
ATOM   2680  HA  THR A 176      43.821  15.161 146.480  1.00  0.00           H
ATOM   2681  HB  THR A 176      43.545  13.057 147.618  1.00  0.00           H
ATOM   2682 HG21 THR A 176      45.741  12.120 146.908  1.00  0.00           H
ATOM   2683 HG22 THR A 176      46.424  13.763 146.874  1.00  0.00           H
ATOM   2684 HG23 THR A 176      45.134  13.312 145.734  1.00  0.00           H
ATOM   2685  HG1 THR A 176      45.110  12.515 149.231  1.00  0.00           H
ATOM   2686  N   ALA A 177      43.015  16.638 149.046  1.00 77.39           N
ATOM   2687  CA  ALA A 177      42.080  16.931 150.103  1.00 77.39           C
ATOM   2688  CB  ALA A 177      42.201  18.382 150.605  1.00 77.39           C
ATOM   2689  C   ALA A 177      40.623  16.711 149.761  1.00 77.39           C
ATOM   2690  O   ALA A 177      39.849  16.348 150.647  1.00 77.39           O
ATOM   2691  H   ALA A 177      43.692  17.341 148.785  1.00  0.00           H
ATOM   2692  HA  ALA A 177      42.320  16.276 150.940  1.00  0.00           H
ATOM   2693  HB1 ALA A 177      43.238  18.591 150.866  1.00  0.00           H
ATOM   2694  HB2 ALA A 177      41.571  18.516 151.485  1.00  0.00           H
ATOM   2695  HB3 ALA A 177      41.879  19.066 149.820  1.00  0.00           H
ATOM   2696  N   ALA A 178      40.180  16.933 148.511  1.00 62.48           N
ATOM   2697  CA  ALA A 178      38.777  16.843 148.192  1.00 62.48           C
ATOM   2698  CB  ALA A 178      38.460  17.095 146.707  1.00 62.48           C
ATOM   2699  C   ALA A 178      38.173  15.525 148.573  1.00 62.48           C
ATOM   2700  O   ALA A 178      38.812  14.475 148.526  1.00 62.48           O
ATOM   2701  H   ALA A 178      40.841  17.167 147.784  1.00  0.00           H
ATOM   2702  HA  ALA A 178      38.264  17.613 148.768  1.00  0.00           H
ATOM   2703  HB1 ALA A 178      37.686  16.402 146.378  1.00  0.00           H
ATOM   2704  HB2 ALA A 178      38.109  18.119 146.579  1.00  0.00           H
ATOM   2705  HB3 ALA A 178      39.361  16.943 146.112  1.00  0.00           H
ATOM   2706  N   ASN A 179      36.894  15.590 149.008  1.00 80.81           N
ATOM   2707  CA  ASN A 179      36.078  14.459 149.362  1.00 80.81           C
ATOM   2708  CB  ASN A 179      36.192  14.058 150.844  1.00 80.81           C
ATOM   2709  CG  ASN A 179      35.904  15.283 151.696  1.00 80.81           C
ATOM   2710  OD1 ASN A 179      36.825  15.934 152.188  1.00 80.81           O
ATOM   2711  ND2 ASN A 179      34.598  15.622 151.863  1.00 80.81           N
ATOM   2712  C   ASN A 179      34.663  14.867 149.054  1.00 80.81           C
ATOM   2713  O   ASN A 179      34.412  16.035 148.770  1.00 80.81           O
ATOM   2714  H   ASN A 179      36.478  16.507 149.091  1.00  0.00           H
ATOM   2715  HA  ASN A 179      36.351  13.609 148.737  1.00  0.00           H
ATOM   2716  HB2 ASN A 179      37.199  13.695 151.050  1.00  0.00           H
ATOM   2717  HB3 ASN A 179      35.467  13.276 151.069  1.00  0.00           H
ATOM   2718 HD21 ASN A 179      33.873  15.064 151.436  1.00  0.00           H
ATOM   2719 HD22 ASN A 179      34.353  16.432 152.414  1.00  0.00           H
ATOM   2720  N   PRO A 180      33.715  13.971 149.094  1.00169.26           N
ATOM   2721  CA  PRO A 180      32.374  14.285 148.682  1.00169.26           C
ATOM   2722  CD  PRO A 180      33.975  12.545 149.081  1.00169.26           C
ATOM   2723  CB  PRO A 180      31.638  12.950 148.564  1.00169.26           C
ATOM   2724  CG  PRO A 180      32.578  11.927 149.230  1.00169.26           C
ATOM   2725  C   PRO A 180      31.677  15.327 149.498  1.00169.26           C
ATOM   2726  O   PRO A 180      30.777  15.976 148.971  1.00169.26           O
ATOM   2727  HA  PRO A 180      32.449  14.685 147.671  1.00  0.00           H
ATOM   2728  HD2 PRO A 180      34.619  12.259 149.913  1.00  0.00           H
ATOM   2729  HD3 PRO A 180      34.423  12.248 148.133  1.00  0.00           H
ATOM   2730  HB2 PRO A 180      30.682  12.991 149.086  1.00  0.00           H
ATOM   2731  HB3 PRO A 180      31.485  12.695 147.515  1.00  0.00           H
ATOM   2732  HG2 PRO A 180      32.525  10.965 148.721  1.00  0.00           H
ATOM   2733  HG3 PRO A 180      32.326  11.812 150.284  1.00  0.00           H
ATOM   2734  N   VAL A 181      32.045  15.528 150.772  1.00161.22           N
ATOM   2735  CA  VAL A 181      31.285  16.487 151.506  1.00161.22           C
ATOM   2736  CB  VAL A 181      31.360  16.349 153.004  1.00161.22           C
ATOM   2737  CG1 VAL A 181      32.666  16.887 153.573  1.00161.22           C
ATOM   2738  CG2 VAL A 181      30.085  16.972 153.572  1.00161.22           C
ATOM   2739  C   VAL A 181      31.494  17.875 150.981  1.00161.22           C
ATOM   2740  O   VAL A 181      30.596  18.706 151.016  1.00161.22           O
ATOM   2741  H   VAL A 181      32.817  15.028 151.189  1.00  0.00           H
ATOM   2742  HA  VAL A 181      30.248  16.257 151.263  1.00  0.00           H
ATOM   2743  HB  VAL A 181      31.326  15.283 153.231  1.00  0.00           H
ATOM   2744 HG11 VAL A 181      32.466  17.421 154.502  1.00  0.00           H
ATOM   2745 HG12 VAL A 181      33.345  16.057 153.771  1.00  0.00           H
ATOM   2746 HG13 VAL A 181      33.123  17.567 152.854  1.00  0.00           H
ATOM   2747 HG21 VAL A 181      30.095  16.895 154.659  1.00  0.00           H
ATOM   2748 HG22 VAL A 181      30.034  18.022 153.283  1.00  0.00           H
ATOM   2749 HG23 VAL A 181      29.216  16.444 153.178  1.00  0.00           H
ATOM   2750  N   CYS A 182      32.663  18.165 150.417  1.00110.51           N
ATOM   2751  CA  CYS A 182      32.991  19.480 149.933  1.00110.51           C
ATOM   2752  CB  CYS A 182      34.305  19.406 149.324  1.00110.51           C
ATOM   2753  SG  CYS A 182      35.159  19.085 150.856  1.00110.51           S
ATOM   2754  C   CYS A 182      32.054  19.958 148.901  1.00110.51           C
ATOM   2755  O   CYS A 182      31.763  21.150 148.822  1.00110.51           O
ATOM   2756  H   CYS A 182      33.350  17.431 150.324  1.00  0.00           H
ATOM   2757  HA  CYS A 182      33.011  20.183 150.765  1.00  0.00           H
ATOM   2758  HB2 CYS A 182      34.397  18.591 148.606  1.00  0.00           H
ATOM   2759  HB3 CYS A 182      34.602  20.361 148.890  1.00  0.00           H
ATOM   2760  HG  CYS A 182      34.463  18.203 151.578  1.00  0.00           H
ATOM   2761  N   MET A 183      31.561  19.032 148.085  1.00143.98           N
ATOM   2762  CA  MET A 183      30.748  19.352 146.960  1.00143.98           C
ATOM   2763  CB  MET A 183      30.356  18.077 146.183  1.00143.98           C
ATOM   2764  CG  MET A 183      29.503  18.284 144.927  1.00143.98           C
ATOM   2765  SD  MET A 183      27.740  18.643 145.211  1.00143.98           S
ATOM   2766  CE  MET A 183      27.471  17.292 146.393  1.00143.98           C
ATOM   2767  C   MET A 183      29.481  20.029 147.396  1.00143.98           C
ATOM   2768  O   MET A 183      28.913  20.816 146.642  1.00143.98           O
ATOM   2769  H   MET A 183      31.771  18.062 148.270  1.00  0.00           H
ATOM   2770  HA  MET A 183      31.300  20.019 146.298  1.00  0.00           H
ATOM   2771  HB2 MET A 183      29.797  17.433 146.862  1.00  0.00           H
ATOM   2772  HB3 MET A 183      31.270  17.558 145.894  1.00  0.00           H
ATOM   2773  HG2 MET A 183      29.566  17.376 144.327  1.00  0.00           H
ATOM   2774  HG3 MET A 183      29.932  19.105 144.352  1.00  0.00           H
ATOM   2775  HE1 MET A 183      27.341  17.704 147.394  1.00  0.00           H
ATOM   2776  HE2 MET A 183      28.333  16.625 146.385  1.00  0.00           H
ATOM   2777  HE3 MET A 183      26.578  16.735 146.111  1.00  0.00           H
ATOM   2778  N   PHE A 184      28.991  19.752 148.616  1.00160.17           N
ATOM   2779  CA  PHE A 184      27.733  20.289 149.051  1.00160.17           C
ATOM   2780  CB  PHE A 184      27.301  19.816 150.436  1.00160.17           C
ATOM   2781  CG  PHE A 184      26.805  18.481 150.070  1.00160.17           C
ATOM   2782  CD1 PHE A 184      27.679  17.431 149.937  1.00160.17           C
ATOM   2783  CD2 PHE A 184      25.465  18.320 149.821  1.00160.17           C
ATOM   2784  CE1 PHE A 184      27.205  16.202 149.567  1.00160.17           C
ATOM   2785  CE2 PHE A 184      24.982  17.096 149.451  1.00160.17           C
ATOM   2786  CZ  PHE A 184      25.864  16.056 149.330  1.00160.17           C
ATOM   2787  C   PHE A 184      27.714  21.775 149.016  1.00160.17           C
ATOM   2788  O   PHE A 184      26.642  22.369 148.925  1.00160.17           O
ATOM   2789  H   PHE A 184      29.517  19.155 149.238  1.00  0.00           H
ATOM   2790  HA  PHE A 184      26.977  19.943 148.346  1.00  0.00           H
ATOM   2791  HB2 PHE A 184      28.139  19.766 151.132  1.00  0.00           H
ATOM   2792  HB3 PHE A 184      26.499  20.439 150.831  1.00  0.00           H
ATOM   2793  HD1 PHE A 184      28.733  17.574 150.123  1.00  0.00           H
ATOM   2794  HD2 PHE A 184      24.793  19.160 149.917  1.00  0.00           H
ATOM   2795  HE1 PHE A 184      27.876  15.362 149.464  1.00  0.00           H
ATOM   2796  HE2 PHE A 184      23.929  16.953 149.259  1.00  0.00           H
ATOM   2797  HZ  PHE A 184      25.489  15.086 149.037  1.00  0.00           H
ATOM   2798  N   CYS A 185      28.867  22.403 149.264  1.00141.00           N
ATOM   2799  CA  CYS A 185      29.039  23.826 149.203  1.00141.00           C
ATOM   2800  CB  CYS A 185      30.087  24.257 150.209  1.00141.00           C
ATOM   2801  SG  CYS A 185      29.213  24.286 151.813  1.00141.00           S
ATOM   2802  C   CYS A 185      29.257  24.374 147.810  1.00141.00           C
ATOM   2803  O   CYS A 185      29.307  25.587 147.633  1.00141.00           O
ATOM   2804  H   CYS A 185      29.669  21.840 149.510  1.00  0.00           H
ATOM   2805  HA  CYS A 185      28.099  24.255 149.549  1.00  0.00           H
ATOM   2806  HB2 CYS A 185      30.470  25.247 149.963  1.00  0.00           H
ATOM   2807  HB3 CYS A 185      30.902  23.534 150.237  1.00  0.00           H
ATOM   2808  HG  CYS A 185      27.956  23.867 151.643  1.00  0.00           H
ATOM   2809  N   LYS A 186      29.629  23.536 146.830  1.00181.83           N
ATOM   2810  CA  LYS A 186      29.787  23.969 145.459  1.00181.83           C
ATOM   2811  CB  LYS A 186      30.917  23.213 144.739  1.00181.83           C
ATOM   2812  CG  LYS A 186      32.277  23.830 145.031  1.00181.83           C
ATOM   2813  CD  LYS A 186      32.610  23.889 146.521  1.00181.83           C
ATOM   2814  CE  LYS A 186      33.858  24.732 146.799  1.00181.83           C
ATOM   2815  NZ  LYS A 186      33.964  25.125 148.226  1.00181.83           N
ATOM   2816  C   LYS A 186      28.577  23.832 144.563  1.00181.83           C
ATOM   2817  O   LYS A 186      28.433  24.603 143.613  1.00181.83           O
ATOM   2818  H   LYS A 186      29.805  22.568 147.058  1.00  0.00           H
ATOM   2819  HA  LYS A 186      30.061  25.024 145.479  1.00  0.00           H
ATOM   2820  HB2 LYS A 186      30.919  22.176 145.075  1.00  0.00           H
ATOM   2821  HB3 LYS A 186      30.736  23.239 143.664  1.00  0.00           H
ATOM   2822  HG2 LYS A 186      33.041  23.235 144.530  1.00  0.00           H
ATOM   2823  HG3 LYS A 186      32.298  24.842 144.626  1.00  0.00           H
ATOM   2824  HD2 LYS A 186      32.783  22.875 146.883  1.00  0.00           H
ATOM   2825  HD3 LYS A 186      31.764  24.319 147.058  1.00  0.00           H
ATOM   2826  HE2 LYS A 186      34.740  24.152 146.529  1.00  0.00           H
ATOM   2827  HE3 LYS A 186      33.823  25.632 146.185  1.00  0.00           H
ATOM   2828  HZ1 LYS A 186      33.269  25.828 148.435  1.00  0.00           H
ATOM   2829  HZ2 LYS A 186      33.810  24.316 148.810  1.00  0.00           H
ATOM   2830  HZ3 LYS A 186      34.885  25.499 148.405  1.00  0.00           H
ATOM   2831  N   SER A 187      27.755  22.776 144.772  1.00 91.96           N
ATOM   2832  CA  SER A 187      26.668  22.468 143.879  1.00 91.96           C
ATOM   2833  CB  SER A 187      27.124  21.685 142.633  1.00 91.96           C
ATOM   2834  OG  SER A 187      26.002  21.285 141.862  1.00 91.96           O
ATOM   2835  C   SER A 187      25.695  21.584 144.604  1.00 91.96           C
ATOM   2836  O   SER A 187      26.010  20.994 145.632  1.00 91.96           O
ATOM   2837  H   SER A 187      27.909  22.187 145.578  1.00  0.00           H
ATOM   2838  HA  SER A 187      26.171  23.389 143.573  1.00  0.00           H
ATOM   2839  HB2 SER A 187      27.769  22.320 142.026  1.00  0.00           H
ATOM   2840  HB3 SER A 187      27.680  20.801 142.946  1.00  0.00           H
ATOM   2841  HG  SER A 187      25.982  20.327 141.799  1.00  0.00           H
ATOM   2842  N   GLN A 188      24.423  21.660 144.179  1.00220.60           N
ATOM   2843  CA  GLN A 188      23.310  20.850 144.579  1.00220.60           C
ATOM   2844  CB  GLN A 188      22.167  21.696 145.098  1.00220.60           C
ATOM   2845  CG  GLN A 188      22.778  22.500 146.235  1.00220.60           C
ATOM   2846  CD  GLN A 188      21.681  23.110 147.045  1.00220.60           C
ATOM   2847  OE1 GLN A 188      21.944  23.945 147.908  1.00220.60           O
ATOM   2848  NE2 GLN A 188      20.427  22.659 146.777  1.00220.60           N
ATOM   2849  C   GLN A 188      22.877  19.809 143.590  1.00220.60           C
ATOM   2850  O   GLN A 188      21.801  19.242 143.758  1.00220.60           O
ATOM   2851  H   GLN A 188      24.227  22.375 143.494  1.00  0.00           H
ATOM   2852  HA  GLN A 188      23.664  20.289 145.444  1.00  0.00           H
ATOM   2853  HB2 GLN A 188      21.791  22.357 144.317  1.00  0.00           H
ATOM   2854  HB3 GLN A 188      21.366  21.060 145.473  1.00  0.00           H
ATOM   2855  HG2 GLN A 188      23.411  23.287 145.826  1.00  0.00           H
ATOM   2856  HG3 GLN A 188      23.375  21.843 146.867  1.00  0.00           H
ATOM   2857 HE21 GLN A 188      20.283  21.962 146.060  1.00  0.00           H
ATOM   2858 HE22 GLN A 188      19.639  23.020 147.295  1.00  0.00           H
ATOM   2859  N   ASP A 189      23.584  19.640 142.462  1.00 90.52           N
ATOM   2860  CA  ASP A 189      23.138  18.767 141.405  1.00 90.52           C
ATOM   2861  CB  ASP A 189      24.229  18.513 140.343  1.00 90.52           C
ATOM   2862  CG  ASP A 189      24.448  19.766 139.501  1.00 90.52           C
ATOM   2863  OD1 ASP A 189      23.626  20.715 139.608  1.00 90.52           O
ATOM   2864  OD2 ASP A 189      25.441  19.787 138.726  1.00 90.52           O
ATOM   2865  C   ASP A 189      22.767  17.414 141.963  1.00 90.52           C
ATOM   2866  O   ASP A 189      21.886  16.743 141.430  1.00 90.52           O
ATOM   2867  H   ASP A 189      24.455  20.139 142.350  1.00  0.00           H
ATOM   2868  HA  ASP A 189      22.265  19.207 140.923  1.00  0.00           H
ATOM   2869  HB2 ASP A 189      25.161  18.247 140.841  1.00  0.00           H
ATOM   2870  HB3 ASP A 189      23.919  17.693 139.696  1.00  0.00           H
ATOM   2871  N   ASN A 190      23.458  16.977 143.028  1.00116.81           N
ATOM   2872  CA  ASN A 190      23.344  15.717 143.731  1.00116.81           C
ATOM   2873  CB  ASN A 190      24.595  15.385 144.561  1.00116.81           C
ATOM   2874  CG  ASN A 190      24.698  16.413 145.677  1.00116.81           C
ATOM   2875  OD1 ASN A 190      24.665  16.068 146.857  1.00116.81           O
ATOM   2876  ND2 ASN A 190      24.824  17.713 145.298  1.00116.81           N
ATOM   2877  C   ASN A 190      22.160  15.613 144.667  1.00116.81           C
ATOM   2878  O   ASN A 190      22.011  14.601 145.350  1.00116.81           O
ATOM   2879  H   ASN A 190      24.153  17.615 143.388  1.00  0.00           H
ATOM   2880  HA  ASN A 190      23.235  14.934 142.980  1.00  0.00           H
ATOM   2881  HB2 ASN A 190      25.482  15.433 143.930  1.00  0.00           H
ATOM   2882  HB3 ASN A 190      24.500  14.386 144.988  1.00  0.00           H
ATOM   2883 HD21 ASN A 190      24.846  17.953 144.317  1.00  0.00           H
ATOM   2884 HD22 ASN A 190      24.896  18.438 145.997  1.00  0.00           H
ATOM   2885  N   ILE A 191      21.311  16.645 144.772  1.00163.82           N
ATOM   2886  CA  ILE A 191      20.298  16.775 145.791  1.00163.82           C
ATOM   2887  CB  ILE A 191      19.513  18.035 145.484  1.00163.82           C
ATOM   2888  CG1 ILE A 191      18.731  18.610 146.674  1.00163.82           C
ATOM   2889  CG2 ILE A 191      18.636  17.747 144.255  1.00163.82           C
ATOM   2890  CD1 ILE A 191      17.415  17.912 146.958  1.00163.82           C
ATOM   2891  C   ILE A 191      19.419  15.538 145.906  1.00163.82           C
ATOM   2892  O   ILE A 191      19.046  15.158 147.016  1.00163.82           O
ATOM   2893  H   ILE A 191      21.386  17.385 144.089  1.00  0.00           H
ATOM   2894  HA  ILE A 191      20.801  16.918 146.747  1.00  0.00           H
ATOM   2895  HB  ILE A 191      20.237  18.793 145.185  1.00  0.00           H
ATOM   2896 HG12 ILE A 191      19.357  18.531 147.563  1.00  0.00           H
ATOM   2897 HG13 ILE A 191      18.531  19.664 146.482  1.00  0.00           H
ATOM   2898 HD11 ILE A 191      16.645  18.303 146.293  1.00  0.00           H
ATOM   2899 HD12 ILE A 191      17.529  16.841 146.792  1.00  0.00           H
ATOM   2900 HD13 ILE A 191      17.125  18.090 147.994  1.00  0.00           H
ATOM   2901 HG21 ILE A 191      18.318  18.688 143.806  1.00  0.00           H
ATOM   2902 HG22 ILE A 191      17.759  17.176 144.560  1.00  0.00           H
ATOM   2903 HG23 ILE A 191      19.208  17.172 143.527  1.00  0.00           H
ATOM   2904  N   LEU A 192      19.010  14.911 144.788  1.00126.95           N
ATOM   2905  CA  LEU A 192      18.234  13.691 144.738  1.00126.95           C
ATOM   2906  CB  LEU A 192      17.491  13.493 143.405  1.00126.95           C
ATOM   2907  CG  LEU A 192      16.441  14.584 143.126  1.00126.95           C
ATOM   2908  CD1 LEU A 192      15.562  14.221 141.917  1.00126.95           C
ATOM   2909  CD2 LEU A 192      15.630  14.916 144.389  1.00126.95           C
ATOM   2910  C   LEU A 192      19.048  12.445 144.976  1.00126.95           C
ATOM   2911  O   LEU A 192      18.457  11.377 145.124  1.00126.95           O
ATOM   2912  H   LEU A 192      19.268  15.329 143.905  1.00  0.00           H
ATOM   2913  HA  LEU A 192      17.483  13.748 145.526  1.00  0.00           H
ATOM   2914  HB2 LEU A 192      16.988  12.527 143.430  1.00  0.00           H
ATOM   2915  HB3 LEU A 192      18.219  13.490 142.594  1.00  0.00           H
ATOM   2916  HG  LEU A 192      16.989  15.487 142.857  1.00  0.00           H
ATOM   2917 HD11 LEU A 192      15.332  15.123 141.350  1.00  0.00           H
ATOM   2918 HD12 LEU A 192      14.635  13.765 142.266  1.00  0.00           H
ATOM   2919 HD13 LEU A 192      16.095  13.517 141.278  1.00  0.00           H
ATOM   2920 HD21 LEU A 192      14.680  15.368 144.103  1.00  0.00           H
ATOM   2921 HD22 LEU A 192      16.193  15.614 145.009  1.00  0.00           H
ATOM   2922 HD23 LEU A 192      15.442  14.001 144.951  1.00  0.00           H
ATOM   2923  N   ASN A 193      20.396  12.482 144.864  1.00195.13           N
ATOM   2924  CA  ASN A 193      21.139  11.250 145.004  1.00195.13           C
ATOM   2925  CB  ASN A 193      21.842  10.846 143.702  1.00195.13           C
ATOM   2926  CG  ASN A 193      22.597  12.054 143.186  1.00195.13           C
ATOM   2927  OD1 ASN A 193      22.158  12.702 142.238  1.00195.13           O
ATOM   2928  ND2 ASN A 193      23.748  12.380 143.832  1.00195.13           N
ATOM   2929  C   ASN A 193      22.120  11.265 146.135  1.00195.13           C
ATOM   2930  O   ASN A 193      23.138  10.572 146.091  1.00195.13           O
ATOM   2931  H   ASN A 193      20.874  13.354 144.686  1.00  0.00           H
ATOM   2932  HA  ASN A 193      20.413  10.468 145.226  1.00  0.00           H
ATOM   2933  HB2 ASN A 193      21.104  10.529 142.966  1.00  0.00           H
ATOM   2934  HB3 ASN A 193      22.540  10.032 143.898  1.00  0.00           H
ATOM   2935 HD21 ASN A 193      24.286  13.181 143.533  1.00  0.00           H
ATOM   2936 HD22 ASN A 193      24.065  11.821 144.611  1.00  0.00           H
ATOM   2937  N   TRP A 194      21.802  11.998 147.213  1.00 97.68           N
ATOM   2938  CA  TRP A 194      22.653  12.057 148.361  1.00 97.68           C
ATOM   2939  CB  TRP A 194      23.495  13.340 148.384  1.00 97.68           C
ATOM   2940  CG  TRP A 194      24.367  13.548 149.598  1.00 97.68           C
ATOM   2941  CD2 TRP A 194      25.745  13.152 149.706  1.00 97.68           C
ATOM   2942  CD1 TRP A 194      24.065  14.207 150.753  1.00 97.68           C
ATOM   2943  NE1 TRP A 194      25.162  14.245 151.577  1.00 97.68           N
ATOM   2944  CE2 TRP A 194      26.205  13.604 150.944  1.00 97.68           C
ATOM   2945  CE3 TRP A 194      26.566  12.494 148.837  1.00 97.68           C
ATOM   2946  CZ2 TRP A 194      27.498  13.400 151.334  1.00 97.68           C
ATOM   2947  CZ3 TRP A 194      27.863  12.271 149.243  1.00 97.68           C
ATOM   2948  CH2 TRP A 194      28.320  12.716 150.467  1.00 97.68           C
ATOM   2949  C   TRP A 194      21.741  12.076 149.544  1.00 97.68           C
ATOM   2950  O   TRP A 194      20.822  12.890 149.611  1.00 97.68           O
ATOM   2951  H   TRP A 194      20.939  12.522 147.214  1.00  0.00           H
ATOM   2952  HA  TRP A 194      23.300  11.180 148.397  1.00  0.00           H
ATOM   2953  HB2 TRP A 194      24.144  13.327 147.508  1.00  0.00           H
ATOM   2954  HB3 TRP A 194      22.821  14.192 148.297  1.00  0.00           H
ATOM   2955  HD1 TRP A 194      23.102  14.637 150.986  1.00  0.00           H
ATOM   2956  HE3 TRP A 194      26.214  12.162 147.872  1.00  0.00           H
ATOM   2957  HZ2 TRP A 194      27.861  13.761 152.285  1.00  0.00           H
ATOM   2958  HZ3 TRP A 194      28.537  11.737 148.590  1.00  0.00           H
ATOM   2959  HH2 TRP A 194      29.344  12.524 150.751  1.00  0.00           H
ATOM   2960  HE1 TRP A 194      25.199  14.671 152.492  1.00  0.00           H
ATOM   2961  N   ALA A 195      21.965  11.163 150.509  1.00 44.03           N
ATOM   2962  CA  ALA A 195      21.135  11.121 151.675  1.00 44.03           C
ATOM   2963  CB  ALA A 195      21.187   9.777 152.422  1.00 44.03           C
ATOM   2964  C   ALA A 195      21.613  12.177 152.618  1.00 44.03           C
ATOM   2965  O   ALA A 195      22.751  12.630 152.554  1.00 44.03           O
ATOM   2966  H   ALA A 195      22.724  10.504 150.409  1.00  0.00           H
ATOM   2967  HA  ALA A 195      20.105  11.334 151.390  1.00  0.00           H
ATOM   2968  HB1 ALA A 195      20.844   8.980 151.762  1.00  0.00           H
ATOM   2969  HB2 ALA A 195      20.542   9.824 153.300  1.00  0.00           H
ATOM   2970  HB3 ALA A 195      22.211   9.574 152.734  1.00  0.00           H
ATOM   2971  N   TYR A 196      20.730  12.584 153.540  1.00105.35           N
ATOM   2972  CA  TYR A 196      20.986  13.596 154.513  1.00105.35           C
ATOM   2973  CB  TYR A 196      19.835  13.634 155.540  1.00105.35           C
ATOM   2974  CG  TYR A 196      20.016  14.670 156.594  1.00105.35           C
ATOM   2975  CD1 TYR A 196      19.960  16.004 156.273  1.00105.35           C
ATOM   2976  CD2 TYR A 196      20.186  14.311 157.913  1.00105.35           C
ATOM   2977  CE1 TYR A 196      20.104  16.959 157.249  1.00105.35           C
ATOM   2978  CE2 TYR A 196      20.328  15.267 158.893  1.00105.35           C
ATOM   2979  CZ  TYR A 196      20.289  16.599 158.560  1.00105.35           C
ATOM   2980  OH  TYR A 196      20.430  17.593 159.552  1.00105.35           O
ATOM   2981  C   TYR A 196      22.283  13.275 155.197  1.00105.35           C
ATOM   2982  O   TYR A 196      22.494  12.165 155.682  1.00105.35           O
ATOM   2983  H   TYR A 196      19.821  12.144 153.547  1.00  0.00           H
ATOM   2984  HA  TYR A 196      21.065  14.564 154.019  1.00  0.00           H
ATOM   2985  HB2 TYR A 196      18.905  13.840 155.009  1.00  0.00           H
ATOM   2986  HB3 TYR A 196      19.758  12.657 156.017  1.00  0.00           H
ATOM   2987  HD1 TYR A 196      19.802  16.304 155.247  1.00  0.00           H
ATOM   2988  HD2 TYR A 196      20.208  13.265 158.182  1.00  0.00           H
ATOM   2989  HE1 TYR A 196      20.071  18.005 156.982  1.00  0.00           H
ATOM   2990  HE2 TYR A 196      20.470  14.970 159.922  1.00  0.00           H
ATOM   2991  HH  TYR A 196      19.580  18.009 159.712  1.00  0.00           H
ATOM   2992  N   MET A 197      23.173  14.287 155.250  1.00 78.79           N
ATOM   2993  CA  MET A 197      24.482  14.271 155.851  1.00 78.79           C
ATOM   2994  CB  MET A 197      24.455  13.864 157.334  1.00 78.79           C
ATOM   2995  CG  MET A 197      23.711  14.862 158.223  1.00 78.79           C
ATOM   2996  SD  MET A 197      24.441  16.526 158.251  1.00 78.79           S
ATOM   2997  CE  MET A 197      25.970  16.011 159.082  1.00 78.79           C
ATOM   2998  C   MET A 197      25.443  13.365 155.147  1.00 78.79           C
ATOM   2999  O   MET A 197      26.604  13.291 155.547  1.00 78.79           O
ATOM   3000  H   MET A 197      22.889  15.155 154.819  1.00  0.00           H
ATOM   3001  HA  MET A 197      24.882  15.283 155.795  1.00  0.00           H
ATOM   3002  HB2 MET A 197      23.964  12.894 157.417  1.00  0.00           H
ATOM   3003  HB3 MET A 197      25.480  13.771 157.692  1.00  0.00           H
ATOM   3004  HG2 MET A 197      23.706  14.474 159.242  1.00  0.00           H
ATOM   3005  HG3 MET A 197      22.681  14.939 157.874  1.00  0.00           H
ATOM   3006  HE1 MET A 197      26.781  15.966 158.356  1.00  0.00           H
ATOM   3007  HE2 MET A 197      25.827  15.027 159.528  1.00  0.00           H
ATOM   3008  HE3 MET A 197      26.220  16.731 159.861  1.00  0.00           H
ATOM   3009  N   GLY A 198      25.030  12.719 154.041  1.00 31.50           N
ATOM   3010  CA  GLY A 198      25.936  11.872 153.315  1.00 31.50           C
ATOM   3011  C   GLY A 198      26.046  10.534 153.979  1.00 31.50           C
ATOM   3012  O   GLY A 198      26.986   9.785 153.714  1.00 31.50           O
ATOM   3013  H   GLY A 198      24.079  12.830 153.720  1.00  0.00           H
ATOM   3014  HA2 GLY A 198      26.920  12.340 153.286  1.00  0.00           H
ATOM   3015  HA3 GLY A 198      25.569  11.740 152.297  1.00  0.00           H
ATOM   3016  N   ASP A 199      25.087  10.190 154.857  1.00 42.26           N
ATOM   3017  CA  ASP A 199      25.126   8.909 155.504  1.00 42.26           C
ATOM   3018  CB  ASP A 199      24.084   8.743 156.627  1.00 42.26           C
ATOM   3019  CG  ASP A 199      24.476   9.613 157.814  1.00 42.26           C
ATOM   3020  OD1 ASP A 199      25.611  10.159 157.807  1.00 42.26           O
ATOM   3021  OD2 ASP A 199      23.644   9.738 158.752  1.00 42.26           O
ATOM   3022  C   ASP A 199      24.817   7.884 154.462  1.00 42.26           C
ATOM   3023  O   ASP A 199      24.308   8.200 153.387  1.00 42.26           O
ATOM   3024  H   ASP A 199      24.337  10.835 155.062  1.00  0.00           H
ATOM   3025  HA  ASP A 199      26.124   8.733 155.904  1.00  0.00           H
ATOM   3026  HB2 ASP A 199      24.048   7.699 156.938  1.00  0.00           H
ATOM   3027  HB3 ASP A 199      23.103   9.048 156.261  1.00  0.00           H
ATOM   3028  N   PRO A 200      25.157   6.655 154.736  1.00 83.34           N
ATOM   3029  CA  PRO A 200      24.885   5.604 153.799  1.00 83.34           C
ATOM   3030  CD  PRO A 200      26.270   6.331 155.609  1.00 83.34           C
ATOM   3031  CB  PRO A 200      25.700   4.393 154.266  1.00 83.34           C
ATOM   3032  CG  PRO A 200      26.245   4.795 155.652  1.00 83.34           C
ATOM   3033  C   PRO A 200      23.411   5.384 153.717  1.00 83.34           C
ATOM   3034  O   PRO A 200      22.735   5.486 154.740  1.00 83.34           O
ATOM   3035  HA  PRO A 200      25.247   5.910 152.817  1.00  0.00           H
ATOM   3036  HD2 PRO A 200      26.122   6.752 156.603  1.00  0.00           H
ATOM   3037  HD3 PRO A 200      27.207   6.685 155.180  1.00  0.00           H
ATOM   3038  HB2 PRO A 200      25.065   3.510 154.344  1.00  0.00           H
ATOM   3039  HB3 PRO A 200      26.524   4.205 153.577  1.00  0.00           H
ATOM   3040  HG2 PRO A 200      27.247   4.395 155.805  1.00  0.00           H
ATOM   3041  HG3 PRO A 200      25.574   4.448 156.438  1.00  0.00           H
ATOM   3042  N   HIS A 201      22.892   5.101 152.507  1.00 65.99           N
ATOM   3043  CA  HIS A 201      21.480   4.891 152.349  1.00 65.99           C
ATOM   3044  ND1 HIS A 201      18.376   5.560 151.376  1.00 65.99           N
ATOM   3045  CG  HIS A 201      19.216   6.081 152.335  1.00 65.99           C
ATOM   3046  CB  HIS A 201      20.703   6.210 152.178  1.00 65.99           C
ATOM   3047  NE2 HIS A 201      17.089   6.160 153.088  1.00 65.99           N
ATOM   3048  CD2 HIS A 201      18.414   6.442 153.374  1.00 65.99           C
ATOM   3049  CE1 HIS A 201      17.116   5.631 151.878  1.00 65.99           C
ATOM   3050  C   HIS A 201      21.314   4.090 151.094  1.00 65.99           C
ATOM   3051  O   HIS A 201      22.053   4.281 150.130  1.00 65.99           O
ATOM   3052  H   HIS A 201      23.501   5.036 151.704  1.00  0.00           H
ATOM   3053  HA  HIS A 201      21.088   4.335 153.201  1.00  0.00           H
ATOM   3054  HB2 HIS A 201      21.064   6.917 152.925  1.00  0.00           H
ATOM   3055  HB3 HIS A 201      20.915   6.612 151.187  1.00  0.00           H
ATOM   3056  HD2 HIS A 201      18.763   6.887 154.294  1.00  0.00           H
ATOM   3057  HE1 HIS A 201      16.237   5.294 151.349  1.00  0.00           H
ATOM   3058  HE2 HIS A 201      16.282   6.322 153.674  1.00  0.00           H
ATOM   3059  N   PRO A 202      20.370   3.191 151.065  1.00104.63           N
ATOM   3060  CA  PRO A 202      20.200   2.379 149.890  1.00104.63           C
ATOM   3061  CD  PRO A 202      19.952   2.495 152.272  1.00104.63           C
ATOM   3062  CB  PRO A 202      19.212   1.286 150.289  1.00104.63           C
ATOM   3063  CG  PRO A 202      19.466   1.113 151.799  1.00104.63           C
ATOM   3064  C   PRO A 202      19.801   3.184 148.696  1.00104.63           C
ATOM   3065  O   PRO A 202      20.092   2.780 147.571  1.00104.63           O
ATOM   3066  HA  PRO A 202      21.156   1.903 149.670  1.00  0.00           H
ATOM   3067  HD2 PRO A 202      20.790   2.389 152.961  1.00  0.00           H
ATOM   3068  HD3 PRO A 202      19.137   3.035 152.753  1.00  0.00           H
ATOM   3069  HB2 PRO A 202      19.415   0.360 149.750  1.00  0.00           H
ATOM   3070  HB3 PRO A 202      18.188   1.614 150.110  1.00  0.00           H
ATOM   3071  HG2 PRO A 202      18.547   0.831 152.314  1.00  0.00           H
ATOM   3072  HG3 PRO A 202      20.239   0.363 151.968  1.00  0.00           H
ATOM   3073  N   LYS A 203      19.091   4.296 148.932  1.00107.91           N
ATOM   3074  CA  LYS A 203      18.596   5.198 147.933  1.00107.91           C
ATOM   3075  CB  LYS A 203      17.500   6.139 148.468  1.00107.91           C
ATOM   3076  CG  LYS A 203      16.943   7.105 147.418  1.00107.91           C
ATOM   3077  CD  LYS A 203      15.659   7.818 147.855  1.00107.91           C
ATOM   3078  CE  LYS A 203      15.102   8.783 146.806  1.00107.91           C
ATOM   3079  NZ  LYS A 203      13.866   9.424 147.310  1.00107.91           N
ATOM   3080  C   LYS A 203      19.684   6.065 147.359  1.00107.91           C
ATOM   3081  O   LYS A 203      19.517   6.618 146.272  1.00107.91           O
ATOM   3082  H   LYS A 203      18.887   4.518 149.896  1.00  0.00           H
ATOM   3083  HA  LYS A 203      18.170   4.607 147.123  1.00  0.00           H
ATOM   3084  HB2 LYS A 203      16.678   5.529 148.843  1.00  0.00           H
ATOM   3085  HB3 LYS A 203      17.910   6.719 149.294  1.00  0.00           H
ATOM   3086  HG2 LYS A 203      16.731   6.541 146.510  1.00  0.00           H
ATOM   3087  HG3 LYS A 203      17.702   7.855 147.195  1.00  0.00           H
ATOM   3088  HD2 LYS A 203      14.901   7.063 148.065  1.00  0.00           H
ATOM   3089  HD3 LYS A 203      15.862   8.374 148.770  1.00  0.00           H
ATOM   3090  HE2 LYS A 203      14.876   8.232 145.893  1.00  0.00           H
ATOM   3091  HE3 LYS A 203      15.845   9.551 146.590  1.00  0.00           H
ATOM   3092  HZ1 LYS A 203      13.506  10.058 146.611  1.00  0.00           H
ATOM   3093  HZ2 LYS A 203      13.175   8.714 147.507  1.00  0.00           H
ATOM   3094  HZ3 LYS A 203      14.073   9.936 148.155  1.00  0.00           H
ATOM   3095  N   ALA A 204      20.804   6.268 148.084  1.00 57.46           N
ATOM   3096  CA  ALA A 204      21.743   7.261 147.623  1.00 57.46           C
ATOM   3097  CB  ALA A 204      22.374   8.074 148.766  1.00 57.46           C
ATOM   3098  C   ALA A 204      22.869   6.681 146.824  1.00 57.46           C
ATOM   3099  O   ALA A 204      23.526   5.723 147.228  1.00 57.46           O
ATOM   3100  H   ALA A 204      20.980   5.739 148.926  1.00  0.00           H
ATOM   3101  HA  ALA A 204      21.203   7.956 146.980  1.00  0.00           H
ATOM   3102  HB1 ALA A 204      21.586   8.516 149.376  1.00  0.00           H
ATOM   3103  HB2 ALA A 204      22.986   7.417 149.384  1.00  0.00           H
ATOM   3104  HB3 ALA A 204      22.997   8.865 148.348  1.00  0.00           H
ATOM   3105  N   LYS A 205      23.095   7.267 145.627  1.00113.54           N
ATOM   3106  CA  LYS A 205      24.178   6.910 144.757  1.00113.54           C
ATOM   3107  CB  LYS A 205      24.029   7.465 143.326  1.00113.54           C
ATOM   3108  CG  LYS A 205      24.188   8.979 143.184  1.00113.54           C
ATOM   3109  CD  LYS A 205      24.304   9.421 141.722  1.00113.54           C
ATOM   3110  CE  LYS A 205      25.385   8.669 140.942  1.00113.54           C
ATOM   3111  NZ  LYS A 205      25.429   9.152 139.543  1.00113.54           N
ATOM   3112  C   LYS A 205      25.471   7.403 145.341  1.00113.54           C
ATOM   3113  O   LYS A 205      26.506   6.749 145.209  1.00113.54           O
ATOM   3114  H   LYS A 205      22.465   7.998 145.328  1.00  0.00           H
ATOM   3115  HA  LYS A 205      24.223   5.823 144.698  1.00  0.00           H
ATOM   3116  HB2 LYS A 205      24.785   6.989 142.701  1.00  0.00           H
ATOM   3117  HB3 LYS A 205      23.045   7.185 142.949  1.00  0.00           H
ATOM   3118  HG2 LYS A 205      23.319   9.465 143.628  1.00  0.00           H
ATOM   3119  HG3 LYS A 205      25.083   9.293 143.721  1.00  0.00           H
ATOM   3120  HD2 LYS A 205      24.540  10.485 141.701  1.00  0.00           H
ATOM   3121  HD3 LYS A 205      23.344   9.265 141.231  1.00  0.00           H
ATOM   3122  HE2 LYS A 205      25.159   7.603 140.949  1.00  0.00           H
ATOM   3123  HE3 LYS A 205      26.354   8.836 141.413  1.00  0.00           H
ATOM   3124  HZ1 LYS A 205      26.144   8.651 139.036  1.00  0.00           H
ATOM   3125  HZ2 LYS A 205      25.640  10.140 139.535  1.00  0.00           H
ATOM   3126  HZ3 LYS A 205      24.533   8.995 139.104  1.00  0.00           H
ATOM   3127  N   TRP A 206      25.445   8.580 146.004  1.00 80.56           N
ATOM   3128  CA  TRP A 206      26.657   9.163 146.513  1.00 80.56           C
ATOM   3129  CB  TRP A 206      26.951  10.545 145.912  1.00 80.56           C
ATOM   3130  CG  TRP A 206      27.083  10.510 144.407  1.00 80.56           C
ATOM   3131  CD2 TRP A 206      28.118   9.814 143.695  1.00 80.56           C
ATOM   3132  CD1 TRP A 206      26.266  11.057 143.462  1.00 80.56           C
ATOM   3133  NE1 TRP A 206      26.732  10.754 142.206  1.00 80.56           N
ATOM   3134  CE2 TRP A 206      27.869   9.986 142.333  1.00 80.56           C
ATOM   3135  CE3 TRP A 206      29.185   9.086 144.138  1.00 80.56           C
ATOM   3136  CZ2 TRP A 206      28.687   9.431 141.390  1.00 80.56           C
ATOM   3137  CZ3 TRP A 206      30.010   8.533 143.185  1.00 80.56           C
ATOM   3138  CH2 TRP A 206      29.766   8.702 141.838  1.00 80.56           C
ATOM   3139  C   TRP A 206      26.553   9.315 148.004  1.00 80.56           C
ATOM   3140  O   TRP A 206      25.465   9.475 148.555  1.00 80.56           O
ATOM   3141  H   TRP A 206      24.565   9.055 146.144  1.00  0.00           H
ATOM   3142  HA  TRP A 206      27.489   8.497 146.285  1.00  0.00           H
ATOM   3143  HB2 TRP A 206      26.137  11.220 146.175  1.00  0.00           H
ATOM   3144  HB3 TRP A 206      27.878  10.926 146.339  1.00  0.00           H
ATOM   3145  HD1 TRP A 206      25.383  11.642 143.671  1.00  0.00           H
ATOM   3146  HE3 TRP A 206      29.374   8.950 145.193  1.00  0.00           H
ATOM   3147  HZ2 TRP A 206      28.495   9.559 140.335  1.00  0.00           H
ATOM   3148  HZ3 TRP A 206      30.866   7.955 143.499  1.00  0.00           H
ATOM   3149  HH2 TRP A 206      30.435   8.253 141.119  1.00  0.00           H
ATOM   3150  HE1 TRP A 206      26.312  11.045 141.335  1.00  0.00           H
ATOM   3151  N   ASP A 207      27.721   9.262 148.683  1.00150.72           N
ATOM   3152  CA  ASP A 207      27.829   9.263 150.116  1.00150.72           C
ATOM   3153  CB  ASP A 207      27.846   7.794 150.597  1.00150.72           C
ATOM   3154  CG  ASP A 207      27.960   7.629 152.104  1.00150.72           C
ATOM   3155  OD1 ASP A 207      29.103   7.620 152.633  1.00150.72           O
ATOM   3156  OD2 ASP A 207      26.892   7.444 152.740  1.00150.72           O
ATOM   3157  C   ASP A 207      29.152   9.885 150.483  1.00150.72           C
ATOM   3158  O   ASP A 207      29.968  10.198 149.619  1.00150.72           O
ATOM   3159  H   ASP A 207      28.576   9.219 148.147  1.00  0.00           H
ATOM   3160  HA  ASP A 207      27.002   9.811 150.568  1.00  0.00           H
ATOM   3161  HB2 ASP A 207      28.696   7.293 150.134  1.00  0.00           H
ATOM   3162  HB3 ASP A 207      26.930   7.307 150.262  1.00  0.00           H
ATOM   3163  N   ARG A 208      29.408  10.072 151.796  1.00191.69           N
ATOM   3164  CA  ARG A 208      30.666  10.629 152.228  1.00191.69           C
ATOM   3165  CB  ARG A 208      30.846  10.821 153.747  1.00191.69           C
ATOM   3166  CG  ARG A 208      30.130  12.030 154.341  1.00191.69           C
ATOM   3167  CD  ARG A 208      28.659  11.762 154.599  1.00191.69           C
ATOM   3168  NE  ARG A 208      28.591  10.698 155.640  1.00191.69           N
ATOM   3169  CZ  ARG A 208      28.505  11.031 156.961  1.00191.69           C
ATOM   3170  NH1 ARG A 208      28.374  12.338 157.330  1.00191.69           N
ATOM   3171  NH2 ARG A 208      28.542  10.055 157.915  1.00191.69           N
ATOM   3172  C   ARG A 208      31.784   9.713 151.826  1.00191.69           C
ATOM   3173  O   ARG A 208      32.914  10.161 151.647  1.00191.69           O
ATOM   3174  H   ARG A 208      28.711   9.819 152.482  1.00  0.00           H
ATOM   3175  HA  ARG A 208      30.809  11.591 151.736  1.00  0.00           H
ATOM   3176  HB2 ARG A 208      30.469   9.928 154.246  1.00  0.00           H
ATOM   3177  HB3 ARG A 208      31.911  10.912 153.960  1.00  0.00           H
ATOM   3178  HG2 ARG A 208      30.217  12.865 153.645  1.00  0.00           H
ATOM   3179  HG3 ARG A 208      30.611  12.300 155.281  1.00  0.00           H
ATOM   3180  HD2 ARG A 208      28.173  11.423 153.684  1.00  0.00           H
ATOM   3181  HD3 ARG A 208      28.175  12.668 154.962  1.00  0.00           H
ATOM   3182  HE  ARG A 208      28.609   9.726 155.367  1.00  0.00           H
ATOM   3183 HH11 ARG A 208      28.308  12.582 158.308  1.00  0.00           H
ATOM   3184 HH12 ARG A 208      28.343  13.061 156.625  1.00  0.00           H
ATOM   3185 HH21 ARG A 208      28.475  10.301 158.892  1.00  0.00           H
ATOM   3186 HH22 ARG A 208      28.636   9.087 157.643  1.00  0.00           H
ATOM   3187  N   THR A 209      31.508   8.397 151.770  1.00 75.78           N
ATOM   3188  CA  THR A 209      32.451   7.352 151.461  1.00 75.78           C
ATOM   3189  CB  THR A 209      31.971   5.994 151.886  1.00 75.78           C
ATOM   3190  OG1 THR A 209      30.805   5.628 151.163  1.00 75.78           O
ATOM   3191  CG2 THR A 209      31.669   6.037 153.394  1.00 75.78           C
ATOM   3192  C   THR A 209      32.816   7.264 150.004  1.00 75.78           C
ATOM   3193  O   THR A 209      33.834   6.661 149.670  1.00 75.78           O
ATOM   3194  H   THR A 209      30.557   8.117 151.961  1.00  0.00           H
ATOM   3195  HA  THR A 209      33.366   7.563 152.015  1.00  0.00           H
ATOM   3196  HB  THR A 209      32.755   5.261 151.698  1.00  0.00           H
ATOM   3197 HG21 THR A 209      31.318   5.059 153.723  1.00  0.00           H
ATOM   3198 HG22 THR A 209      30.899   6.783 153.589  1.00  0.00           H
ATOM   3199 HG23 THR A 209      32.576   6.300 153.939  1.00  0.00           H
ATOM   3200  HG1 THR A 209      30.512   4.759 151.446  1.00  0.00           H
ATOM   3201  N   SER A 210      31.987   7.802 149.090  1.00 97.31           N
ATOM   3202  CA  SER A 210      32.178   7.604 147.674  1.00 97.31           C
ATOM   3203  CB  SER A 210      31.073   8.254 146.823  1.00 97.31           C
ATOM   3204  OG  SER A 210      31.052   9.658 147.030  1.00 97.31           O
ATOM   3205  C   SER A 210      33.502   8.103 147.175  1.00 97.31           C
ATOM   3206  O   SER A 210      34.206   8.868 147.833  1.00 97.31           O
ATOM   3207  H   SER A 210      31.207   8.361 149.405  1.00  0.00           H
ATOM   3208  HA  SER A 210      32.143   6.531 147.488  1.00  0.00           H
ATOM   3209  HB2 SER A 210      31.263   8.049 145.770  1.00  0.00           H
ATOM   3210  HB3 SER A 210      30.107   7.834 147.103  1.00  0.00           H
ATOM   3211  HG  SER A 210      30.359  10.051 146.494  1.00  0.00           H
ATOM   3212  N   ASN A 211      33.885   7.616 145.972  1.00 60.58           N
ATOM   3213  CA  ASN A 211      35.099   8.040 145.336  1.00 60.58           C
ATOM   3214  CB  ASN A 211      35.532   7.141 144.166  1.00 60.58           C
ATOM   3215  CG  ASN A 211      35.935   5.791 144.739  1.00 60.58           C
ATOM   3216  OD1 ASN A 211      35.353   4.761 144.403  1.00 60.58           O
ATOM   3217  ND2 ASN A 211      36.961   5.792 145.632  1.00 60.58           N
ATOM   3218  C   ASN A 211      34.797   9.395 144.787  1.00 60.58           C
ATOM   3219  O   ASN A 211      33.922   9.557 143.937  1.00 60.58           O
ATOM   3220  H   ASN A 211      33.300   6.935 145.509  1.00  0.00           H
ATOM   3221  HA  ASN A 211      35.901   8.106 146.071  1.00  0.00           H
ATOM   3222  HB2 ASN A 211      36.379   7.591 143.647  1.00  0.00           H
ATOM   3223  HB3 ASN A 211      34.701   7.013 143.473  1.00  0.00           H
ATOM   3224 HD21 ASN A 211      37.412   6.660 145.882  1.00  0.00           H
ATOM   3225 HD22 ASN A 211      37.271   4.924 146.046  1.00  0.00           H
ATOM   3226  N   VAL A 212      35.549  10.403 145.258  1.00150.75           N
ATOM   3227  CA  VAL A 212      35.294  11.782 144.951  1.00150.75           C
ATOM   3228  CB  VAL A 212      36.259  12.754 145.594  1.00150.75           C
ATOM   3229  CG1 VAL A 212      36.262  12.566 147.107  1.00150.75           C
ATOM   3230  CG2 VAL A 212      37.658  12.596 144.994  1.00150.75           C
ATOM   3231  C   VAL A 212      35.423  12.028 143.478  1.00150.75           C
ATOM   3232  O   VAL A 212      34.688  12.841 142.924  1.00150.75           O
ATOM   3233  H   VAL A 212      36.331  10.180 145.857  1.00  0.00           H
ATOM   3234  HA  VAL A 212      34.280  12.032 145.263  1.00  0.00           H
ATOM   3235  HB  VAL A 212      35.912  13.765 145.380  1.00  0.00           H
ATOM   3236 HG21 VAL A 212      38.397  13.015 145.678  1.00  0.00           H
ATOM   3237 HG22 VAL A 212      37.868  11.538 144.836  1.00  0.00           H
ATOM   3238 HG23 VAL A 212      37.706  13.122 144.041  1.00  0.00           H
ATOM   3239 HG11 VAL A 212      37.285  12.625 147.479  1.00  0.00           H
ATOM   3240 HG12 VAL A 212      35.661  13.348 147.571  1.00  0.00           H
ATOM   3241 HG13 VAL A 212      35.842  11.591 147.353  1.00  0.00           H
ATOM   3242  N   VAL A 213      36.385  11.368 142.806  1.00 52.97           N
ATOM   3243  CA  VAL A 213      36.611  11.627 141.414  1.00 52.97           C
ATOM   3244  CB  VAL A 213      37.784  10.867 140.856  1.00 52.97           C
ATOM   3245  CG1 VAL A 213      37.859  11.122 139.342  1.00 52.97           C
ATOM   3246  CG2 VAL A 213      39.056  11.301 141.607  1.00 52.97           C
ATOM   3247  C   VAL A 213      35.392  11.238 140.638  1.00 52.97           C
ATOM   3248  O   VAL A 213      34.982  11.958 139.732  1.00 52.97           O
ATOM   3249  H   VAL A 213      36.952  10.684 143.287  1.00  0.00           H
ATOM   3250  HA  VAL A 213      36.788  12.694 141.279  1.00  0.00           H
ATOM   3251  HB  VAL A 213      37.624   9.802 141.024  1.00  0.00           H
ATOM   3252 HG11 VAL A 213      38.705  10.577 138.923  1.00  0.00           H
ATOM   3253 HG12 VAL A 213      37.988  12.189 139.159  1.00  0.00           H
ATOM   3254 HG13 VAL A 213      36.938  10.781 138.870  1.00  0.00           H
ATOM   3255 HG21 VAL A 213      39.915  10.758 141.213  1.00  0.00           H
ATOM   3256 HG22 VAL A 213      38.944  11.081 142.669  1.00  0.00           H
ATOM   3257 HG23 VAL A 213      39.210  12.372 141.472  1.00  0.00           H
ATOM   3258  N   ASP A 214      34.777  10.085 140.964  1.00 27.58           N
ATOM   3259  CA  ASP A 214      33.616   9.640 140.243  1.00 27.58           C
ATOM   3260  CB  ASP A 214      33.119   8.257 140.701  1.00 27.58           C
ATOM   3261  CG  ASP A 214      34.106   7.212 140.205  1.00 27.58           C
ATOM   3262  OD1 ASP A 214      34.912   7.550 139.298  1.00 27.58           O
ATOM   3263  OD2 ASP A 214      34.064   6.063 140.720  1.00 27.58           O
ATOM   3264  C   ASP A 214      32.496  10.607 140.466  1.00 27.58           C
ATOM   3265  O   ASP A 214      31.764  10.956 139.541  1.00 27.58           O
ATOM   3266  H   ASP A 214      35.136   9.526 141.725  1.00  0.00           H
ATOM   3267  HA  ASP A 214      33.849   9.602 139.179  1.00  0.00           H
ATOM   3268  HB2 ASP A 214      33.064   8.226 141.789  1.00  0.00           H
ATOM   3269  HB3 ASP A 214      32.134   8.062 140.278  1.00  0.00           H
ATOM   3270  N   PHE A 215      32.352  11.073 141.717  1.00 79.82           N
ATOM   3271  CA  PHE A 215      31.301  11.964 142.112  1.00 79.82           C
ATOM   3272  CB  PHE A 215      31.383  12.243 143.626  1.00 79.82           C
ATOM   3273  CG  PHE A 215      30.303  13.167 144.075  1.00 79.82           C
ATOM   3274  CD1 PHE A 215      28.979  12.819 143.943  1.00 79.82           C
ATOM   3275  CD2 PHE A 215      30.622  14.357 144.686  1.00 79.82           C
ATOM   3276  CE1 PHE A 215      27.983  13.662 144.375  1.00 79.82           C
ATOM   3277  CE2 PHE A 215      29.630  15.204 145.121  1.00 79.82           C
ATOM   3278  CZ  PHE A 215      28.310  14.858 144.962  1.00 79.82           C
ATOM   3279  C   PHE A 215      31.451  13.241 141.339  1.00 79.82           C
ATOM   3280  O   PHE A 215      30.486  13.745 140.768  1.00 79.82           O
ATOM   3281  H   PHE A 215      33.019  10.780 142.416  1.00  0.00           H
ATOM   3282  HA  PHE A 215      30.337  11.512 141.879  1.00  0.00           H
ATOM   3283  HB2 PHE A 215      32.350  12.694 143.850  1.00  0.00           H
ATOM   3284  HB3 PHE A 215      31.295  11.301 144.168  1.00  0.00           H
ATOM   3285  HD1 PHE A 215      28.719  11.872 143.494  1.00  0.00           H
ATOM   3286  HD2 PHE A 215      31.658  14.628 144.825  1.00  0.00           H
ATOM   3287  HE1 PHE A 215      26.947  13.384 144.253  1.00  0.00           H
ATOM   3288  HE2 PHE A 215      29.889  16.143 145.588  1.00  0.00           H
ATOM   3289  HZ  PHE A 215      27.531  15.526 145.299  1.00  0.00           H
ATOM   3290  N   ALA A 216      32.689  13.758 141.234  1.00 41.86           N
ATOM   3291  CA  ALA A 216      32.937  15.024 140.603  1.00 41.86           C
ATOM   3292  CB  ALA A 216      34.431  15.389 140.572  1.00 41.86           C
ATOM   3293  C   ALA A 216      32.455  14.995 139.182  1.00 41.86           C
ATOM   3294  O   ALA A 216      31.887  15.969 138.693  1.00 41.86           O
ATOM   3295  H   ALA A 216      33.469  13.239 141.611  1.00  0.00           H
ATOM   3296  HA  ALA A 216      32.395  15.800 141.144  1.00  0.00           H
ATOM   3297  HB1 ALA A 216      35.028  14.477 140.569  1.00  0.00           H
ATOM   3298  HB2 ALA A 216      34.678  15.982 141.453  1.00  0.00           H
ATOM   3299  HB3 ALA A 216      34.645  15.967 139.673  1.00  0.00           H
ATOM   3300  N   ARG A 217      32.644  13.866 138.481  1.00100.91           N
ATOM   3301  CA  ARG A 217      32.267  13.770 137.098  1.00100.91           C
ATOM   3302  CB  ARG A 217      32.596  12.411 136.452  1.00100.91           C
ATOM   3303  CG  ARG A 217      34.033  12.264 135.940  1.00100.91           C
ATOM   3304  CD  ARG A 217      35.103  12.328 137.025  1.00100.91           C
ATOM   3305  NE  ARG A 217      36.402  11.928 136.413  1.00100.91           N
ATOM   3306  CZ  ARG A 217      36.781  10.615 136.424  1.00100.91           C
ATOM   3307  NH1 ARG A 217      35.956   9.673 136.969  1.00100.91           N
ATOM   3308  NH2 ARG A 217      37.982  10.242 135.894  1.00100.91           N
ATOM   3309  C   ARG A 217      30.789  13.977 136.940  1.00100.91           C
ATOM   3310  O   ARG A 217      30.346  14.448 135.896  1.00100.91           O
ATOM   3311  H   ARG A 217      33.061  13.066 138.936  1.00  0.00           H
ATOM   3312  HA  ARG A 217      32.787  14.551 136.543  1.00  0.00           H
ATOM   3313  HB2 ARG A 217      31.921  12.266 135.609  1.00  0.00           H
ATOM   3314  HB3 ARG A 217      32.408  11.626 137.184  1.00  0.00           H
ATOM   3315  HG2 ARG A 217      34.224  13.066 135.227  1.00  0.00           H
ATOM   3316  HG3 ARG A 217      34.121  11.310 135.421  1.00  0.00           H
ATOM   3317  HD2 ARG A 217      35.175  13.343 137.415  1.00  0.00           H
ATOM   3318  HD3 ARG A 217      34.850  11.641 137.833  1.00  0.00           H
ATOM   3319  HE  ARG A 217      37.000  12.625 135.992  1.00  0.00           H
ATOM   3320 HH11 ARG A 217      36.235   8.702 136.979  1.00  0.00           H
ATOM   3321 HH12 ARG A 217      35.067   9.947 137.362  1.00  0.00           H
ATOM   3322 HH21 ARG A 217      38.259   9.271 135.905  1.00  0.00           H
ATOM   3323 HH22 ARG A 217      38.594  10.937 135.491  1.00  0.00           H
ATOM   3324  N   SER A 218      29.979  13.564 137.931  1.00105.86           N
ATOM   3325  CA  SER A 218      28.546  13.670 137.851  1.00105.86           C
ATOM   3326  CB  SER A 218      27.819  12.721 138.821  1.00105.86           C
ATOM   3327  OG  SER A 218      28.061  13.105 140.166  1.00105.86           O
ATOM   3328  C   SER A 218      28.035  15.066 138.124  1.00105.86           C
ATOM   3329  O   SER A 218      26.837  15.302 137.972  1.00105.86           O
ATOM   3330  H   SER A 218      30.392  13.165 138.762  1.00  0.00           H
ATOM   3331  HA  SER A 218      28.249  13.400 136.838  1.00  0.00           H
ATOM   3332  HB2 SER A 218      26.748  12.759 138.624  1.00  0.00           H
ATOM   3333  HB3 SER A 218      28.178  11.703 138.667  1.00  0.00           H
ATOM   3334  HG  SER A 218      28.044  12.328 140.729  1.00  0.00           H
ATOM   3335  N   LEU A 219      28.889  16.024 138.553  1.00125.45           N
ATOM   3336  CA  LEU A 219      28.408  17.336 138.934  1.00125.45           C
ATOM   3337  CB  LEU A 219      29.010  17.839 140.261  1.00125.45           C
ATOM   3338  CG  LEU A 219      28.505  17.107 141.523  1.00125.45           C
ATOM   3339  CD1 LEU A 219      27.104  17.567 141.945  1.00125.45           C
ATOM   3340  CD2 LEU A 219      28.543  15.591 141.329  1.00125.45           C
ATOM   3341  C   LEU A 219      28.743  18.361 137.885  1.00125.45           C
ATOM   3342  O   LEU A 219      29.777  18.273 137.222  1.00125.45           O
ATOM   3343  H   LEU A 219      29.877  15.821 138.608  1.00  0.00           H
ATOM   3344  HA  LEU A 219      27.324  17.290 139.040  1.00  0.00           H
ATOM   3345  HB2 LEU A 219      28.767  18.897 140.363  1.00  0.00           H
ATOM   3346  HB3 LEU A 219      30.094  17.736 140.211  1.00  0.00           H
ATOM   3347  HG  LEU A 219      29.188  17.350 142.337  1.00  0.00           H
ATOM   3348 HD21 LEU A 219      28.426  15.098 142.294  1.00  0.00           H
ATOM   3349 HD22 LEU A 219      27.732  15.289 140.666  1.00  0.00           H
ATOM   3350 HD23 LEU A 219      29.498  15.305 140.888  1.00  0.00           H
ATOM   3351 HD11 LEU A 219      27.032  17.564 143.033  1.00  0.00           H
ATOM   3352 HD12 LEU A 219      26.925  18.576 141.572  1.00  0.00           H
ATOM   3353 HD13 LEU A 219      26.358  16.889 141.530  1.00  0.00           H
ATOM   3354  N   ASN A 220      27.868  19.388 137.724  1.00138.93           N
ATOM   3355  CA  ASN A 220      28.087  20.336 136.664  1.00138.93           C
ATOM   3356  CB  ASN A 220      27.162  20.101 135.457  1.00138.93           C
ATOM   3357  CG  ASN A 220      27.659  18.880 134.700  1.00138.93           C
ATOM   3358  OD1 ASN A 220      27.028  17.825 134.711  1.00138.93           O
ATOM   3359  ND2 ASN A 220      28.827  19.027 134.018  1.00138.93           N
ATOM   3360  C   ASN A 220      27.869  21.774 137.062  1.00138.93           C
ATOM   3361  O   ASN A 220      28.653  22.637 136.664  1.00138.93           O
ATOM   3362  H   ASN A 220      27.074  19.485 138.341  1.00  0.00           H
ATOM   3363  HA  ASN A 220      29.118  20.232 136.325  1.00  0.00           H
ATOM   3364  HB2 ASN A 220      26.143  19.929 135.803  1.00  0.00           H
ATOM   3365  HB3 ASN A 220      27.185  20.972 134.803  1.00  0.00           H
ATOM   3366 HD21 ASN A 220      29.314  19.912 134.035  1.00  0.00           H
ATOM   3367 HD22 ASN A 220      29.208  18.251 133.495  1.00  0.00           H
ATOM   3368  N   HIS A 221      26.815  22.088 137.848  1.00 82.87           N
ATOM   3369  CA  HIS A 221      26.457  23.478 138.005  1.00 82.87           C
ATOM   3370  ND1 HIS A 221      23.882  21.785 136.552  1.00 82.87           N
ATOM   3371  CG  HIS A 221      24.436  23.046 136.562  1.00 82.87           C
ATOM   3372  CB  HIS A 221      24.956  23.711 137.801  1.00 82.87           C
ATOM   3373  NE2 HIS A 221      23.834  22.515 134.454  1.00 82.87           N
ATOM   3374  CD2 HIS A 221      24.398  23.477 135.272  1.00 82.87           C
ATOM   3375  CE1 HIS A 221      23.540  21.517 135.268  1.00 82.87           C
ATOM   3376  C   HIS A 221      26.777  24.011 139.368  1.00 82.87           C
ATOM   3377  O   HIS A 221      26.673  23.317 140.377  1.00 82.87           O
ATOM   3378  H   HIS A 221      26.288  21.365 138.316  1.00  0.00           H
ATOM   3379  HA  HIS A 221      27.003  24.063 137.266  1.00  0.00           H
ATOM   3380  HB2 HIS A 221      24.420  23.313 138.663  1.00  0.00           H
ATOM   3381  HB3 HIS A 221      24.770  24.783 137.732  1.00  0.00           H
ATOM   3382  HD2 HIS A 221      24.758  24.437 134.934  1.00  0.00           H
ATOM   3383  HE1 HIS A 221      23.080  20.594 134.947  1.00  0.00           H
ATOM   3384  HE2 HIS A 221      23.681  22.564 133.457  1.00  0.00           H
ATOM   3385  N   ALA A 222      27.207  25.292 139.406  1.00 64.72           N
ATOM   3386  CA  ALA A 222      27.524  25.978 140.632  1.00 64.72           C
ATOM   3387  CB  ALA A 222      28.534  27.113 140.397  1.00 64.72           C
ATOM   3388  C   ALA A 222      26.276  26.591 141.199  1.00 64.72           C
ATOM   3389  O   ALA A 222      25.364  26.942 140.454  1.00 64.72           O
ATOM   3390  H   ALA A 222      27.311  25.791 138.534  1.00  0.00           H
ATOM   3391  HA  ALA A 222      27.937  25.268 141.348  1.00  0.00           H
ATOM   3392  HB1 ALA A 222      29.011  26.980 139.426  1.00  0.00           H
ATOM   3393  HB2 ALA A 222      28.015  28.071 140.419  1.00  0.00           H
ATOM   3394  HB3 ALA A 222      29.292  27.093 141.180  1.00  0.00           H
ATOM   3395  N   LEU A 223      26.191  26.648 142.552  1.00155.06           N
ATOM   3396  CA  LEU A 223      25.209  27.358 143.337  1.00155.06           C
ATOM   3397  CB  LEU A 223      25.700  28.739 143.841  1.00155.06           C
ATOM   3398  CG  LEU A 223      24.772  29.623 144.696  1.00155.06           C
ATOM   3399  CD1 LEU A 223      25.616  30.583 145.541  1.00155.06           C
ATOM   3400  CD2 LEU A 223      23.828  30.483 143.845  1.00155.06           C
ATOM   3401  C   LEU A 223      23.869  27.361 142.678  1.00155.06           C
ATOM   3402  O   LEU A 223      23.404  28.375 142.163  1.00155.06           O
ATOM   3403  H   LEU A 223      26.893  26.137 143.068  1.00  0.00           H
ATOM   3404  HA  LEU A 223      25.080  26.758 144.238  1.00  0.00           H
ATOM   3405  HB2 LEU A 223      25.962  29.321 142.957  1.00  0.00           H
ATOM   3406  HB3 LEU A 223      26.615  28.575 144.410  1.00  0.00           H
ATOM   3407  HG  LEU A 223      24.181  28.989 145.357  1.00  0.00           H
ATOM   3408 HD21 LEU A 223      24.338  30.789 142.932  1.00  0.00           H
ATOM   3409 HD22 LEU A 223      22.941  29.904 143.588  1.00  0.00           H
ATOM   3410 HD23 LEU A 223      23.533  31.367 144.410  1.00  0.00           H
ATOM   3411 HD11 LEU A 223      26.304  30.011 146.164  1.00  0.00           H
ATOM   3412 HD12 LEU A 223      24.961  31.179 146.176  1.00  0.00           H
ATOM   3413 HD13 LEU A 223      26.183  31.242 144.884  1.00  0.00           H
ATOM   3414  N   ASN A 224      23.208  26.196 142.653  1.00 83.22           N
ATOM   3415  CA  ASN A 224      21.960  26.110 141.968  1.00 83.22           C
ATOM   3416  CB  ASN A 224      21.344  24.708 142.050  1.00 83.22           C
ATOM   3417  CG  ASN A 224      22.387  23.765 141.477  1.00 83.22           C
ATOM   3418  OD1 ASN A 224      23.348  23.411 142.157  1.00 83.22           O
ATOM   3419  ND2 ASN A 224      22.208  23.359 140.192  1.00 83.22           N
ATOM   3420  C   ASN A 224      21.018  27.082 142.617  1.00 83.22           C
ATOM   3421  O   ASN A 224      21.100  27.368 143.809  1.00 83.22           O
ATOM   3422  H   ASN A 224      23.591  25.384 143.116  1.00  0.00           H
ATOM   3423  HA  ASN A 224      22.100  26.384 140.922  1.00  0.00           H
ATOM   3424  HB2 ASN A 224      21.126  24.449 143.086  1.00  0.00           H
ATOM   3425  HB3 ASN A 224      20.432  24.664 141.454  1.00  0.00           H
ATOM   3426 HD21 ASN A 224      22.877  22.736 139.761  1.00  0.00           H
ATOM   3427 HD22 ASN A 224      21.406  23.680 139.668  1.00  0.00           H
ATOM   3428  N   CYS A 225      20.075  27.602 141.818  1.00 71.57           N
ATOM   3429  CA  CYS A 225      19.130  28.603 142.225  1.00 71.57           C
ATOM   3430  CB  CYS A 225      18.177  28.933 141.094  1.00 71.57           C
ATOM   3431  SG  CYS A 225      19.207  29.563 139.771  1.00 71.57           S
ATOM   3432  C   CYS A 225      18.282  28.091 143.340  1.00 71.57           C
ATOM   3433  O   CYS A 225      17.883  28.843 144.225  1.00 71.57           O
ATOM   3434  H   CYS A 225      20.026  27.267 140.866  1.00  0.00           H
ATOM   3435  HA  CYS A 225      19.656  29.503 142.542  1.00  0.00           H
ATOM   3436  HB2 CYS A 225      17.646  28.038 140.770  1.00  0.00           H
ATOM   3437  HB3 CYS A 225      17.467  29.696 141.412  1.00  0.00           H
ATOM   3438  HG  CYS A 225      19.429  28.594 138.878  1.00  0.00           H
ATOM   3439  N   PHE A 226      17.980  26.787 143.304  1.00119.07           N
ATOM   3440  CA  PHE A 226      17.117  26.138 144.246  1.00119.07           C
ATOM   3441  CB  PHE A 226      16.537  24.779 143.790  1.00119.07           C
ATOM   3442  CG  PHE A 226      17.606  23.783 143.506  1.00119.07           C
ATOM   3443  CD1 PHE A 226      18.186  23.061 144.522  1.00119.07           C
ATOM   3444  CD2 PHE A 226      18.008  23.555 142.209  1.00119.07           C
ATOM   3445  CE1 PHE A 226      19.167  22.137 144.248  1.00119.07           C
ATOM   3446  CE2 PHE A 226      18.988  22.633 141.930  1.00119.07           C
ATOM   3447  CZ  PHE A 226      19.571  21.923 142.951  1.00119.07           C
ATOM   3448  C   PHE A 226      17.745  26.019 145.601  1.00119.07           C
ATOM   3449  O   PHE A 226      17.096  25.578 146.543  1.00119.07           O
ATOM   3450  H   PHE A 226      18.385  26.227 142.568  1.00  0.00           H
ATOM   3451  HA  PHE A 226      16.261  26.801 144.371  1.00  0.00           H
ATOM   3452  HB2 PHE A 226      15.950  24.933 142.884  1.00  0.00           H
ATOM   3453  HB3 PHE A 226      15.887  24.389 144.573  1.00  0.00           H
ATOM   3454  HD1 PHE A 226      17.869  23.220 145.542  1.00  0.00           H
ATOM   3455  HD2 PHE A 226      17.548  24.107 141.402  1.00  0.00           H
ATOM   3456  HE1 PHE A 226      19.621  21.578 145.053  1.00  0.00           H
ATOM   3457  HE2 PHE A 226      19.299  22.467 140.909  1.00  0.00           H
ATOM   3458  HZ  PHE A 226      20.344  21.200 142.736  1.00  0.00           H
ATOM   3459  N   THR A 227      19.050  26.297 145.730  1.00147.42           N
ATOM   3460  CA  THR A 227      19.654  26.185 147.025  1.00147.42           C
ATOM   3461  CB  THR A 227      21.080  26.664 147.029  1.00147.42           C
ATOM   3462  OG1 THR A 227      21.128  28.050 146.723  1.00147.42           O
ATOM   3463  CG2 THR A 227      21.872  25.875 145.969  1.00147.42           C
ATOM   3464  C   THR A 227      18.898  27.052 148.002  1.00147.42           C
ATOM   3465  O   THR A 227      18.750  26.670 149.160  1.00147.42           O
ATOM   3466  H   THR A 227      19.597  26.580 144.930  1.00  0.00           H
ATOM   3467  HA  THR A 227      19.618  25.147 147.355  1.00  0.00           H
ATOM   3468  HB  THR A 227      21.518  26.493 148.012  1.00  0.00           H
ATOM   3469 HG21 THR A 227      22.414  25.061 146.451  1.00  0.00           H
ATOM   3470 HG22 THR A 227      22.580  26.540 145.475  1.00  0.00           H
ATOM   3471 HG23 THR A 227      21.183  25.465 145.231  1.00  0.00           H
ATOM   3472  HG1 THR A 227      20.980  28.559 147.523  1.00  0.00           H
ATOM   3473  N   CYS A 228      18.557  28.301 147.620  1.00116.66           N
ATOM   3474  CA  CYS A 228      17.776  29.212 148.435  1.00116.66           C
ATOM   3475  CB  CYS A 228      18.238  30.670 148.344  1.00116.66           C
ATOM   3476  SG  CYS A 228      19.791  30.882 149.257  1.00116.66           S
ATOM   3477  C   CYS A 228      16.285  29.212 148.257  1.00116.66           C
ATOM   3478  O   CYS A 228      15.578  29.704 149.132  1.00116.66           O
ATOM   3479  H   CYS A 228      18.864  28.620 146.712  1.00  0.00           H
ATOM   3480  HA  CYS A 228      17.951  28.910 149.468  1.00  0.00           H
ATOM   3481  HB2 CYS A 228      17.475  31.319 148.774  1.00  0.00           H
ATOM   3482  HB3 CYS A 228      18.393  30.936 147.298  1.00  0.00           H
ATOM   3483  HG  CYS A 228      19.757  30.147 150.372  1.00  0.00           H
ATOM   3484  N   HIS A 229      15.762  28.788 147.086  1.00 80.47           N
ATOM   3485  CA  HIS A 229      14.342  28.914 146.828  1.00 80.47           C
ATOM   3486  ND1 HIS A 229      14.325  32.084 146.534  1.00 80.47           N
ATOM   3487  CG  HIS A 229      14.634  31.125 145.599  1.00 80.47           C
ATOM   3488  CB  HIS A 229      14.034  29.745 145.577  1.00 80.47           C
ATOM   3489  NE2 HIS A 229      15.840  33.001 145.168  1.00 80.47           N
ATOM   3490  CD2 HIS A 229      15.556  31.700 144.771  1.00 80.47           C
ATOM   3491  CE1 HIS A 229      15.070  33.181 146.232  1.00 80.47           C
ATOM   3492  C   HIS A 229      13.784  27.555 146.528  1.00 80.47           C
ATOM   3493  O   HIS A 229      14.330  26.818 145.709  1.00 80.47           O
ATOM   3494  H   HIS A 229      16.365  28.380 146.386  1.00  0.00           H
ATOM   3495  HA  HIS A 229      13.840  29.342 147.696  1.00  0.00           H
ATOM   3496  HB2 HIS A 229      14.424  29.215 144.708  1.00  0.00           H
ATOM   3497  HB3 HIS A 229      12.953  29.835 145.475  1.00  0.00           H
ATOM   3498  HD2 HIS A 229      16.005  31.208 143.920  1.00  0.00           H
ATOM   3499  HE1 HIS A 229      15.038  34.100 146.798  1.00  0.00           H
ATOM   3500  HD1 HIS A 229      13.671  31.992 147.298  1.00  0.00           H
ATOM   3501  N   ASP A 230      12.669  27.182 147.187  1.00107.58           N
ATOM   3502  CA  ASP A 230      12.060  25.915 146.907  1.00107.58           C
ATOM   3503  CB  ASP A 230      10.957  25.541 147.921  1.00107.58           C
ATOM   3504  CG  ASP A 230      10.557  24.085 147.725  1.00107.58           C
ATOM   3505  OD1 ASP A 230       9.879  23.788 146.706  1.00107.58           O
ATOM   3506  OD2 ASP A 230      10.910  23.253 148.603  1.00107.58           O
ATOM   3507  C   ASP A 230      11.475  26.001 145.523  1.00107.58           C
ATOM   3508  O   ASP A 230      10.766  26.955 145.211  1.00107.58           O
ATOM   3509  H   ASP A 230      12.262  27.796 147.879  1.00  0.00           H
ATOM   3510  HA  ASP A 230      12.829  25.142 146.919  1.00  0.00           H
ATOM   3511  HB2 ASP A 230      10.088  26.180 147.764  1.00  0.00           H
ATOM   3512  HB3 ASP A 230      11.333  25.681 148.935  1.00  0.00           H
ATOM   3513  N   PRO A 231      11.754  25.052 144.660  1.00189.16           N
ATOM   3514  CA  PRO A 231      11.261  25.114 143.308  1.00189.16           C
ATOM   3515  CD  PRO A 231      12.969  24.258 144.778  1.00189.16           C
ATOM   3516  CB  PRO A 231      11.996  24.001 142.562  1.00189.16           C
ATOM   3517  CG  PRO A 231      13.315  23.838 143.340  1.00189.16           C
ATOM   3518  C   PRO A 231       9.773  25.003 143.230  1.00189.16           C
ATOM   3519  O   PRO A 231       9.189  25.517 142.276  1.00189.16           O
ATOM   3520  HA  PRO A 231      11.557  26.070 142.877  1.00  0.00           H
ATOM   3521  HD2 PRO A 231      13.775  24.854 145.207  1.00  0.00           H
ATOM   3522  HD3 PRO A 231      12.784  23.377 145.393  1.00  0.00           H
ATOM   3523  HB2 PRO A 231      12.189  24.289 141.529  1.00  0.00           H
ATOM   3524  HB3 PRO A 231      11.419  23.077 142.596  1.00  0.00           H
ATOM   3525  HG2 PRO A 231      13.653  22.802 143.312  1.00  0.00           H
ATOM   3526  HG3 PRO A 231      14.080  24.496 142.928  1.00  0.00           H
ATOM   3527  N   HIS A 232       9.155  24.244 144.153  1.00131.03           N
ATOM   3528  CA  HIS A 232       7.734  24.063 144.124  1.00131.03           C
ATOM   3529  ND1 HIS A 232       8.984  20.758 144.988  1.00131.03           N
ATOM   3530  CG  HIS A 232       8.186  21.585 144.226  1.00131.03           C
ATOM   3531  CB  HIS A 232       7.346  22.718 144.785  1.00131.03           C
ATOM   3532  NE2 HIS A 232       9.298  20.151 142.865  1.00131.03           N
ATOM   3533  CD2 HIS A 232       8.389  21.195 142.933  1.00131.03           C
ATOM   3534  CE1 HIS A 232       9.626  19.924 144.125  1.00131.03           C
ATOM   3535  C   HIS A 232       6.950  25.221 144.672  1.00131.03           C
ATOM   3536  O   HIS A 232       6.028  25.714 144.024  1.00131.03           O
ATOM   3537  H   HIS A 232       9.700  23.796 144.876  1.00  0.00           H
ATOM   3538  HA  HIS A 232       7.458  23.978 143.073  1.00  0.00           H
ATOM   3539  HB2 HIS A 232       7.509  22.788 145.860  1.00  0.00           H
ATOM   3540  HB3 HIS A 232       6.293  22.513 144.593  1.00  0.00           H
ATOM   3541  HD2 HIS A 232       7.905  21.641 142.077  1.00  0.00           H
ATOM   3542  HE1 HIS A 232      10.325  19.162 144.435  1.00  0.00           H
ATOM   3543  HD1 HIS A 232       9.075  20.769 145.994  1.00  0.00           H
ATOM   3544  N   SER A 233       7.285  25.664 145.896  1.00 84.49           N
ATOM   3545  CA  SER A 233       6.592  26.734 146.565  1.00 84.49           C
ATOM   3546  CB  SER A 233       6.671  26.598 148.102  1.00 84.49           C
ATOM   3547  OG  SER A 233       8.010  26.760 148.550  1.00 84.49           O
ATOM   3548  C   SER A 233       7.089  28.093 146.228  1.00 84.49           C
ATOM   3549  O   SER A 233       6.358  29.059 146.436  1.00 84.49           O
ATOM   3550  H   SER A 233       8.061  25.225 146.370  1.00  0.00           H
ATOM   3551  HA  SER A 233       5.542  26.682 146.279  1.00  0.00           H
ATOM   3552  HB2 SER A 233       6.313  25.610 148.393  1.00  0.00           H
ATOM   3553  HB3 SER A 233       6.042  27.359 148.564  1.00  0.00           H
ATOM   3554  HG  SER A 233       8.251  26.021 149.113  1.00  0.00           H
ATOM   3555  N   THR A 234       8.340  28.179 145.735  1.00148.87           N
ATOM   3556  CA  THR A 234       9.093  29.369 145.418  1.00148.87           C
ATOM   3557  CB  THR A 234       8.438  30.275 144.427  1.00148.87           C
ATOM   3558  OG1 THR A 234       9.444  31.101 143.884  1.00148.87           O
ATOM   3559  CG2 THR A 234       7.381  31.170 145.093  1.00148.87           C
ATOM   3560  C   THR A 234       9.428  30.111 146.686  1.00148.87           C
ATOM   3561  O   THR A 234       9.941  31.227 146.646  1.00148.87           O
ATOM   3562  H   THR A 234       8.810  27.301 145.566  1.00  0.00           H
ATOM   3563  HA  THR A 234      10.036  29.043 144.979  1.00  0.00           H
ATOM   3564  HB  THR A 234       7.977  29.685 143.635  1.00  0.00           H
ATOM   3565  HG1 THR A 234      10.108  30.556 143.455  1.00  0.00           H
ATOM   3566 HG21 THR A 234       6.492  30.579 145.316  1.00  0.00           H
ATOM   3567 HG22 THR A 234       7.785  31.582 146.018  1.00  0.00           H
ATOM   3568 HG23 THR A 234       7.117  31.984 144.418  1.00  0.00           H
ATOM   3569  N   GLU A 235       9.229  29.463 147.851  1.00120.48           N
ATOM   3570  CA  GLU A 235       9.461  30.057 149.141  1.00120.48           C
ATOM   3571  CB  GLU A 235       8.568  29.409 150.221  1.00120.48           C
ATOM   3572  CG  GLU A 235       8.540  30.137 151.563  1.00120.48           C
ATOM   3573  CD  GLU A 235       9.650  29.572 152.431  1.00120.48           C
ATOM   3574  OE1 GLU A 235       9.826  28.324 152.439  1.00120.48           O
ATOM   3575  OE2 GLU A 235      10.339  30.388 153.097  1.00120.48           O
ATOM   3576  C   GLU A 235      10.908  29.897 149.544  1.00120.48           C
ATOM   3577  O   GLU A 235      11.644  29.095 148.971  1.00120.48           O
ATOM   3578  H   GLU A 235       8.899  28.509 147.817  1.00  0.00           H
ATOM   3579  HA  GLU A 235       9.228  31.120 149.085  1.00  0.00           H
ATOM   3580  HB2 GLU A 235       7.549  29.370 149.837  1.00  0.00           H
ATOM   3581  HB3 GLU A 235       8.913  28.389 150.388  1.00  0.00           H
ATOM   3582  HG2 GLU A 235       7.576  29.980 152.048  1.00  0.00           H
ATOM   3583  HG3 GLU A 235       8.703  31.203 151.406  1.00  0.00           H
ATOM   3584  N   PRO A 236      11.343  30.675 150.514  1.00 93.62           N
ATOM   3585  CA  PRO A 236      12.717  30.618 150.944  1.00 93.62           C
ATOM   3586  CD  PRO A 236      10.783  31.998 150.720  1.00 93.62           C
ATOM   3587  CB  PRO A 236      13.006  31.927 151.687  1.00 93.62           C
ATOM   3588  CG  PRO A 236      11.625  32.582 151.868  1.00 93.62           C
ATOM   3589  C   PRO A 236      13.101  29.389 151.697  1.00 93.62           C
ATOM   3590  O   PRO A 236      12.314  28.908 152.510  1.00 93.62           O
ATOM   3591  HA  PRO A 236      13.326  30.632 150.040  1.00  0.00           H
ATOM   3592  HD2 PRO A 236      10.881  32.605 149.820  1.00  0.00           H
ATOM   3593  HD3 PRO A 236       9.737  31.925 151.016  1.00  0.00           H
ATOM   3594  HB2 PRO A 236      13.662  32.568 151.097  1.00  0.00           H
ATOM   3595  HB3 PRO A 236      13.455  31.719 152.658  1.00  0.00           H
ATOM   3596  HG2 PRO A 236      11.196  32.320 152.835  1.00  0.00           H
ATOM   3597  HG3 PRO A 236      11.703  33.665 151.768  1.00  0.00           H
ATOM   3598  N   ARG A 237      14.316  28.858 151.446  1.00134.06           N
ATOM   3599  CA  ARG A 237      14.707  27.711 152.206  1.00134.06           C
ATOM   3600  CB  ARG A 237      14.031  26.387 151.805  1.00134.06           C
ATOM   3601  CG  ARG A 237      14.493  25.765 150.488  1.00134.06           C
ATOM   3602  CD  ARG A 237      13.566  24.640 150.026  1.00134.06           C
ATOM   3603  NE  ARG A 237      14.394  23.557 149.418  1.00134.06           N
ATOM   3604  CZ  ARG A 237      14.855  23.586 148.135  1.00134.06           C
ATOM   3605  NH1 ARG A 237      14.711  24.691 147.348  1.00134.06           N
ATOM   3606  NH2 ARG A 237      15.477  22.479 147.640  1.00134.06           N
ATOM   3607  C   ARG A 237      16.188  27.499 152.093  1.00134.06           C
ATOM   3608  O   ARG A 237      16.905  28.277 151.464  1.00134.06           O
ATOM   3609  H   ARG A 237      14.927  29.256 150.747  1.00  0.00           H
ATOM   3610  HA  ARG A 237      14.473  27.905 153.253  1.00  0.00           H
ATOM   3611  HB2 ARG A 237      12.959  26.571 151.728  1.00  0.00           H
ATOM   3612  HB3 ARG A 237      14.197  25.663 152.602  1.00  0.00           H
ATOM   3613  HG2 ARG A 237      14.514  26.540 149.722  1.00  0.00           H
ATOM   3614  HG3 ARG A 237      15.499  25.366 150.617  1.00  0.00           H
ATOM   3615  HD2 ARG A 237      12.864  25.024 149.286  1.00  0.00           H
ATOM   3616  HD3 ARG A 237      13.017  24.245 150.880  1.00  0.00           H
ATOM   3617  HE  ARG A 237      14.626  22.757 149.989  1.00  0.00           H
ATOM   3618 HH11 ARG A 237      14.252  25.514 147.712  1.00  0.00           H
ATOM   3619 HH12 ARG A 237      15.063  24.686 146.401  1.00  0.00           H
ATOM   3620 HH21 ARG A 237      15.587  21.660 148.220  1.00  0.00           H
ATOM   3621 HH22 ARG A 237      15.828  22.478 146.693  1.00  0.00           H
ATOM   3622  N   ILE A 238      16.677  26.451 152.791  1.00149.25           N
ATOM   3623  CA  ILE A 238      18.043  26.010 152.712  1.00149.25           C
ATOM   3624  CB  ILE A 238      18.821  26.230 153.976  1.00149.25           C
ATOM   3625  CG1 ILE A 238      18.935  27.732 154.285  1.00149.25           C
ATOM   3626  CG2 ILE A 238      20.173  25.512 153.836  1.00149.25           C
ATOM   3627  CD1 ILE A 238      19.456  28.017 155.694  1.00149.25           C
ATOM   3628  C   ILE A 238      17.988  24.526 152.476  1.00149.25           C
ATOM   3629  O   ILE A 238      17.039  23.873 152.907  1.00149.25           O
ATOM   3630  H   ILE A 238      16.048  25.950 153.402  1.00  0.00           H
ATOM   3631  HA  ILE A 238      18.544  26.500 151.877  1.00  0.00           H
ATOM   3632  HB  ILE A 238      18.274  25.760 154.793  1.00  0.00           H
ATOM   3633 HG12 ILE A 238      19.618  28.183 153.565  1.00  0.00           H
ATOM   3634 HG13 ILE A 238      17.952  28.190 154.173  1.00  0.00           H
ATOM   3635 HD11 ILE A 238      18.911  27.406 156.414  1.00  0.00           H
ATOM   3636 HD12 ILE A 238      19.310  29.071 155.929  1.00  0.00           H
ATOM   3637 HD13 ILE A 238      20.518  27.777 155.744  1.00  0.00           H
ATOM   3638 HG21 ILE A 238      20.087  24.497 154.223  1.00  0.00           H
ATOM   3639 HG22 ILE A 238      20.458  25.477 152.785  1.00  0.00           H
ATOM   3640 HG23 ILE A 238      20.932  26.053 154.401  1.00  0.00           H
ATOM   3641  N   THR A 239      18.883  24.002 151.607  1.00174.80           N
ATOM   3642  CA  THR A 239      19.025  22.590 151.363  1.00174.80           C
ATOM   3643  CB  THR A 239      19.227  22.219 149.933  1.00174.80           C
ATOM   3644  OG1 THR A 239      18.818  20.878 149.699  1.00174.80           O
ATOM   3645  CG2 THR A 239      20.738  22.295 149.711  1.00174.80           C
ATOM   3646  C   THR A 239      20.181  21.950 152.086  1.00174.80           C
ATOM   3647  O   THR A 239      20.254  20.723 152.154  1.00174.80           O
ATOM   3648  H   THR A 239      19.485  24.636 151.101  1.00  0.00           H
ATOM   3649  HA  THR A 239      18.112  22.103 151.704  1.00  0.00           H
ATOM   3650  HB  THR A 239      18.700  22.908 149.273  1.00  0.00           H
ATOM   3651 HG21 THR A 239      20.943  22.448 148.651  1.00  0.00           H
ATOM   3652 HG22 THR A 239      21.201  21.364 150.040  1.00  0.00           H
ATOM   3653 HG23 THR A 239      21.148  23.127 150.284  1.00  0.00           H
ATOM   3654  HG1 THR A 239      17.870  20.804 149.832  1.00  0.00           H
ATOM   3655  N   ARG A 240      21.180  22.735 152.546  1.00121.14           N
ATOM   3656  CA  ARG A 240      22.394  22.108 153.002  1.00121.14           C
ATOM   3657  CB  ARG A 240      23.583  23.042 153.250  1.00121.14           C
ATOM   3658  CG  ARG A 240      24.885  22.241 153.199  1.00121.14           C
ATOM   3659  CD  ARG A 240      26.124  22.981 153.684  1.00121.14           C
ATOM   3660  NE  ARG A 240      27.313  22.313 153.075  1.00121.14           N
ATOM   3661  CZ  ARG A 240      27.910  21.227 153.650  1.00121.14           C
ATOM   3662  NH1 ARG A 240      27.405  20.680 154.793  1.00121.14           N
ATOM   3663  NH2 ARG A 240      29.022  20.680 153.076  1.00121.14           N
ATOM   3664  C   ARG A 240      22.159  21.344 154.264  1.00121.14           C
ATOM   3665  O   ARG A 240      21.708  21.878 155.276  1.00121.14           O
ATOM   3666  H   ARG A 240      21.078  23.740 152.570  1.00  0.00           H
ATOM   3667  HA  ARG A 240      22.697  21.391 152.239  1.00  0.00           H
ATOM   3668  HB2 ARG A 240      23.603  23.815 152.482  1.00  0.00           H
ATOM   3669  HB3 ARG A 240      23.481  23.507 154.231  1.00  0.00           H
ATOM   3670  HG2 ARG A 240      25.055  21.941 152.165  1.00  0.00           H
ATOM   3671  HG3 ARG A 240      24.761  21.342 153.803  1.00  0.00           H
ATOM   3672  HD2 ARG A 240      26.081  24.024 153.370  1.00  0.00           H
ATOM   3673  HD3 ARG A 240      26.186  22.925 154.771  1.00  0.00           H
ATOM   3674  HE  ARG A 240      27.688  22.676 152.210  1.00  0.00           H
ATOM   3675 HH11 ARG A 240      26.582  21.078 155.223  1.00  0.00           H
ATOM   3676 HH12 ARG A 240      27.854  19.877 155.209  1.00  0.00           H
ATOM   3677 HH21 ARG A 240      29.465  19.877 153.498  1.00  0.00           H
ATOM   3678 HH22 ARG A 240      29.401  21.079 152.229  1.00  0.00           H
ATOM   3679  N   ASP A 241      22.546  20.053 154.236  1.00 75.01           N
ATOM   3680  CA  ASP A 241      22.292  19.145 155.317  1.00 75.01           C
ATOM   3681  CB  ASP A 241      22.677  17.691 154.956  1.00 75.01           C
ATOM   3682  CG  ASP A 241      24.126  17.596 154.478  1.00 75.01           C
ATOM   3683  OD1 ASP A 241      24.806  18.650 154.373  1.00 75.01           O
ATOM   3684  OD2 ASP A 241      24.565  16.451 154.183  1.00 75.01           O
ATOM   3685  C   ASP A 241      22.957  19.567 156.593  1.00 75.01           C
ATOM   3686  O   ASP A 241      22.329  19.555 157.651  1.00 75.01           O
ATOM   3687  H   ASP A 241      23.035  19.711 153.421  1.00  0.00           H
ATOM   3688  HA  ASP A 241      21.217  19.156 155.498  1.00  0.00           H
ATOM   3689  HB2 ASP A 241      22.019  17.337 154.162  1.00  0.00           H
ATOM   3690  HB3 ASP A 241      22.549  17.059 155.835  1.00  0.00           H
ATOM   3691  N   ALA A 242      24.226  20.001 156.538  1.00 46.74           N
ATOM   3692  CA  ALA A 242      24.936  20.325 157.741  1.00 46.74           C
ATOM   3693  CB  ALA A 242      26.394  20.724 157.473  1.00 46.74           C
ATOM   3694  C   ALA A 242      24.259  21.457 158.457  1.00 46.74           C
ATOM   3695  O   ALA A 242      24.253  21.491 159.686  1.00 46.74           O
ATOM   3696  H   ALA A 242      24.684  20.100 155.643  1.00  0.00           H
ATOM   3697  HA  ALA A 242      24.930  19.451 158.392  1.00  0.00           H
ATOM   3698  HB1 ALA A 242      26.766  20.180 156.605  1.00  0.00           H
ATOM   3699  HB2 ALA A 242      26.448  21.796 157.281  1.00  0.00           H
ATOM   3700  HB3 ALA A 242      27.003  20.480 158.343  1.00  0.00           H
ATOM   3701  N   GLN A 243      23.717  22.445 157.718  1.00112.94           N
ATOM   3702  CA  GLN A 243      23.070  23.556 158.367  1.00112.94           C
ATOM   3703  CB  GLN A 243      22.600  24.681 157.433  1.00112.94           C
ATOM   3704  CG  GLN A 243      23.671  25.647 156.943  1.00112.94           C
ATOM   3705  CD  GLN A 243      22.890  26.889 156.539  1.00112.94           C
ATOM   3706  OE1 GLN A 243      22.474  27.041 155.393  1.00112.94           O
ATOM   3707  NE2 GLN A 243      22.642  27.787 157.529  1.00112.94           N
ATOM   3708  C   GLN A 243      21.820  23.119 159.059  1.00112.94           C
ATOM   3709  O   GLN A 243      21.564  23.535 160.188  1.00112.94           O
ATOM   3710  H   GLN A 243      23.764  22.406 156.710  1.00  0.00           H
ATOM   3711  HA  GLN A 243      23.752  23.976 159.106  1.00  0.00           H
ATOM   3712  HB2 GLN A 243      22.147  24.217 156.557  1.00  0.00           H
ATOM   3713  HB3 GLN A 243      21.832  25.256 157.951  1.00  0.00           H
ATOM   3714  HG2 GLN A 243      24.379  25.877 157.739  1.00  0.00           H
ATOM   3715  HG3 GLN A 243      24.192  25.230 156.081  1.00  0.00           H
ATOM   3716 HE21 GLN A 243      22.113  28.624 157.331  1.00  0.00           H
ATOM   3717 HE22 GLN A 243      22.987  27.617 158.463  1.00  0.00           H
ATOM   3718  N   ILE A 244      20.996  22.283 158.394  1.00139.09           N
ATOM   3719  CA  ILE A 244      19.766  21.861 159.005  1.00139.09           C
ATOM   3720  CB  ILE A 244      18.790  21.120 158.126  1.00139.09           C
ATOM   3721  CG1 ILE A 244      19.374  19.879 157.449  1.00139.09           C
ATOM   3722  CG2 ILE A 244      18.150  22.124 157.170  1.00139.09           C
ATOM   3723  CD1 ILE A 244      18.319  19.192 156.582  1.00139.09           C
ATOM   3724  C   ILE A 244      20.078  21.071 160.228  1.00139.09           C
ATOM   3725  O   ILE A 244      19.368  21.166 161.228  1.00139.09           O
ATOM   3726  H   ILE A 244      21.243  21.955 157.471  1.00  0.00           H
ATOM   3727  HA  ILE A 244      19.258  22.766 159.340  1.00  0.00           H
ATOM   3728  HB  ILE A 244      17.993  20.767 158.780  1.00  0.00           H
ATOM   3729 HG12 ILE A 244      20.215  20.175 156.822  1.00  0.00           H
ATOM   3730 HG13 ILE A 244      19.722  19.183 158.212  1.00  0.00           H
ATOM   3731 HD11 ILE A 244      17.579  19.925 156.260  1.00  0.00           H
ATOM   3732 HD12 ILE A 244      17.827  18.410 157.160  1.00  0.00           H
ATOM   3733 HD13 ILE A 244      18.798  18.751 155.708  1.00  0.00           H
ATOM   3734 HG21 ILE A 244      17.439  21.609 156.524  1.00  0.00           H
ATOM   3735 HG22 ILE A 244      17.629  22.891 157.744  1.00  0.00           H
ATOM   3736 HG23 ILE A 244      18.924  22.590 156.560  1.00  0.00           H
ATOM   3737  N   GLN A 245      21.152  20.265 160.188  1.00106.79           N
ATOM   3738  CA  GLN A 245      21.475  19.469 161.332  1.00106.79           C
ATOM   3739  CB  GLN A 245      22.706  18.569 161.127  1.00106.79           C
ATOM   3740  CG  GLN A 245      23.029  17.726 162.364  1.00106.79           C
ATOM   3741  CD  GLN A 245      24.252  16.874 162.060  1.00106.79           C
ATOM   3742  OE1 GLN A 245      24.215  16.004 161.192  1.00106.79           O
ATOM   3743  NE2 GLN A 245      25.367  17.126 162.797  1.00106.79           N
ATOM   3744  C   GLN A 245      21.767  20.355 162.504  1.00106.79           C
ATOM   3745  O   GLN A 245      21.305  20.090 163.612  1.00106.79           O
ATOM   3746  H   GLN A 245      21.726  20.221 159.358  1.00  0.00           H
ATOM   3747  HA  GLN A 245      20.618  18.840 161.574  1.00  0.00           H
ATOM   3748  HB2 GLN A 245      22.514  17.900 160.289  1.00  0.00           H
ATOM   3749  HB3 GLN A 245      23.567  19.195 160.890  1.00  0.00           H
ATOM   3750  HG2 GLN A 245      23.238  18.380 163.211  1.00  0.00           H
ATOM   3751  HG3 GLN A 245      22.182  17.081 162.599  1.00  0.00           H
ATOM   3752 HE21 GLN A 245      25.354  17.849 163.502  1.00  0.00           H
ATOM   3753 HE22 GLN A 245      26.208  16.590 162.640  1.00  0.00           H
ATOM   3754  N   ALA A 246      22.557  21.426 162.306  1.00 45.29           N
ATOM   3755  CA  ALA A 246      22.898  22.284 163.407  1.00 45.29           C
ATOM   3756  CB  ALA A 246      23.933  23.358 163.025  1.00 45.29           C
ATOM   3757  C   ALA A 246      21.685  23.002 163.916  1.00 45.29           C
ATOM   3758  O   ALA A 246      21.435  23.051 165.120  1.00 45.29           O
ATOM   3759  H   ALA A 246      22.911  21.627 161.382  1.00  0.00           H
ATOM   3760  HA  ALA A 246      23.307  21.674 164.212  1.00  0.00           H
ATOM   3761  HB1 ALA A 246      23.689  23.765 162.044  1.00  0.00           H
ATOM   3762  HB2 ALA A 246      24.927  22.911 162.996  1.00  0.00           H
ATOM   3763  HB3 ALA A 246      23.916  24.158 163.765  1.00  0.00           H
ATOM   3764  N   ILE A 247      20.895  23.575 162.992  1.00173.51           N
ATOM   3765  CA  ILE A 247      19.766  24.389 163.332  1.00173.51           C
ATOM   3766  CB  ILE A 247      19.180  24.963 162.051  1.00173.51           C
ATOM   3767  CG1 ILE A 247      17.931  25.799 162.292  1.00173.51           C
ATOM   3768  CG2 ILE A 247      18.974  23.872 160.994  1.00173.51           C
ATOM   3769  CD1 ILE A 247      18.277  27.232 162.600  1.00173.51           C
ATOM   3770  C   ILE A 247      18.680  23.608 164.019  1.00173.51           C
ATOM   3771  O   ILE A 247      18.283  23.943 165.135  1.00173.51           O
ATOM   3772  H   ILE A 247      21.106  23.425 162.016  1.00  0.00           H
ATOM   3773  HA  ILE A 247      20.090  25.204 163.979  1.00  0.00           H
ATOM   3774  HB  ILE A 247      19.931  25.643 161.648  1.00  0.00           H
ATOM   3775 HG12 ILE A 247      17.381  25.379 163.134  1.00  0.00           H
ATOM   3776 HG13 ILE A 247      17.302  25.767 161.402  1.00  0.00           H
ATOM   3777 HG21 ILE A 247      19.136  24.292 160.001  1.00  0.00           H
ATOM   3778 HG22 ILE A 247      17.957  23.487 161.063  1.00  0.00           H
ATOM   3779 HG23 ILE A 247      19.682  23.061 161.166  1.00  0.00           H
ATOM   3780 HD11 ILE A 247      19.281  27.281 163.021  1.00  0.00           H
ATOM   3781 HD12 ILE A 247      18.238  27.820 161.683  1.00  0.00           H
ATOM   3782 HD13 ILE A 247      17.562  27.632 163.319  1.00  0.00           H
ATOM   3783  N   VAL A 248      18.133  22.588 163.327  1.00142.89           N
ATOM   3784  CA  VAL A 248      17.034  21.813 163.816  1.00142.89           C
ATOM   3785  CB  VAL A 248      16.130  21.354 162.700  1.00142.89           C
ATOM   3786  CG1 VAL A 248      16.835  20.305 161.825  1.00142.89           C
ATOM   3787  CG2 VAL A 248      14.811  20.883 163.321  1.00142.89           C
ATOM   3788  C   VAL A 248      17.404  20.640 164.679  1.00142.89           C
ATOM   3789  O   VAL A 248      16.939  20.521 165.811  1.00142.89           O
ATOM   3790  H   VAL A 248      18.517  22.360 162.421  1.00  0.00           H
ATOM   3791  HA  VAL A 248      16.439  22.480 164.440  1.00  0.00           H
ATOM   3792  HB  VAL A 248      15.912  22.218 162.072  1.00  0.00           H
ATOM   3793 HG21 VAL A 248      14.138  20.545 162.533  1.00  0.00           H
ATOM   3794 HG22 VAL A 248      14.350  21.708 163.863  1.00  0.00           H
ATOM   3795 HG23 VAL A 248      15.007  20.061 164.009  1.00  0.00           H
ATOM   3796 HG11 VAL A 248      16.161  19.466 161.648  1.00  0.00           H
ATOM   3797 HG12 VAL A 248      17.731  19.950 162.334  1.00  0.00           H
ATOM   3798 HG13 VAL A 248      17.113  20.755 160.872  1.00  0.00           H
ATOM   3799  N   ASP A 249      18.294  19.756 164.175  1.00 57.19           N
ATOM   3800  CA  ASP A 249      18.540  18.506 164.844  1.00 57.19           C
ATOM   3801  CB  ASP A 249      19.536  17.614 164.077  1.00 57.19           C
ATOM   3802  CG  ASP A 249      18.909  17.192 162.752  1.00 57.19           C
ATOM   3803  OD1 ASP A 249      17.747  17.597 162.479  1.00 57.19           O
ATOM   3804  OD2 ASP A 249      19.591  16.455 161.990  1.00 57.19           O
ATOM   3805  C   ASP A 249      19.128  18.770 166.189  1.00 57.19           C
ATOM   3806  O   ASP A 249      18.667  18.241 167.200  1.00 57.19           O
ATOM   3807  H   ASP A 249      18.790  19.975 163.323  1.00  0.00           H
ATOM   3808  HA  ASP A 249      17.598  17.971 164.963  1.00  0.00           H
ATOM   3809  HB2 ASP A 249      20.453  18.172 163.886  1.00  0.00           H
ATOM   3810  HB3 ASP A 249      19.765  16.729 164.671  1.00  0.00           H
ATOM   3811  N   ARG A 250      20.173  19.610 166.216  1.00174.34           N
ATOM   3812  CA  ARG A 250      20.848  19.957 167.427  1.00174.34           C
ATOM   3813  CB  ARG A 250      22.175  20.704 167.219  1.00174.34           C
ATOM   3814  CG  ARG A 250      22.951  20.833 168.530  1.00174.34           C
ATOM   3815  CD  ARG A 250      24.289  21.568 168.423  1.00174.34           C
ATOM   3816  NE  ARG A 250      25.136  20.838 167.440  1.00174.34           N
ATOM   3817  CZ  ARG A 250      25.167  21.258 166.143  1.00174.34           C
ATOM   3818  NH1 ARG A 250      24.487  22.387 165.789  1.00174.34           N
ATOM   3819  NH2 ARG A 250      25.883  20.566 165.210  1.00174.34           N
ATOM   3820  C   ARG A 250      19.958  20.838 168.247  1.00174.34           C
ATOM   3821  O   ARG A 250      20.077  20.875 169.466  1.00174.34           O
ATOM   3822  H   ARG A 250      20.495  20.013 165.348  1.00  0.00           H
ATOM   3823  HA  ARG A 250      21.047  19.044 167.988  1.00  0.00           H
ATOM   3824  HB2 ARG A 250      21.964  21.701 166.832  1.00  0.00           H
ATOM   3825  HB3 ARG A 250      22.782  20.160 166.496  1.00  0.00           H
ATOM   3826  HG2 ARG A 250      22.325  21.373 169.241  1.00  0.00           H
ATOM   3827  HG3 ARG A 250      23.136  19.833 168.922  1.00  0.00           H
ATOM   3828  HD2 ARG A 250      24.124  22.590 168.082  1.00  0.00           H
ATOM   3829  HD3 ARG A 250      24.781  21.580 169.396  1.00  0.00           H
ATOM   3830  HE  ARG A 250      25.682  20.040 167.731  1.00  0.00           H
ATOM   3831 HH11 ARG A 250      24.508  22.710 164.832  1.00  0.00           H
ATOM   3832 HH12 ARG A 250      23.963  22.900 166.484  1.00  0.00           H
ATOM   3833 HH21 ARG A 250      25.906  20.886 164.252  1.00  0.00           H
ATOM   3834 HH22 ARG A 250      26.390  19.734 165.477  1.00  0.00           H
ATOM   3835  N   GLY A 251      19.073  21.621 167.604  1.00 26.57           N
ATOM   3836  CA  GLY A 251      18.190  22.465 168.361  1.00 26.57           C
ATOM   3837  C   GLY A 251      18.888  23.751 168.687  1.00 26.57           C
ATOM   3838  O   GLY A 251      18.485  24.468 169.602  1.00 26.57           O
ATOM   3839  H   GLY A 251      19.029  21.616 166.595  1.00  0.00           H
ATOM   3840  HA2 GLY A 251      17.908  21.960 169.285  1.00  0.00           H
ATOM   3841  HA3 GLY A 251      17.296  22.675 167.774  1.00  0.00           H
ATOM   3842  N   GLU A 252      19.974  24.065 167.954  1.00 85.87           N
ATOM   3843  CA  GLU A 252      20.738  25.258 168.197  1.00 85.87           C
ATOM   3844  CB  GLU A 252      22.108  25.242 167.498  1.00 85.87           C
ATOM   3845  CG  GLU A 252      23.088  26.255 168.093  1.00 85.87           C
ATOM   3846  CD  GLU A 252      24.499  25.794 167.757  1.00 85.87           C
ATOM   3847  OE1 GLU A 252      24.632  24.746 167.070  1.00 85.87           O
ATOM   3848  OE2 GLU A 252      25.462  26.486 168.181  1.00 85.87           O
ATOM   3849  C   GLU A 252      19.973  26.493 167.803  1.00 85.87           C
ATOM   3850  O   GLU A 252      20.110  27.533 168.448  1.00 85.87           O
ATOM   3851  H   GLU A 252      20.260  23.443 167.211  1.00  0.00           H
ATOM   3852  HA  GLU A 252      20.920  25.316 169.270  1.00  0.00           H
ATOM   3853  HB2 GLU A 252      22.537  24.245 167.595  1.00  0.00           H
ATOM   3854  HB3 GLU A 252      21.968  25.465 166.440  1.00  0.00           H
ATOM   3855  HG2 GLU A 252      22.961  26.301 169.175  1.00  0.00           H
ATOM   3856  HG3 GLU A 252      22.909  27.239 167.659  1.00  0.00           H
ATOM   3857  N   GLY A 253      19.166  26.431 166.723  1.00 28.18           N
ATOM   3858  CA  GLY A 253      18.390  27.578 166.331  1.00 28.18           C
ATOM   3859  C   GLY A 253      19.117  28.330 165.259  1.00 28.18           C
ATOM   3860  O   GLY A 253      20.312  28.144 165.039  1.00 28.18           O
ATOM   3861  H   GLY A 253      19.106  25.576 166.188  1.00  0.00           H
ATOM   3862  HA2 GLY A 253      17.422  27.249 165.952  1.00  0.00           H
ATOM   3863  HA3 GLY A 253      18.241  28.228 167.193  1.00  0.00           H
ATOM   3864  N   THR A 254      18.376  29.209 164.557  1.00 57.57           N
ATOM   3865  CA  THR A 254      18.895  29.982 163.463  1.00 57.57           C
ATOM   3866  CB  THR A 254      17.814  30.739 162.742  1.00 57.57           C
ATOM   3867  OG1 THR A 254      17.211  31.690 163.606  1.00 57.57           O
ATOM   3868  CG2 THR A 254      16.754  29.732 162.258  1.00 57.57           C
ATOM   3869  C   THR A 254      19.870  30.967 164.023  1.00 57.57           C
ATOM   3870  O   THR A 254      20.888  31.269 163.401  1.00 57.57           O
ATOM   3871  H   THR A 254      17.407  29.331 164.813  1.00  0.00           H
ATOM   3872  HA  THR A 254      19.406  29.322 162.762  1.00  0.00           H
ATOM   3873  HB  THR A 254      18.244  31.253 161.882  1.00  0.00           H
ATOM   3874 HG21 THR A 254      15.849  30.267 161.970  1.00  0.00           H
ATOM   3875 HG22 THR A 254      17.140  29.183 161.399  1.00  0.00           H
ATOM   3876 HG23 THR A 254      16.523  29.033 163.062  1.00  0.00           H
ATOM   3877  HG1 THR A 254      17.039  32.500 163.120  1.00  0.00           H
ATOM   3878  N   TYR A 255      19.539  31.537 165.200  1.00107.08           N
ATOM   3879  CA  TYR A 255      20.430  32.444 165.870  1.00107.08           C
ATOM   3880  CB  TYR A 255      19.835  33.835 166.125  1.00107.08           C
ATOM   3881  CG  TYR A 255      19.547  34.519 164.838  1.00107.08           C
ATOM   3882  CD1 TYR A 255      18.439  34.169 164.106  1.00107.08           C
ATOM   3883  CD2 TYR A 255      20.370  35.520 164.377  1.00107.08           C
ATOM   3884  CE1 TYR A 255      18.162  34.808 162.925  1.00107.08           C
ATOM   3885  CE2 TYR A 255      20.093  36.164 163.194  1.00107.08           C
ATOM   3886  CZ  TYR A 255      18.985  35.807 162.466  1.00107.08           C
ATOM   3887  OH  TYR A 255      18.688  36.463 161.253  1.00107.08           O
ATOM   3888  C   TYR A 255      20.652  31.890 167.246  1.00107.08           C
ATOM   3889  O   TYR A 255      19.875  32.177 168.155  1.00107.08           O
ATOM   3890  H   TYR A 255      18.646  31.322 165.619  1.00  0.00           H
ATOM   3891  HA  TYR A 255      21.374  32.523 165.331  1.00  0.00           H
ATOM   3892  HB2 TYR A 255      18.910  33.731 166.691  1.00  0.00           H
ATOM   3893  HB3 TYR A 255      20.544  34.431 166.699  1.00  0.00           H
ATOM   3894  HD1 TYR A 255      17.784  33.388 164.462  1.00  0.00           H
ATOM   3895  HD2 TYR A 255      21.241  35.803 164.949  1.00  0.00           H
ATOM   3896  HE1 TYR A 255      17.291  34.524 162.352  1.00  0.00           H
ATOM   3897  HE2 TYR A 255      20.745  36.948 162.839  1.00  0.00           H
ATOM   3898  HH  TYR A 255      18.096  37.199 161.424  1.00  0.00           H
ATOM   3899  N   PRO A 256      21.703  31.151 167.456  1.00160.81           N
ATOM   3900  CA  PRO A 256      21.967  30.543 168.734  1.00160.81           C
ATOM   3901  CD  PRO A 256      22.873  31.189 166.597  1.00160.81           C
ATOM   3902  CB  PRO A 256      23.312  29.839 168.567  1.00160.81           C
ATOM   3903  CG  PRO A 256      24.019  30.671 167.481  1.00160.81           C
ATOM   3904  C   PRO A 256      22.007  31.552 169.843  1.00160.81           C
ATOM   3905  O   PRO A 256      21.681  31.207 170.977  1.00160.81           O
ATOM   3906  HA  PRO A 256      21.196  29.803 168.947  1.00  0.00           H
ATOM   3907  HD2 PRO A 256      23.074  32.208 166.265  1.00  0.00           H
ATOM   3908  HD3 PRO A 256      22.732  30.533 165.738  1.00  0.00           H
ATOM   3909  HB2 PRO A 256      23.174  28.808 168.240  1.00  0.00           H
ATOM   3910  HB3 PRO A 256      23.877  29.871 169.499  1.00  0.00           H
ATOM   3911  HG2 PRO A 256      24.569  31.500 167.926  1.00  0.00           H
ATOM   3912  HG3 PRO A 256      24.691  30.041 166.899  1.00  0.00           H
ATOM   3913  N   TYR A 257      22.464  32.779 169.546  1.00162.84           N
ATOM   3914  CA  TYR A 257      22.593  33.850 170.492  1.00162.84           C
ATOM   3915  CB  TYR A 257      23.410  35.031 169.936  1.00162.84           C
ATOM   3916  CG  TYR A 257      23.474  36.073 171.000  1.00162.84           C
ATOM   3917  CD1 TYR A 257      24.386  35.969 172.025  1.00162.84           C
ATOM   3918  CD2 TYR A 257      22.627  37.156 170.969  1.00162.84           C
ATOM   3919  CE1 TYR A 257      24.448  36.929 173.008  1.00162.84           C
ATOM   3920  CE2 TYR A 257      22.685  38.120 171.949  1.00162.84           C
ATOM   3921  CZ  TYR A 257      23.597  38.006 172.970  1.00162.84           C
ATOM   3922  OH  TYR A 257      23.659  38.993 173.977  1.00162.84           O
ATOM   3923  C   TYR A 257      21.260  34.389 170.909  1.00162.84           C
ATOM   3924  O   TYR A 257      21.112  34.823 172.050  1.00162.84           O
ATOM   3925  H   TYR A 257      22.736  32.961 168.590  1.00  0.00           H
ATOM   3926  HA  TYR A 257      23.101  33.467 171.377  1.00  0.00           H
ATOM   3927  HB2 TYR A 257      24.416  34.699 169.680  1.00  0.00           H
ATOM   3928  HB3 TYR A 257      22.918  35.436 169.052  1.00  0.00           H
ATOM   3929  HD1 TYR A 257      25.060  35.125 172.058  1.00  0.00           H
ATOM   3930  HD2 TYR A 257      21.909  37.251 170.168  1.00  0.00           H
ATOM   3931  HE1 TYR A 257      25.166  36.836 173.810  1.00  0.00           H
ATOM   3932  HE2 TYR A 257      22.014  38.966 171.916  1.00  0.00           H
ATOM   3933  HH  TYR A 257      24.533  39.389 173.983  1.00  0.00           H
ATOM   3934  N   ASP A 258      20.275  34.443 169.985  1.00 62.70           N
ATOM   3935  CA  ASP A 258      19.025  35.083 170.306  1.00 62.70           C
ATOM   3936  CB  ASP A 258      18.785  36.327 169.430  1.00 62.70           C
ATOM   3937  CG  ASP A 258      17.632  37.148 169.991  1.00 62.70           C
ATOM   3938  OD1 ASP A 258      16.779  36.574 170.718  1.00 62.70           O
ATOM   3939  OD2 ASP A 258      17.593  38.372 169.694  1.00 62.70           O
ATOM   3940  C   ASP A 258      17.878  34.138 170.091  1.00 62.70           C
ATOM   3941  O   ASP A 258      17.530  33.806 168.960  1.00 62.70           O
ATOM   3942  H   ASP A 258      20.415  34.036 169.072  1.00  0.00           H
ATOM   3943  HA  ASP A 258      19.042  35.386 171.353  1.00  0.00           H
ATOM   3944  HB2 ASP A 258      19.688  36.937 169.415  1.00  0.00           H
ATOM   3945  HB3 ASP A 258      18.545  36.013 168.414  1.00  0.00           H
ATOM   3946  N   LYS A 259      17.237  33.706 171.194  1.00147.06           N
ATOM   3947  CA  LYS A 259      16.138  32.783 171.134  1.00147.06           C
ATOM   3948  CB  LYS A 259      15.665  32.324 172.524  1.00147.06           C
ATOM   3949  CG  LYS A 259      15.101  33.458 173.381  1.00147.06           C
ATOM   3950  CD  LYS A 259      16.118  34.561 173.678  1.00147.06           C
ATOM   3951  CE  LYS A 259      15.539  35.722 174.489  1.00147.06           C
ATOM   3952  NZ  LYS A 259      14.544  36.456 173.675  1.00147.06           N
ATOM   3953  C   LYS A 259      14.962  33.410 170.442  1.00147.06           C
ATOM   3954  O   LYS A 259      14.253  32.741 169.693  1.00147.06           O
ATOM   3955  H   LYS A 259      17.540  34.043 172.096  1.00  0.00           H
ATOM   3956  HA  LYS A 259      16.450  31.907 170.566  1.00  0.00           H
ATOM   3957  HB2 LYS A 259      16.513  31.884 173.049  1.00  0.00           H
ATOM   3958  HB3 LYS A 259      14.895  31.562 172.399  1.00  0.00           H
ATOM   3959  HG2 LYS A 259      14.761  33.039 174.328  1.00  0.00           H
ATOM   3960  HG3 LYS A 259      14.248  33.897 172.865  1.00  0.00           H
ATOM   3961  HD2 LYS A 259      16.488  34.953 172.731  1.00  0.00           H
ATOM   3962  HD3 LYS A 259      16.953  34.129 174.230  1.00  0.00           H
ATOM   3963  HE2 LYS A 259      15.056  35.332 175.385  1.00  0.00           H
ATOM   3964  HE3 LYS A 259      16.343  36.400 174.776  1.00  0.00           H
ATOM   3965  HZ1 LYS A 259      14.165  37.221 174.215  1.00  0.00           H
ATOM   3966  HZ2 LYS A 259      14.990  36.819 172.845  1.00  0.00           H
ATOM   3967  HZ3 LYS A 259      13.798  35.829 173.410  1.00  0.00           H
ATOM   3968  N   GLU A 260      14.705  34.710 170.687  1.00 29.06           N
ATOM   3969  CA  GLU A 260      13.554  35.352 170.109  1.00 29.06           C
ATOM   3970  CB  GLU A 260      13.386  36.807 170.580  1.00 29.06           C
ATOM   3971  CG  GLU A 260      12.165  37.505 169.978  1.00 29.06           C
ATOM   3972  CD  GLU A 260      12.120  38.925 170.524  1.00 29.06           C
ATOM   3973  OE1 GLU A 260      13.048  39.290 171.294  1.00 29.06           O
ATOM   3974  OE2 GLU A 260      11.160  39.663 170.177  1.00 29.06           O
ATOM   3975  C   GLU A 260      13.679  35.382 168.616  1.00 29.06           C
ATOM   3976  O   GLU A 260      12.734  35.046 167.903  1.00 29.06           O
ATOM   3977  H   GLU A 260      15.326  35.239 171.282  1.00  0.00           H
ATOM   3978  HA  GLU A 260      12.661  34.787 170.378  1.00  0.00           H
ATOM   3979  HB2 GLU A 260      14.278  37.366 170.297  1.00  0.00           H
ATOM   3980  HB3 GLU A 260      13.296  36.816 171.666  1.00  0.00           H
ATOM   3981  HG2 GLU A 260      11.257  36.971 170.260  1.00  0.00           H
ATOM   3982  HG3 GLU A 260      12.254  37.531 168.892  1.00  0.00           H
ATOM   3983  N   LYS A 261      14.862  35.770 168.100  1.00108.18           N
ATOM   3984  CA  LYS A 261      15.063  35.849 166.678  1.00108.18           C
ATOM   3985  CB  LYS A 261      16.478  36.280 166.262  1.00108.18           C
ATOM   3986  CG  LYS A 261      16.736  37.779 166.167  1.00108.18           C
ATOM   3987  CD  LYS A 261      18.229  38.085 166.025  1.00108.18           C
ATOM   3988  CE  LYS A 261      18.540  39.494 165.522  1.00108.18           C
ATOM   3989  NZ  LYS A 261      18.483  39.533 164.044  1.00108.18           N
ATOM   3990  C   LYS A 261      14.920  34.486 166.094  1.00108.18           C
ATOM   3991  O   LYS A 261      14.378  34.317 165.002  1.00108.18           O
ATOM   3992  H   LYS A 261      15.620  36.009 168.723  1.00  0.00           H
ATOM   3993  HA  LYS A 261      14.326  36.520 166.236  1.00  0.00           H
ATOM   3994  HB2 LYS A 261      17.176  35.870 166.992  1.00  0.00           H
ATOM   3995  HB3 LYS A 261      16.699  35.834 165.292  1.00  0.00           H
ATOM   3996  HG2 LYS A 261      16.361  38.261 167.070  1.00  0.00           H
ATOM   3997  HG3 LYS A 261      16.206  38.178 165.302  1.00  0.00           H
ATOM   3998  HD2 LYS A 261      18.658  37.370 165.323  1.00  0.00           H
ATOM   3999  HD3 LYS A 261      18.706  37.949 166.996  1.00  0.00           H
ATOM   4000  HE2 LYS A 261      19.538  39.782 165.851  1.00  0.00           H
ATOM   4001  HE3 LYS A 261      17.810  40.193 165.930  1.00  0.00           H
ATOM   4002  HZ1 LYS A 261      18.690  40.468 163.723  1.00  0.00           H
ATOM   4003  HZ2 LYS A 261      17.558  39.269 163.736  1.00  0.00           H
ATOM   4004  HZ3 LYS A 261      19.162  38.889 163.664  1.00  0.00           H
ATOM   4005  N   SER A 262      15.429  33.472 166.811  1.00 30.26           N
ATOM   4006  CA  SER A 262      15.404  32.141 166.291  1.00 30.26           C
ATOM   4007  CB  SER A 262      16.016  31.110 167.256  1.00 30.26           C
ATOM   4008  OG  SER A 262      17.399  31.373 167.442  1.00 30.26           O
ATOM   4009  C   SER A 262      13.984  31.743 166.053  1.00 30.26           C
ATOM   4010  O   SER A 262      13.684  31.086 165.058  1.00 30.26           O
ATOM   4011  H   SER A 262      15.831  33.650 167.720  1.00  0.00           H
ATOM   4012  HA  SER A 262      15.947  32.115 165.346  1.00  0.00           H
ATOM   4013  HB2 SER A 262      15.893  30.110 166.840  1.00  0.00           H
ATOM   4014  HB3 SER A 262      15.505  31.167 168.217  1.00  0.00           H
ATOM   4015  HG  SER A 262      17.572  31.537 168.372  1.00  0.00           H
ATOM   4016  N   LYS A 263      13.078  32.105 166.980  1.00 95.10           N
ATOM   4017  CA  LYS A 263      11.691  31.765 166.849  1.00 95.10           C
ATOM   4018  CB  LYS A 263      10.875  32.101 168.107  1.00 95.10           C
ATOM   4019  CG  LYS A 263       9.395  31.729 167.992  1.00 95.10           C
ATOM   4020  CD  LYS A 263       9.147  30.220 167.938  1.00 95.10           C
ATOM   4021  CE  LYS A 263       9.383  29.516 169.276  1.00 95.10           C
ATOM   4022  NZ  LYS A 263       9.122  28.066 169.137  1.00 95.10           N
ATOM   4023  C   LYS A 263      11.068  32.510 165.706  1.00 95.10           C
ATOM   4024  O   LYS A 263      10.335  31.931 164.906  1.00 95.10           O
ATOM   4025  H   LYS A 263      13.382  32.629 167.788  1.00  0.00           H
ATOM   4026  HA  LYS A 263      11.610  30.695 166.655  1.00  0.00           H
ATOM   4027  HB2 LYS A 263      11.302  31.559 168.950  1.00  0.00           H
ATOM   4028  HB3 LYS A 263      10.954  33.171 168.301  1.00  0.00           H
ATOM   4029  HG2 LYS A 263       8.997  32.177 167.082  1.00  0.00           H
ATOM   4030  HG3 LYS A 263       8.862  32.142 168.848  1.00  0.00           H
ATOM   4031  HD2 LYS A 263       8.113  30.051 167.636  1.00  0.00           H
ATOM   4032  HD3 LYS A 263       9.807  29.782 167.190  1.00  0.00           H
ATOM   4033  HE2 LYS A 263      10.417  29.669 169.587  1.00  0.00           H
ATOM   4034  HE3 LYS A 263       8.713  29.934 170.028  1.00  0.00           H
ATOM   4035  HZ1 LYS A 263       9.280  27.609 170.024  1.00  0.00           H
ATOM   4036  HZ2 LYS A 263       9.744  27.677 168.442  1.00  0.00           H
ATOM   4037  HZ3 LYS A 263       8.164  27.922 168.850  1.00  0.00           H
ATOM   4038  N   ARG A 264      11.336  33.829 165.609  1.00153.90           N
ATOM   4039  CA  ARG A 264      10.718  34.636 164.593  1.00153.90           C
ATOM   4040  CB  ARG A 264      11.073  36.127 164.724  1.00153.90           C
ATOM   4041  CG  ARG A 264      12.571  36.407 164.596  1.00153.90           C
ATOM   4042  CD  ARG A 264      12.936  37.887 164.731  1.00153.90           C
ATOM   4043  NE  ARG A 264      12.314  38.612 163.587  1.00153.90           N
ATOM   4044  CZ  ARG A 264      11.036  39.081 163.688  1.00153.90           C
ATOM   4045  NH1 ARG A 264      10.331  38.902 164.843  1.00153.90           N
ATOM   4046  NH2 ARG A 264      10.464  39.732 162.633  1.00153.90           N
ATOM   4047  C   ARG A 264      11.173  34.195 163.242  1.00153.90           C
ATOM   4048  O   ARG A 264      10.359  34.015 162.337  1.00153.90           O
ATOM   4049  H   ARG A 264      11.980  34.255 166.260  1.00  0.00           H
ATOM   4050  HA  ARG A 264       9.636  34.522 164.658  1.00  0.00           H
ATOM   4051  HB2 ARG A 264      10.551  36.677 163.941  1.00  0.00           H
ATOM   4052  HB3 ARG A 264      10.730  36.486 165.694  1.00  0.00           H
ATOM   4053  HG2 ARG A 264      12.903  36.059 163.618  1.00  0.00           H
ATOM   4054  HG3 ARG A 264      13.099  35.845 165.366  1.00  0.00           H
ATOM   4055  HD2 ARG A 264      12.552  38.280 165.672  1.00  0.00           H
ATOM   4056  HD3 ARG A 264      14.019  38.004 164.697  1.00  0.00           H
ATOM   4057  HE  ARG A 264      12.839  38.756 162.736  1.00  0.00           H
ATOM   4058 HH11 ARG A 264      10.754  38.421 165.624  1.00  0.00           H
ATOM   4059 HH12 ARG A 264       9.386  39.250 164.917  1.00  0.00           H
ATOM   4060 HH21 ARG A 264       9.519  40.080 162.707  1.00  0.00           H
ATOM   4061 HH22 ARG A 264      10.986  39.865 161.779  1.00  0.00           H
ATOM   4062  N   ILE A 265      12.496  34.022 163.061  1.00134.26           N
ATOM   4063  CA  ILE A 265      12.961  33.611 161.771  1.00134.26           C
ATOM   4064  CB  ILE A 265      13.849  34.647 161.151  1.00134.26           C
ATOM   4065  CG1 ILE A 265      15.048  34.961 162.048  1.00134.26           C
ATOM   4066  CG2 ILE A 265      12.983  35.877 160.838  1.00134.26           C
ATOM   4067  CD1 ILE A 265      15.947  36.021 161.425  1.00134.26           C
ATOM   4068  C   ILE A 265      13.619  32.274 161.892  1.00134.26           C
ATOM   4069  O   ILE A 265      14.842  32.143 161.853  1.00134.26           O
ATOM   4070  H   ILE A 265      13.146  34.179 163.818  1.00  0.00           H
ATOM   4071  HA  ILE A 265      12.089  33.494 161.127  1.00  0.00           H
ATOM   4072  HB  ILE A 265      14.226  34.250 160.209  1.00  0.00           H
ATOM   4073 HG12 ILE A 265      14.686  35.324 163.010  1.00  0.00           H
ATOM   4074 HG13 ILE A 265      15.625  34.050 162.205  1.00  0.00           H
ATOM   4075 HD11 ILE A 265      15.355  36.662 160.772  1.00  0.00           H
ATOM   4076 HD12 ILE A 265      16.731  35.536 160.843  1.00  0.00           H
ATOM   4077 HD13 ILE A 265      16.399  36.623 162.213  1.00  0.00           H
ATOM   4078 HG21 ILE A 265      13.601  36.652 160.384  1.00  0.00           H
ATOM   4079 HG22 ILE A 265      12.544  36.257 161.761  1.00  0.00           H
ATOM   4080 HG23 ILE A 265      12.188  35.596 160.147  1.00  0.00           H
ATOM   4081  N   THR A 266      12.774  31.228 161.974  1.00106.93           N
ATOM   4082  CA  THR A 266      13.225  29.890 162.192  1.00106.93           C
ATOM   4083  CB  THR A 266      12.393  29.172 163.219  1.00106.93           C
ATOM   4084  OG1 THR A 266      13.037  27.986 163.659  1.00106.93           O
ATOM   4085  CG2 THR A 266      11.028  28.840 162.593  1.00106.93           C
ATOM   4086  C   THR A 266      13.164  29.107 160.918  1.00106.93           C
ATOM   4087  O   THR A 266      12.923  29.643 159.835  1.00106.93           O
ATOM   4088  H   THR A 266      11.783  31.396 161.878  1.00  0.00           H
ATOM   4089  HA  THR A 266      14.259  29.920 162.536  1.00  0.00           H
ATOM   4090  HB  THR A 266      12.240  29.830 164.074  1.00  0.00           H
ATOM   4091  HG1 THR A 266      12.938  27.901 164.610  1.00  0.00           H
ATOM   4092 HG21 THR A 266      10.410  28.318 163.324  1.00  0.00           H
ATOM   4093 HG22 THR A 266      11.174  28.203 161.720  1.00  0.00           H
ATOM   4094 HG23 THR A 266      10.533  29.763 162.291  1.00  0.00           H
ATOM   4095  N   VAL A 267      13.423  27.788 161.039  1.00 99.29           N
ATOM   4096  CA  VAL A 267      13.391  26.893 159.924  1.00 99.29           C
ATOM   4097  CB  VAL A 267      14.744  26.399 159.506  1.00 99.29           C
ATOM   4098  CG1 VAL A 267      15.561  27.592 158.987  1.00 99.29           C
ATOM   4099  CG2 VAL A 267      15.389  25.670 160.697  1.00 99.29           C
ATOM   4100  C   VAL A 267      12.584  25.693 160.306  1.00 99.29           C
ATOM   4101  O   VAL A 267      12.569  25.279 161.465  1.00 99.29           O
ATOM   4102  H   VAL A 267      13.648  27.419 161.952  1.00  0.00           H
ATOM   4103  HA  VAL A 267      12.915  27.391 159.079  1.00  0.00           H
ATOM   4104  HB  VAL A 267      14.616  25.686 158.691  1.00  0.00           H
ATOM   4105 HG11 VAL A 267      15.108  27.973 158.072  1.00  0.00           H
ATOM   4106 HG12 VAL A 267      16.582  27.270 158.780  1.00  0.00           H
ATOM   4107 HG13 VAL A 267      15.574  28.379 159.741  1.00  0.00           H
ATOM   4108 HG21 VAL A 267      14.648  25.031 161.177  1.00  0.00           H
ATOM   4109 HG22 VAL A 267      15.756  26.403 161.415  1.00  0.00           H
ATOM   4110 HG23 VAL A 267      16.220  25.060 160.343  1.00  0.00           H
ATOM   4111  N   GLU A 268      11.863  25.117 159.322  1.00 75.02           N
ATOM   4112  CA  GLU A 268      11.095  23.929 159.555  1.00 75.02           C
ATOM   4113  CB  GLU A 268       9.608  24.060 159.176  1.00 75.02           C
ATOM   4114  CG  GLU A 268       8.803  24.981 160.098  1.00 75.02           C
ATOM   4115  CD  GLU A 268       9.068  26.428 159.704  1.00 75.02           C
ATOM   4116  OE1 GLU A 268      10.153  26.958 160.065  1.00 75.02           O
ATOM   4117  OE2 GLU A 268       8.182  27.027 159.038  1.00 75.02           O
ATOM   4118  C   GLU A 268      11.681  22.883 158.668  1.00 75.02           C
ATOM   4119  O   GLU A 268      11.769  23.070 157.455  1.00 75.02           O
ATOM   4120  H   GLU A 268      11.864  25.532 158.401  1.00  0.00           H
ATOM   4121  HA  GLU A 268      11.187  23.626 160.598  1.00  0.00           H
ATOM   4122  HB2 GLU A 268       9.548  24.454 158.162  1.00  0.00           H
ATOM   4123  HB3 GLU A 268       9.155  23.069 159.192  1.00  0.00           H
ATOM   4124  HG2 GLU A 268       9.109  24.822 161.132  1.00  0.00           H
ATOM   4125  HG3 GLU A 268       7.740  24.763 159.994  1.00  0.00           H
ATOM   4126  N   LYS A 269      12.118  21.745 159.242  1.00136.74           N
ATOM   4127  CA  LYS A 269      12.713  20.798 158.352  1.00136.74           C
ATOM   4128  CB  LYS A 269      13.866  19.960 158.947  1.00136.74           C
ATOM   4129  CG  LYS A 269      13.469  18.751 159.788  1.00136.74           C
ATOM   4130  CD  LYS A 269      14.684  17.936 160.249  1.00136.74           C
ATOM   4131  CE  LYS A 269      15.716  17.653 159.152  1.00136.74           C
ATOM   4132  NZ  LYS A 269      16.843  16.874 159.711  1.00136.74           N
ATOM   4133  C   LYS A 269      11.652  19.920 157.783  1.00136.74           C
ATOM   4134  O   LYS A 269      10.710  19.516 158.466  1.00136.74           O
ATOM   4135  H   LYS A 269      12.031  21.573 160.233  1.00  0.00           H
ATOM   4136  HA  LYS A 269      13.132  21.366 157.521  1.00  0.00           H
ATOM   4137  HB2 LYS A 269      14.475  19.600 158.118  1.00  0.00           H
ATOM   4138  HB3 LYS A 269      14.482  20.616 159.562  1.00  0.00           H
ATOM   4139  HG2 LYS A 269      12.821  18.108 159.192  1.00  0.00           H
ATOM   4140  HG3 LYS A 269      12.919  19.094 160.664  1.00  0.00           H
ATOM   4141  HD2 LYS A 269      15.180  18.487 161.048  1.00  0.00           H
ATOM   4142  HD3 LYS A 269      14.333  16.985 160.649  1.00  0.00           H
ATOM   4143  HE2 LYS A 269      16.090  18.597 158.756  1.00  0.00           H
ATOM   4144  HE3 LYS A 269      15.245  17.085 158.350  1.00  0.00           H
ATOM   4145  HZ1 LYS A 269      17.520  16.691 158.984  1.00  0.00           H
ATOM   4146  HZ2 LYS A 269      16.498  15.999 160.078  1.00  0.00           H
ATOM   4147  HZ3 LYS A 269      17.281  17.401 160.453  1.00  0.00           H
ATOM   4148  N   VAL A 270      11.773  19.648 156.472  1.00 47.09           N
ATOM   4149  CA  VAL A 270      10.862  18.779 155.799  1.00 47.09           C
ATOM   4150  CB  VAL A 270      10.212  19.391 154.595  1.00 47.09           C
ATOM   4151  CG1 VAL A 270       9.435  18.296 153.846  1.00 47.09           C
ATOM   4152  CG2 VAL A 270       9.318  20.546 155.076  1.00 47.09           C
ATOM   4153  C   VAL A 270      11.678  17.624 155.339  1.00 47.09           C
ATOM   4154  O   VAL A 270      12.772  17.801 154.804  1.00 47.09           O
ATOM   4155  H   VAL A 270      12.528  20.069 155.950  1.00  0.00           H
ATOM   4156  HA  VAL A 270      10.097  18.436 156.496  1.00  0.00           H
ATOM   4157  HB  VAL A 270      10.985  19.790 153.938  1.00  0.00           H
ATOM   4158 HG21 VAL A 270       8.425  20.141 155.551  1.00  0.00           H
ATOM   4159 HG22 VAL A 270       9.867  21.155 155.794  1.00  0.00           H
ATOM   4160 HG23 VAL A 270       9.029  21.161 154.224  1.00  0.00           H
ATOM   4161 HG11 VAL A 270       8.731  18.758 153.154  1.00  0.00           H
ATOM   4162 HG12 VAL A 270       8.890  17.682 154.563  1.00  0.00           H
ATOM   4163 HG13 VAL A 270      10.133  17.671 153.290  1.00  0.00           H
ATOM   4164  N   GLU A 271      11.163  16.399 155.550  1.00 77.32           N
ATOM   4165  CA  GLU A 271      11.910  15.233 155.188  1.00 77.32           C
ATOM   4166  CB  GLU A 271      12.001  14.195 156.321  1.00 77.32           C
ATOM   4167  CG  GLU A 271      10.642  13.653 156.773  1.00 77.32           C
ATOM   4168  CD  GLU A 271      10.884  12.645 157.888  1.00 77.32           C
ATOM   4169  OE1 GLU A 271      12.074  12.432 158.243  1.00 77.32           O
ATOM   4170  OE2 GLU A 271       9.884  12.072 158.397  1.00 77.32           O
ATOM   4171  C   GLU A 271      11.229  14.572 154.038  1.00 77.32           C
ATOM   4172  O   GLU A 271      10.006  14.613 153.912  1.00 77.32           O
ATOM   4173  H   GLU A 271      10.247  16.302 155.965  1.00  0.00           H
ATOM   4174  HA  GLU A 271      12.916  15.528 154.889  1.00  0.00           H
ATOM   4175  HB2 GLU A 271      12.486  14.663 157.177  1.00  0.00           H
ATOM   4176  HB3 GLU A 271      12.616  13.361 155.983  1.00  0.00           H
ATOM   4177  HG2 GLU A 271      10.022  14.470 157.142  1.00  0.00           H
ATOM   4178  HG3 GLU A 271      10.145  13.163 155.936  1.00  0.00           H
ATOM   4179  N   PHE A 272      12.036  13.958 153.150  1.00 74.40           N
ATOM   4180  CA  PHE A 272      11.524  13.263 152.005  1.00 74.40           C
ATOM   4181  CB  PHE A 272      12.170  13.722 150.690  1.00 74.40           C
ATOM   4182  CG  PHE A 272      11.814  15.163 150.520  1.00 74.40           C
ATOM   4183  CD1 PHE A 272      12.570  16.145 151.119  1.00 74.40           C
ATOM   4184  CD2 PHE A 272      10.724  15.535 149.766  1.00 74.40           C
ATOM   4185  CE1 PHE A 272      12.249  17.475 150.968  1.00 74.40           C
ATOM   4186  CE2 PHE A 272      10.397  16.863 149.611  1.00 74.40           C
ATOM   4187  CZ  PHE A 272      11.160  17.836 150.211  1.00 74.40           C
ATOM   4188  C   PHE A 272      11.850  11.806 152.230  1.00 74.40           C
ATOM   4189  O   PHE A 272      12.940  11.453 152.682  1.00 74.40           O
ATOM   4190  H   PHE A 272      13.035  13.988 153.296  1.00  0.00           H
ATOM   4191  HA  PHE A 272      10.443  13.393 151.949  1.00  0.00           H
ATOM   4192  HB2 PHE A 272      13.253  13.606 150.742  1.00  0.00           H
ATOM   4193  HB3 PHE A 272      11.773  13.140 149.858  1.00  0.00           H
ATOM   4194  HD1 PHE A 272      13.427  15.868 151.716  1.00  0.00           H
ATOM   4195  HD2 PHE A 272      10.119  14.777 149.291  1.00  0.00           H
ATOM   4196  HE1 PHE A 272      12.852  18.234 151.444  1.00  0.00           H
ATOM   4197  HE2 PHE A 272       9.539  17.141 149.017  1.00  0.00           H
ATOM   4198  HZ  PHE A 272      10.905  18.878 150.088  1.00  0.00           H
ATOM   4199  N   ARG A 273      10.875  10.956 151.853  1.00224.13           N
ATOM   4200  CA  ARG A 273      10.662   9.533 151.969  1.00224.13           C
ATOM   4201  CB  ARG A 273      10.355   8.859 150.621  1.00224.13           C
ATOM   4202  CG  ARG A 273      10.123   7.350 150.728  1.00224.13           C
ATOM   4203  CD  ARG A 273       8.835   6.971 151.463  1.00224.13           C
ATOM   4204  NE  ARG A 273       8.745   5.483 151.470  1.00224.13           N
ATOM   4205  CZ  ARG A 273       7.803   4.856 152.233  1.00224.13           C
ATOM   4206  NH1 ARG A 273       6.933   5.589 152.988  1.00224.13           N
ATOM   4207  NH2 ARG A 273       7.730   3.492 152.241  1.00224.13           N
ATOM   4208  C   ARG A 273      11.687   8.688 152.665  1.00224.13           C
ATOM   4209  O   ARG A 273      12.834   8.644 152.242  1.00224.13           O
ATOM   4210  H   ARG A 273      10.116  11.424 151.378  1.00  0.00           H
ATOM   4211  HA  ARG A 273       9.752   9.425 152.559  1.00  0.00           H
ATOM   4212  HB2 ARG A 273      11.197   9.031 149.950  1.00  0.00           H
ATOM   4213  HB3 ARG A 273       9.465   9.321 150.193  1.00  0.00           H
ATOM   4214  HG2 ARG A 273      10.077   6.938 149.720  1.00  0.00           H
ATOM   4215  HG3 ARG A 273      10.968   6.902 151.250  1.00  0.00           H
ATOM   4216  HD2 ARG A 273       7.973   7.393 150.946  1.00  0.00           H
ATOM   4217  HD3 ARG A 273       8.871   7.344 152.487  1.00  0.00           H
ATOM   4218  HE  ARG A 273       9.383   4.937 150.908  1.00  0.00           H
ATOM   4219 HH11 ARG A 273       6.237   5.123 153.552  1.00  0.00           H
ATOM   4220 HH12 ARG A 273       6.986   6.598 152.983  1.00  0.00           H
ATOM   4221 HH21 ARG A 273       8.373   2.949 151.683  1.00  0.00           H
ATOM   4222 HH22 ARG A 273       7.033   3.027 152.805  1.00  0.00           H
ATOM   4223  N   ASP A 274      11.242   7.952 153.734  1.00165.69           N
ATOM   4224  CA  ASP A 274      11.985   7.017 154.571  1.00165.69           C
ATOM   4225  CB  ASP A 274      12.528   5.815 153.778  1.00165.69           C
ATOM   4226  CG  ASP A 274      13.037   4.774 154.764  1.00165.69           C
ATOM   4227  OD1 ASP A 274      12.967   5.037 155.994  1.00165.69           O
ATOM   4228  OD2 ASP A 274      13.502   3.700 154.299  1.00165.69           O
ATOM   4229  C   ASP A 274      13.112   7.769 155.107  1.00165.69           C
ATOM   4230  O   ASP A 274      14.151   7.224 155.475  1.00165.69           O
ATOM   4231  H   ASP A 274      10.268   8.074 153.974  1.00  0.00           H
ATOM   4232  HA  ASP A 274      11.352   6.667 155.387  1.00  0.00           H
ATOM   4233  HB2 ASP A 274      13.344   6.139 153.132  1.00  0.00           H
ATOM   4234  HB3 ASP A 274      11.730   5.386 153.172  1.00  0.00           H
ATOM   4235  N   GLY A 275      12.893   9.078 155.171  1.00113.80           N
ATOM   4236  CA  GLY A 275      13.884   9.918 155.699  1.00113.80           C
ATOM   4237  C   GLY A 275      15.128   9.862 154.881  1.00113.80           C
ATOM   4238  O   GLY A 275      16.198   9.573 155.408  1.00113.80           O
ATOM   4239  H   GLY A 275      12.020   9.465 154.842  1.00  0.00           H
ATOM   4240  HA2 GLY A 275      14.113   9.602 156.717  1.00  0.00           H
ATOM   4241  HA3 GLY A 275      13.513  10.943 155.717  1.00  0.00           H
ATOM   4242  N   PHE A 276      15.007  10.005 153.551  1.00 84.26           N
ATOM   4243  CA  PHE A 276      16.170  10.071 152.710  1.00 84.26           C
ATOM   4244  CB  PHE A 276      15.817   9.799 151.239  1.00 84.26           C
ATOM   4245  CG  PHE A 276      17.054   9.953 150.424  1.00 84.26           C
ATOM   4246  CD1 PHE A 276      17.952   8.919 150.301  1.00 84.26           C
ATOM   4247  CD2 PHE A 276      17.312  11.138 149.774  1.00 84.26           C
ATOM   4248  CE1 PHE A 276      19.090   9.068 149.543  1.00 84.26           C
ATOM   4249  CE2 PHE A 276      18.448  11.293 149.015  1.00 84.26           C
ATOM   4250  CZ  PHE A 276      19.340  10.255 148.898  1.00 84.26           C
ATOM   4251  C   PHE A 276      16.864  11.409 152.753  1.00 84.26           C
ATOM   4252  O   PHE A 276      18.062  11.493 153.016  1.00 84.26           O
ATOM   4253  H   PHE A 276      14.088  10.067 153.137  1.00  0.00           H
ATOM   4254  HA  PHE A 276      16.875   9.308 153.040  1.00  0.00           H
ATOM   4255  HB2 PHE A 276      15.431   8.785 151.134  1.00  0.00           H
ATOM   4256  HB3 PHE A 276      15.066  10.514 150.904  1.00  0.00           H
ATOM   4257  HD1 PHE A 276      17.762   7.982 150.804  1.00  0.00           H
ATOM   4258  HD2 PHE A 276      16.613  11.957 149.861  1.00  0.00           H
ATOM   4259  HE1 PHE A 276      19.789   8.250 149.455  1.00  0.00           H
ATOM   4260  HE2 PHE A 276      18.639  12.229 148.512  1.00  0.00           H
ATOM   4261  HZ  PHE A 276      20.233  10.371 148.302  1.00  0.00           H
ATOM   4262  N   ARG A 277      16.110  12.506 152.528  1.00233.57           N
ATOM   4263  CA  ARG A 277      16.713  13.803 152.350  1.00233.57           C
ATOM   4264  CB  ARG A 277      16.759  14.189 150.865  1.00233.57           C
ATOM   4265  CG  ARG A 277      17.363  15.555 150.567  1.00233.57           C
ATOM   4266  CD  ARG A 277      17.368  15.864 149.073  1.00233.57           C
ATOM   4267  NE  ARG A 277      15.965  15.743 148.577  1.00233.57           N
ATOM   4268  CZ  ARG A 277      15.114  16.812 148.607  1.00233.57           C
ATOM   4269  NH1 ARG A 277      15.526  18.012 149.109  1.00233.57           N
ATOM   4270  NH2 ARG A 277      13.846  16.687 148.118  1.00233.57           N
ATOM   4271  C   ARG A 277      15.878  14.824 153.055  1.00233.57           C
ATOM   4272  O   ARG A 277      14.745  14.544 153.442  1.00233.57           O
ATOM   4273  H   ARG A 277      15.105  12.416 152.484  1.00  0.00           H
ATOM   4274  HA  ARG A 277      17.722  13.801 152.763  1.00  0.00           H
ATOM   4275  HB2 ARG A 277      17.349  13.438 150.340  1.00  0.00           H
ATOM   4276  HB3 ARG A 277      15.743  14.167 150.471  1.00  0.00           H
ATOM   4277  HG2 ARG A 277      18.389  15.573 150.933  1.00  0.00           H
ATOM   4278  HG3 ARG A 277      16.786  16.320 151.087  1.00  0.00           H
ATOM   4279  HD2 ARG A 277      18.009  15.154 148.550  1.00  0.00           H
ATOM   4280  HD3 ARG A 277      17.731  16.878 148.908  1.00  0.00           H
ATOM   4281  HE  ARG A 277      15.640  14.858 148.214  1.00  0.00           H
ATOM   4282 HH11 ARG A 277      16.465  18.114 149.467  1.00  0.00           H
ATOM   4283 HH12 ARG A 277      14.892  18.798 149.122  1.00  0.00           H
ATOM   4284 HH21 ARG A 277      13.535  15.804 147.740  1.00  0.00           H
ATOM   4285 HH22 ARG A 277      13.218  17.478 148.135  1.00  0.00           H
ATOM   4286  N   ALA A 278      16.426  16.041 153.263  1.00 60.55           N
ATOM   4287  CA  ALA A 278      15.642  17.032 153.941  1.00 60.55           C
ATOM   4288  CB  ALA A 278      15.818  17.010 155.470  1.00 60.55           C
ATOM   4289  C   ALA A 278      16.015  18.403 153.479  1.00 60.55           C
ATOM   4290  O   ALA A 278      17.086  18.632 152.917  1.00 60.55           O
ATOM   4291  H   ALA A 278      17.364  16.248 152.949  1.00  0.00           H
ATOM   4292  HA  ALA A 278      14.591  16.861 153.710  1.00  0.00           H
ATOM   4293  HB1 ALA A 278      15.112  16.304 155.907  1.00  0.00           H
ATOM   4294  HB2 ALA A 278      15.631  18.006 155.871  1.00  0.00           H
ATOM   4295  HB3 ALA A 278      16.836  16.705 155.714  1.00  0.00           H
ATOM   4296  N   ILE A 279      15.079  19.349 153.683  1.00128.30           N
ATOM   4297  CA  ILE A 279      15.300  20.734 153.389  1.00128.30           C
ATOM   4298  CB  ILE A 279      14.703  21.173 152.074  1.00128.30           C
ATOM   4299  CG1 ILE A 279      13.178  20.978 152.010  1.00128.30           C
ATOM   4300  CG2 ILE A 279      15.452  20.412 150.967  1.00128.30           C
ATOM   4301  CD1 ILE A 279      12.377  22.046 152.736  1.00128.30           C
ATOM   4302  C   ILE A 279      14.757  21.508 154.548  1.00128.30           C
ATOM   4303  O   ILE A 279      14.059  20.947 155.390  1.00128.30           O
ATOM   4304  H   ILE A 279      14.184  19.071 154.059  1.00  0.00           H
ATOM   4305  HA  ILE A 279      16.376  20.902 153.345  1.00  0.00           H
ATOM   4306  HB  ILE A 279      14.911  22.236 151.950  1.00  0.00           H
ATOM   4307 HG12 ILE A 279      12.878  20.980 150.962  1.00  0.00           H
ATOM   4308 HG13 ILE A 279      12.933  20.007 152.440  1.00  0.00           H
ATOM   4309 HG21 ILE A 279      15.053  20.699 149.994  1.00  0.00           H
ATOM   4310 HG22 ILE A 279      16.513  20.659 151.011  1.00  0.00           H
ATOM   4311 HG23 ILE A 279      15.322  19.339 151.111  1.00  0.00           H
ATOM   4312 HD11 ILE A 279      12.735  23.032 152.442  1.00  0.00           H
ATOM   4313 HD12 ILE A 279      12.498  21.922 153.812  1.00  0.00           H
ATOM   4314 HD13 ILE A 279      11.323  21.950 152.475  1.00  0.00           H
ATOM   4315  N   GLY A 280      15.128  22.798 154.669  1.00 51.46           N
ATOM   4316  CA  GLY A 280      14.647  23.574 155.777  1.00 51.46           C
ATOM   4317  C   GLY A 280      13.961  24.790 155.241  1.00 51.46           C
ATOM   4318  O   GLY A 280      14.594  25.688 154.684  1.00 51.46           O
ATOM   4319  H   GLY A 280      15.741  23.216 153.984  1.00  0.00           H
ATOM   4320  HA2 GLY A 280      13.943  22.982 156.362  1.00  0.00           H
ATOM   4321  HA3 GLY A 280      15.485  23.874 156.406  1.00  0.00           H
ATOM   4322  N   LEU A 281      12.626  24.853 155.422  1.00117.27           N
ATOM   4323  CA  LEU A 281      11.912  25.988 154.931  1.00117.27           C
ATOM   4324  CB  LEU A 281      10.418  25.754 154.695  1.00117.27           C
ATOM   4325  CG  LEU A 281      10.210  24.560 153.755  1.00117.27           C
ATOM   4326  CD1 LEU A 281      10.370  23.244 154.524  1.00117.27           C
ATOM   4327  CD2 LEU A 281       8.926  24.672 152.935  1.00117.27           C
ATOM   4328  C   LEU A 281      12.094  27.075 155.923  1.00117.27           C
ATOM   4329  O   LEU A 281      12.147  26.841 157.129  1.00117.27           O
ATOM   4330  H   LEU A 281      12.138  24.108 155.898  1.00  0.00           H
ATOM   4331  HA  LEU A 281      12.365  26.300 153.990  1.00  0.00           H
ATOM   4332  HB2 LEU A 281       9.931  25.550 155.649  1.00  0.00           H
ATOM   4333  HB3 LEU A 281       9.979  26.646 154.248  1.00  0.00           H
ATOM   4334  HG  LEU A 281      11.030  24.593 153.038  1.00  0.00           H
ATOM   4335 HD11 LEU A 281       9.715  23.250 155.395  1.00  0.00           H
ATOM   4336 HD12 LEU A 281      11.405  23.137 154.849  1.00  0.00           H
ATOM   4337 HD13 LEU A 281      10.104  22.409 153.875  1.00  0.00           H
ATOM   4338 HD21 LEU A 281       8.801  25.700 152.594  1.00  0.00           H
ATOM   4339 HD22 LEU A 281       8.074  24.388 153.553  1.00  0.00           H
ATOM   4340 HD23 LEU A 281       8.986  24.008 152.073  1.00  0.00           H
ATOM   4341  N   LEU A 282      12.173  28.312 155.423  1.00170.22           N
ATOM   4342  CA  LEU A 282      12.524  29.392 156.280  1.00170.22           C
ATOM   4343  CB  LEU A 282      13.610  30.205 155.576  1.00170.22           C
ATOM   4344  CG  LEU A 282      14.459  31.068 156.493  1.00170.22           C
ATOM   4345  CD1 LEU A 282      15.077  30.229 157.613  1.00170.22           C
ATOM   4346  CD2 LEU A 282      15.564  31.733 155.672  1.00170.22           C
ATOM   4347  C   LEU A 282      11.286  30.203 156.517  1.00170.22           C
ATOM   4348  O   LEU A 282      10.448  30.353 155.631  1.00170.22           O
ATOM   4349  H   LEU A 282      11.985  28.479 154.445  1.00  0.00           H
ATOM   4350  HA  LEU A 282      12.903  29.007 157.227  1.00  0.00           H
ATOM   4351  HB2 LEU A 282      13.126  30.858 154.849  1.00  0.00           H
ATOM   4352  HB3 LEU A 282      14.266  29.518 155.042  1.00  0.00           H
ATOM   4353  HG  LEU A 282      13.831  31.841 156.935  1.00  0.00           H
ATOM   4354 HD21 LEU A 282      16.432  31.075 155.630  1.00  0.00           H
ATOM   4355 HD22 LEU A 282      15.846  32.677 156.139  1.00  0.00           H
ATOM   4356 HD23 LEU A 282      15.202  31.922 154.661  1.00  0.00           H
ATOM   4357 HD11 LEU A 282      14.568  29.267 157.670  1.00  0.00           H
ATOM   4358 HD12 LEU A 282      14.968  30.754 158.562  1.00  0.00           H
ATOM   4359 HD13 LEU A 282      16.135  30.069 157.406  1.00  0.00           H
ATOM   4360  N   SER A 283      11.125  30.723 157.749  1.00 66.25           N
ATOM   4361  CA  SER A 283       9.960  31.487 158.102  1.00 66.25           C
ATOM   4362  CB  SER A 283       9.947  31.903 159.582  1.00 66.25           C
ATOM   4363  OG  SER A 283       8.775  32.651 159.867  1.00 66.25           O
ATOM   4364  C   SER A 283       9.935  32.741 157.287  1.00 66.25           C
ATOM   4365  O   SER A 283       8.863  33.221 156.919  1.00 66.25           O
ATOM   4366  H   SER A 283      11.842  30.572 158.444  1.00  0.00           H
ATOM   4367  HA  SER A 283       9.067  30.901 157.886  1.00  0.00           H
ATOM   4368  HB2 SER A 283      10.825  32.514 159.793  1.00  0.00           H
ATOM   4369  HB3 SER A 283       9.968  31.011 160.209  1.00  0.00           H
ATOM   4370  HG  SER A 283       8.775  32.906 160.792  1.00  0.00           H
ATOM   4371  N   GLU A 284      11.119  33.317 156.995  1.00 90.57           N
ATOM   4372  CA  GLU A 284      11.169  34.532 156.229  1.00 90.57           C
ATOM   4373  CB  GLU A 284      11.422  35.786 157.081  1.00 90.57           C
ATOM   4374  CG  GLU A 284      11.446  37.076 156.260  1.00 90.57           C
ATOM   4375  CD  GLU A 284      11.698  38.235 157.212  1.00 90.57           C
ATOM   4376  OE1 GLU A 284      11.859  37.974 158.434  1.00 90.57           O
ATOM   4377  OE2 GLU A 284      11.731  39.399 156.729  1.00 90.57           O
ATOM   4378  C   GLU A 284      12.304  34.422 155.254  1.00 90.57           C
ATOM   4379  O   GLU A 284      13.133  33.523 155.377  1.00 90.57           O
ATOM   4380  H   GLU A 284      11.977  32.892 157.317  1.00  0.00           H
ATOM   4381  HA  GLU A 284      10.234  34.651 155.681  1.00  0.00           H
ATOM   4382  HB2 GLU A 284      12.384  35.676 157.582  1.00  0.00           H
ATOM   4383  HB3 GLU A 284      10.639  35.863 157.835  1.00  0.00           H
ATOM   4384  HG2 GLU A 284      10.489  37.212 155.757  1.00  0.00           H
ATOM   4385  HG3 GLU A 284      12.246  37.027 155.521  1.00  0.00           H
ATOM   4386  N   PRO A 285      12.337  35.256 154.234  1.00171.25           N
ATOM   4387  CA  PRO A 285      13.475  35.225 153.349  1.00171.25           C
ATOM   4388  CD  PRO A 285      11.123  35.660 153.544  1.00171.25           C
ATOM   4389  CB  PRO A 285      13.068  36.024 152.114  1.00171.25           C
ATOM   4390  CG  PRO A 285      11.537  35.849 152.072  1.00171.25           C
ATOM   4391  C   PRO A 285      14.653  35.761 154.108  1.00171.25           C
ATOM   4392  O   PRO A 285      14.945  36.952 154.003  1.00171.25           O
ATOM   4393  HA  PRO A 285      13.675  34.194 153.059  1.00  0.00           H
ATOM   4394  HD2 PRO A 285      10.742  36.594 153.957  1.00  0.00           H
ATOM   4395  HD3 PRO A 285      10.367  34.878 153.624  1.00  0.00           H
ATOM   4396  HB2 PRO A 285      13.339  37.074 152.221  1.00  0.00           H
ATOM   4397  HB3 PRO A 285      13.525  35.602 151.219  1.00  0.00           H
ATOM   4398  HG2 PRO A 285      11.267  34.974 151.482  1.00  0.00           H
ATOM   4399  HG3 PRO A 285      11.067  36.742 151.660  1.00  0.00           H
ATOM   4400  N   ASP A 286      15.411  34.890 154.794  1.00 89.15           N
ATOM   4401  CA  ASP A 286      16.468  35.352 155.647  1.00 89.15           C
ATOM   4402  CB  ASP A 286      16.389  34.688 157.039  1.00 89.15           C
ATOM   4403  CG  ASP A 286      17.507  35.191 157.937  1.00 89.15           C
ATOM   4404  OD1 ASP A 286      18.697  34.980 157.589  1.00 89.15           O
ATOM   4405  OD2 ASP A 286      17.185  35.794 158.994  1.00 89.15           O
ATOM   4406  C   ASP A 286      17.767  34.960 155.017  1.00 89.15           C
ATOM   4407  O   ASP A 286      18.218  33.821 155.115  1.00 89.15           O
ATOM   4408  H   ASP A 286      15.235  33.899 154.708  1.00  0.00           H
ATOM   4409  HA  ASP A 286      16.416  36.436 155.749  1.00  0.00           H
ATOM   4410  HB2 ASP A 286      15.428  34.927 157.495  1.00  0.00           H
ATOM   4411  HB3 ASP A 286      16.476  33.607 156.928  1.00  0.00           H
ATOM   4412  N   SER A 287      18.426  35.936 154.385  1.00 97.61           N
ATOM   4413  CA  SER A 287      19.655  35.734 153.695  1.00 97.61           C
ATOM   4414  CB  SER A 287      20.119  37.012 152.985  1.00 97.61           C
ATOM   4415  OG  SER A 287      21.342  36.777 152.309  1.00 97.61           O
ATOM   4416  C   SER A 287      20.732  35.306 154.645  1.00 97.61           C
ATOM   4417  O   SER A 287      21.668  34.621 154.231  1.00 97.61           O
ATOM   4418  H   SER A 287      18.031  36.866 154.398  1.00  0.00           H
ATOM   4419  HA  SER A 287      19.514  34.951 152.950  1.00  0.00           H
ATOM   4420  HB2 SER A 287      19.362  37.319 152.264  1.00  0.00           H
ATOM   4421  HB3 SER A 287      20.259  37.804 153.721  1.00  0.00           H
ATOM   4422  HG  SER A 287      21.932  37.522 152.447  1.00  0.00           H
ATOM   4423  N   ASN A 288      20.659  35.680 155.941  1.00163.04           N
ATOM   4424  CA  ASN A 288      21.760  35.242 156.748  1.00163.04           C
ATOM   4425  CB  ASN A 288      22.074  35.995 158.057  1.00163.04           C
ATOM   4426  CG  ASN A 288      20.885  36.171 158.950  1.00163.04           C
ATOM   4427  OD1 ASN A 288      19.979  36.943 158.641  1.00163.04           O
ATOM   4428  ND2 ASN A 288      20.920  35.477 160.117  1.00163.04           N
ATOM   4429  C   ASN A 288      21.817  33.753 156.830  1.00163.04           C
ATOM   4430  O   ASN A 288      22.902  33.173 156.809  1.00163.04           O
ATOM   4431  H   ASN A 288      19.892  36.223 156.311  1.00  0.00           H
ATOM   4432  HA  ASN A 288      22.622  35.479 156.124  1.00  0.00           H
ATOM   4433  HB2 ASN A 288      22.834  35.435 158.602  1.00  0.00           H
ATOM   4434  HB3 ASN A 288      22.474  36.978 157.808  1.00  0.00           H
ATOM   4435 HD21 ASN A 288      21.704  34.874 160.323  1.00  0.00           H
ATOM   4436 HD22 ASN A 288      20.162  35.564 160.779  1.00  0.00           H
ATOM   4437  N   MET A 289      20.656  33.091 156.931  1.00 59.15           N
ATOM   4438  CA  MET A 289      20.625  31.660 156.964  1.00 59.15           C
ATOM   4439  CB  MET A 289      19.273  31.119 157.436  1.00 59.15           C
ATOM   4440  CG  MET A 289      18.968  31.548 158.870  1.00 59.15           C
ATOM   4441  SD  MET A 289      17.384  30.949 159.513  1.00 59.15           S
ATOM   4442  CE  MET A 289      17.939  29.222 159.602  1.00 59.15           C
ATOM   4443  C   MET A 289      20.934  31.067 155.616  1.00 59.15           C
ATOM   4444  O   MET A 289      21.584  30.028 155.521  1.00 59.15           O
ATOM   4445  H   MET A 289      19.791  33.609 156.985  1.00  0.00           H
ATOM   4446  HA  MET A 289      21.388  31.321 157.665  1.00  0.00           H
ATOM   4447  HB2 MET A 289      18.491  31.499 156.779  1.00  0.00           H
ATOM   4448  HB3 MET A 289      19.286  30.030 157.384  1.00  0.00           H
ATOM   4449  HG2 MET A 289      19.762  31.170 159.514  1.00  0.00           H
ATOM   4450  HG3 MET A 289      18.972  32.637 158.916  1.00  0.00           H
ATOM   4451  HE1 MET A 289      18.998  29.193 159.856  1.00  0.00           H
ATOM   4452  HE2 MET A 289      17.367  28.696 160.367  1.00  0.00           H
ATOM   4453  HE3 MET A 289      17.784  28.740 158.637  1.00  0.00           H
ATOM   4454  N   MET A 290      20.451  31.698 154.528  1.00 89.86           N
ATOM   4455  CA  MET A 290      20.652  31.143 153.218  1.00 89.86           C
ATOM   4456  CB  MET A 290      19.866  31.912 152.146  1.00 89.86           C
ATOM   4457  CG  MET A 290      18.362  31.670 152.309  1.00 89.86           C
ATOM   4458  SD  MET A 290      17.278  32.544 151.142  1.00 89.86           S
ATOM   4459  CE  MET A 290      16.922  33.943 152.241  1.00 89.86           C
ATOM   4460  C   MET A 290      22.119  31.091 152.884  1.00 89.86           C
ATOM   4461  O   MET A 290      22.618  30.095 152.364  1.00 89.86           O
ATOM   4462  H   MET A 290      19.945  32.566 154.634  1.00  0.00           H
ATOM   4463  HA  MET A 290      20.279  30.119 153.231  1.00  0.00           H
ATOM   4464  HB2 MET A 290      20.071  32.978 152.246  1.00  0.00           H
ATOM   4465  HB3 MET A 290      20.180  31.576 151.158  1.00  0.00           H
ATOM   4466  HG2 MET A 290      18.083  31.978 153.317  1.00  0.00           H
ATOM   4467  HG3 MET A 290      18.175  30.600 152.214  1.00  0.00           H
ATOM   4468  HE1 MET A 290      16.198  34.604 151.765  1.00  0.00           H
ATOM   4469  HE2 MET A 290      16.512  33.572 153.180  1.00  0.00           H
ATOM   4470  HE3 MET A 290      17.842  34.493 152.438  1.00  0.00           H
ATOM   4471  N   CYS A 291      22.865  32.161 153.201  1.00 82.35           N
ATOM   4472  CA  CYS A 291      24.274  32.242 152.908  1.00 82.35           C
ATOM   4473  CB  CYS A 291      24.833  33.621 153.143  1.00 82.35           C
ATOM   4474  SG  CYS A 291      23.767  34.720 152.225  1.00 82.35           S
ATOM   4475  C   CYS A 291      25.062  31.302 153.759  1.00 82.35           C
ATOM   4476  O   CYS A 291      26.155  30.869 153.396  1.00 82.35           O
ATOM   4477  H   CYS A 291      22.421  32.941 153.664  1.00  0.00           H
ATOM   4478  HA  CYS A 291      24.428  31.977 151.862  1.00  0.00           H
ATOM   4479  HB2 CYS A 291      24.812  33.866 154.205  1.00  0.00           H
ATOM   4480  HB3 CYS A 291      25.853  33.683 152.764  1.00  0.00           H
ATOM   4481  HG  CYS A 291      22.703  35.034 152.969  1.00  0.00           H
ATOM   4482  N   ALA A 292      24.514  31.015 154.944  1.00 79.19           N
ATOM   4483  CA  ALA A 292      25.087  30.182 155.959  1.00 79.19           C
ATOM   4484  CB  ALA A 292      24.253  30.126 157.248  1.00 79.19           C
ATOM   4485  C   ALA A 292      25.237  28.790 155.428  1.00 79.19           C
ATOM   4486  O   ALA A 292      25.873  27.949 156.059  1.00 79.19           O
ATOM   4487  H   ALA A 292      23.612  31.424 155.142  1.00  0.00           H
ATOM   4488  HA  ALA A 292      26.077  30.567 156.204  1.00  0.00           H
ATOM   4489  HB1 ALA A 292      24.437  31.023 157.840  1.00  0.00           H
ATOM   4490  HB2 ALA A 292      23.195  30.070 156.994  1.00  0.00           H
ATOM   4491  HB3 ALA A 292      24.535  29.246 157.825  1.00  0.00           H
ATOM   4492  N   GLN A 293      24.547  28.458 154.325  1.00 89.13           N
ATOM   4493  CA  GLN A 293      24.708  27.131 153.822  1.00 89.13           C
ATOM   4494  CB  GLN A 293      23.956  26.903 152.495  1.00 89.13           C
ATOM   4495  CG  GLN A 293      22.436  27.018 152.637  1.00 89.13           C
ATOM   4496  CD  GLN A 293      21.790  26.778 151.278  1.00 89.13           C
ATOM   4497  OE1 GLN A 293      21.964  25.721 150.672  1.00 89.13           O
ATOM   4498  NE2 GLN A 293      21.022  27.786 150.782  1.00 89.13           N
ATOM   4499  C   GLN A 293      26.171  26.877 153.562  1.00 89.13           C
ATOM   4500  O   GLN A 293      26.629  25.752 153.739  1.00 89.13           O
ATOM   4501  H   GLN A 293      23.937  29.121 153.868  1.00  0.00           H
ATOM   4502  HA  GLN A 293      24.347  26.420 154.565  1.00  0.00           H
ATOM   4503  HB2 GLN A 293      24.195  25.905 152.128  1.00  0.00           H
ATOM   4504  HB3 GLN A 293      24.298  27.637 151.766  1.00  0.00           H
ATOM   4505  HG2 GLN A 293      22.177  28.015 152.993  1.00  0.00           H
ATOM   4506  HG3 GLN A 293      22.079  26.273 153.347  1.00  0.00           H
ATOM   4507 HE21 GLN A 293      20.904  28.638 151.311  1.00  0.00           H
ATOM   4508 HE22 GLN A 293      20.570  27.682 149.885  1.00  0.00           H
ATOM   4509  N   CYS A 294      26.888  27.826 152.932  1.00148.39           N
ATOM   4510  CA  CYS A 294      28.319  27.730 152.751  1.00148.39           C
ATOM   4511  CB  CYS A 294      28.784  28.189 151.359  1.00148.39           C
ATOM   4512  SG  CYS A 294      28.600  26.902 150.090  1.00148.39           S
ATOM   4513  C   CYS A 294      29.238  28.541 153.626  1.00148.39           C
ATOM   4514  O   CYS A 294      30.339  28.095 153.946  1.00148.39           O
ATOM   4515  H   CYS A 294      26.407  28.638 152.571  1.00  0.00           H
ATOM   4516  HA  CYS A 294      28.596  26.682 152.863  1.00  0.00           H
ATOM   4517  HB2 CYS A 294      29.836  28.470 151.419  1.00  0.00           H
ATOM   4518  HB3 CYS A 294      28.202  29.062 151.063  1.00  0.00           H
ATOM   4519  HG  CYS A 294      29.245  25.798 150.477  1.00  0.00           H
ATOM   4520  N   HIS A 295      28.861  29.804 153.930  1.00105.92           N
ATOM   4521  CA  HIS A 295      29.804  30.731 154.515  1.00105.92           C
ATOM   4522  ND1 HIS A 295      31.059  33.125 152.539  1.00105.92           N
ATOM   4523  CG  HIS A 295      29.845  32.555 152.842  1.00105.92           C
ATOM   4524  CB  HIS A 295      29.443  32.197 154.244  1.00105.92           C
ATOM   4525  NE2 HIS A 295      30.004  32.807 150.571  1.00105.92           N
ATOM   4526  CD2 HIS A 295      29.215  32.362 151.644  1.00105.92           C
ATOM   4527  CE1 HIS A 295      31.108  33.252 151.177  1.00105.92           C
ATOM   4528  C   HIS A 295      29.873  30.506 155.988  1.00105.92           C
ATOM   4529  O   HIS A 295      29.522  31.389 156.773  1.00105.92           O
ATOM   4530  H   HIS A 295      27.913  30.102 153.747  1.00  0.00           H
ATOM   4531  HA  HIS A 295      30.788  30.535 154.090  1.00  0.00           H
ATOM   4532  HB2 HIS A 295      29.971  32.839 154.949  1.00  0.00           H
ATOM   4533  HB3 HIS A 295      28.368  32.335 154.361  1.00  0.00           H
ATOM   4534  HD2 HIS A 295      28.234  31.923 151.536  1.00  0.00           H
ATOM   4535  HE1 HIS A 295      31.952  33.669 150.647  1.00  0.00           H
ATOM   4536  HD1 HIS A 295      31.777  33.398 153.195  1.00  0.00           H
ATOM   4537  N   VAL A 296      30.389  29.324 156.393  1.00 65.93           N
ATOM   4538  CA  VAL A 296      30.481  28.973 157.787  1.00 65.93           C
ATOM   4539  CB  VAL A 296      29.339  28.116 158.229  1.00 65.93           C
ATOM   4540  CG1 VAL A 296      28.036  28.915 158.102  1.00 65.93           C
ATOM   4541  CG2 VAL A 296      29.357  26.840 157.372  1.00 65.93           C
ATOM   4542  C   VAL A 296      31.714  28.139 157.988  1.00 65.93           C
ATOM   4543  O   VAL A 296      32.338  27.685 157.027  1.00 65.93           O
ATOM   4544  H   VAL A 296      30.719  28.669 155.699  1.00  0.00           H
ATOM   4545  HA  VAL A 296      30.533  29.874 158.398  1.00  0.00           H
ATOM   4546  HB  VAL A 296      29.486  27.842 159.274  1.00  0.00           H
ATOM   4547 HG21 VAL A 296      30.248  26.836 156.745  1.00  0.00           H
ATOM   4548 HG22 VAL A 296      28.469  26.814 156.741  1.00  0.00           H
ATOM   4549 HG23 VAL A 296      29.366  25.965 158.023  1.00  0.00           H
ATOM   4550 HG11 VAL A 296      27.456  28.534 157.262  1.00  0.00           H
ATOM   4551 HG12 VAL A 296      28.270  29.966 157.935  1.00  0.00           H
ATOM   4552 HG13 VAL A 296      27.457  28.813 159.020  1.00  0.00           H
ATOM   4553  N   GLU A 297      32.113  27.965 159.270  1.00136.84           N
ATOM   4554  CA  GLU A 297      33.199  27.101 159.653  1.00136.84           C
ATOM   4555  CB  GLU A 297      33.730  27.425 161.059  1.00136.84           C
ATOM   4556  CG  GLU A 297      35.145  26.922 161.351  1.00136.84           C
ATOM   4557  CD  GLU A 297      35.189  25.408 161.245  1.00136.84           C
ATOM   4558  OE1 GLU A 297      34.414  24.726 161.967  1.00136.84           O
ATOM   4559  OE2 GLU A 297      36.016  24.913 160.435  1.00136.84           O
ATOM   4560  C   GLU A 297      32.611  25.720 159.697  1.00136.84           C
ATOM   4561  O   GLU A 297      31.500  25.536 160.195  1.00136.84           O
ATOM   4562  H   GLU A 297      31.623  28.468 159.996  1.00  0.00           H
ATOM   4563  HA  GLU A 297      34.004  27.151 158.920  1.00  0.00           H
ATOM   4564  HB2 GLU A 297      33.055  26.975 161.787  1.00  0.00           H
ATOM   4565  HB3 GLU A 297      33.713  28.506 161.194  1.00  0.00           H
ATOM   4566  HG2 GLU A 297      35.838  27.355 160.630  1.00  0.00           H
ATOM   4567  HG3 GLU A 297      35.436  27.223 162.358  1.00  0.00           H
ATOM   4568  N   TYR A 298      33.339  24.706 159.179  1.00106.37           N
ATOM   4569  CA  TYR A 298      32.753  23.397 159.127  1.00106.37           C
ATOM   4570  CB  TYR A 298      31.946  23.158 157.839  1.00106.37           C
ATOM   4571  CG  TYR A 298      32.912  23.248 156.705  1.00106.37           C
ATOM   4572  CD1 TYR A 298      33.217  24.460 156.130  1.00106.37           C
ATOM   4573  CD2 TYR A 298      33.524  22.116 156.225  1.00106.37           C
ATOM   4574  CE1 TYR A 298      34.111  24.537 155.088  1.00106.37           C
ATOM   4575  CE2 TYR A 298      34.417  22.182 155.185  1.00106.37           C
ATOM   4576  CZ  TYR A 298      34.710  23.394 154.615  1.00106.37           C
ATOM   4577  OH  TYR A 298      35.629  23.463 153.549  1.00106.37           O
ATOM   4578  C   TYR A 298      33.819  22.352 159.149  1.00106.37           C
ATOM   4579  O   TYR A 298      35.013  22.646 159.132  1.00106.37           O
ATOM   4580  H   TYR A 298      34.275  24.866 158.836  1.00  0.00           H
ATOM   4581  HA  TYR A 298      32.100  23.262 159.989  1.00  0.00           H
ATOM   4582  HB2 TYR A 298      31.172  23.918 157.734  1.00  0.00           H
ATOM   4583  HB3 TYR A 298      31.493  22.167 157.863  1.00  0.00           H
ATOM   4584  HD1 TYR A 298      32.750  25.360 156.501  1.00  0.00           H
ATOM   4585  HD2 TYR A 298      33.299  21.159 156.673  1.00  0.00           H
ATOM   4586  HE1 TYR A 298      34.342  25.493 154.642  1.00  0.00           H
ATOM   4587  HE2 TYR A 298      34.887  21.282 154.817  1.00  0.00           H
ATOM   4588  HH  TYR A 298      36.455  23.838 153.862  1.00  0.00           H
ATOM   4589  N   ASN A 299      33.376  21.080 159.231  1.00167.01           N
ATOM   4590  CA  ASN A 299      34.245  19.954 159.094  1.00167.01           C
ATOM   4591  CB  ASN A 299      34.155  19.032 160.317  1.00167.01           C
ATOM   4592  CG  ASN A 299      35.462  18.286 160.445  1.00167.01           C
ATOM   4593  OD1 ASN A 299      36.530  18.894 160.410  1.00167.01           O
ATOM   4594  ND2 ASN A 299      35.383  16.938 160.603  1.00167.01           N
ATOM   4595  C   ASN A 299      33.730  19.198 157.903  1.00167.01           C
ATOM   4596  O   ASN A 299      32.558  18.832 157.853  1.00167.01           O
ATOM   4597  H   ASN A 299      32.393  20.918 159.395  1.00  0.00           H
ATOM   4598  HA  ASN A 299      35.273  20.278 158.930  1.00  0.00           H
ATOM   4599  HB2 ASN A 299      33.980  19.626 161.214  1.00  0.00           H
ATOM   4600  HB3 ASN A 299      33.339  18.322 160.182  1.00  0.00           H
ATOM   4601 HD21 ASN A 299      36.226  16.390 160.696  1.00  0.00           H
ATOM   4602 HD22 ASN A 299      34.481  16.484 160.628  1.00  0.00           H
ATOM   4603  N   CYS A 300      34.504  19.226 156.807  1.00230.97           N
ATOM   4604  CA  CYS A 300      34.313  18.498 155.587  1.00230.97           C
ATOM   4605  CB  CYS A 300      33.924  19.389 154.421  1.00230.97           C
ATOM   4606  SG  CYS A 300      32.184  19.811 154.739  1.00230.97           S
ATOM   4607  C   CYS A 300      35.357  17.483 155.275  1.00230.97           C
ATOM   4608  O   CYS A 300      35.639  17.260 154.099  1.00230.97           O
ATOM   4609  H   CYS A 300      35.313  19.829 156.846  1.00  0.00           H
ATOM   4610  HA  CYS A 300      33.418  17.905 155.773  1.00  0.00           H
ATOM   4611  HB2 CYS A 300      34.025  18.855 153.476  1.00  0.00           H
ATOM   4612  HB3 CYS A 300      34.537  20.291 154.413  1.00  0.00           H
ATOM   4613  HG  CYS A 300      31.682  18.975 155.652  1.00  0.00           H
ATOM   4614  N   ASN A 301      36.122  17.032 156.270  1.00112.28           N
ATOM   4615  CA  ASN A 301      37.235  16.182 155.982  1.00112.28           C
ATOM   4616  CB  ASN A 301      38.502  17.019 155.768  1.00112.28           C
ATOM   4617  CG  ASN A 301      38.532  18.028 156.914  1.00112.28           C
ATOM   4618  OD1 ASN A 301      37.751  18.979 156.929  1.00112.28           O
ATOM   4619  ND2 ASN A 301      39.440  17.821 157.904  1.00112.28           N
ATOM   4620  C   ASN A 301      37.464  15.256 157.134  1.00112.28           C
ATOM   4621  O   ASN A 301      36.759  15.293 158.140  1.00112.28           O
ATOM   4622  H   ASN A 301      35.916  17.290 157.224  1.00  0.00           H
ATOM   4623  HA  ASN A 301      37.026  15.601 155.084  1.00  0.00           H
ATOM   4624  HB2 ASN A 301      38.458  17.535 154.809  1.00  0.00           H
ATOM   4625  HB3 ASN A 301      39.384  16.380 155.809  1.00  0.00           H
ATOM   4626 HD21 ASN A 301      39.492  18.461 158.683  1.00  0.00           H
ATOM   4627 HD22 ASN A 301      40.063  17.027 157.860  1.00  0.00           H
ATOM   4628  N   PRO A 302      38.419  14.379 156.960  1.00156.72           N
ATOM   4629  CA  PRO A 302      38.790  13.490 158.030  1.00156.72           C
ATOM   4630  CD  PRO A 302      38.587  13.752 155.658  1.00156.72           C
ATOM   4631  CB  PRO A 302      39.548  12.337 157.376  1.00156.72           C
ATOM   4632  CG  PRO A 302      38.985  12.297 155.946  1.00156.72           C
ATOM   4633  C   PRO A 302      39.602  14.261 159.021  1.00156.72           C
ATOM   4634  O   PRO A 302      40.062  15.352 158.686  1.00156.72           O
ATOM   4635  HA  PRO A 302      37.891  13.107 158.514  1.00  0.00           H
ATOM   4636  HD2 PRO A 302      37.653  13.787 155.096  1.00  0.00           H
ATOM   4637  HD3 PRO A 302      39.378  14.253 155.100  1.00  0.00           H
ATOM   4638  HB2 PRO A 302      39.354  11.399 157.897  1.00  0.00           H
ATOM   4639  HB3 PRO A 302      40.617  12.547 157.358  1.00  0.00           H
ATOM   4640  HG2 PRO A 302      39.744  11.957 155.241  1.00  0.00           H
ATOM   4641  HG3 PRO A 302      38.110  11.649 155.902  1.00  0.00           H
ATOM   4642  N   GLY A 303      39.782  13.728 160.245  1.00 36.45           N
ATOM   4643  CA  GLY A 303      40.529  14.438 161.239  1.00 36.45           C
ATOM   4644  C   GLY A 303      40.952  13.449 162.276  1.00 36.45           C
ATOM   4645  O   GLY A 303      41.128  12.267 161.982  1.00 36.45           O
ATOM   4646  H   GLY A 303      39.388  12.824 160.462  1.00  0.00           H
ATOM   4647  HA2 GLY A 303      39.906  15.209 161.693  1.00  0.00           H
ATOM   4648  HA3 GLY A 303      41.408  14.895 160.784  1.00  0.00           H
ATOM   4649  N   ILE A 304      41.137  13.936 163.522  1.00 88.21           N
ATOM   4650  CA  ILE A 304      41.631  13.130 164.604  1.00 88.21           C
ATOM   4651  CB  ILE A 304      43.083  13.425 164.899  1.00 88.21           C
ATOM   4652  CG1 ILE A 304      43.951  13.203 163.647  1.00 88.21           C
ATOM   4653  CG2 ILE A 304      43.543  12.573 166.091  1.00 88.21           C
ATOM   4654  CD1 ILE A 304      43.772  14.271 162.567  1.00 88.21           C
ATOM   4655  C   ILE A 304      40.840  13.476 165.839  1.00 88.21           C
ATOM   4656  O   ILE A 304      40.209  14.530 165.910  1.00 88.21           O
ATOM   4657  H   ILE A 304      40.919  14.906 163.700  1.00  0.00           H
ATOM   4658  HA  ILE A 304      41.507  12.073 164.367  1.00  0.00           H
ATOM   4659  HB  ILE A 304      43.163  14.474 165.183  1.00  0.00           H
ATOM   4660 HG12 ILE A 304      44.997  13.197 163.952  1.00  0.00           H
ATOM   4661 HG13 ILE A 304      43.706  12.230 163.220  1.00  0.00           H
ATOM   4662 HD11 ILE A 304      43.797  13.802 161.584  1.00  0.00           H
ATOM   4663 HD12 ILE A 304      42.814  14.771 162.706  1.00  0.00           H
ATOM   4664 HD13 ILE A 304      44.578  15.002 162.641  1.00  0.00           H
ATOM   4665 HG21 ILE A 304      44.620  12.418 166.033  1.00  0.00           H
ATOM   4666 HG22 ILE A 304      43.300  13.088 167.021  1.00  0.00           H
ATOM   4667 HG23 ILE A 304      43.035  11.609 166.066  1.00  0.00           H
ATOM   4668  N   ASP A 305      40.831  12.571 166.844  1.00 39.01           N
ATOM   4669  CA  ASP A 305      40.139  12.822 168.079  1.00 39.01           C
ATOM   4670  CB  ASP A 305      39.598  11.552 168.758  1.00 39.01           C
ATOM   4671  CG  ASP A 305      38.426  11.044 167.933  1.00 39.01           C
ATOM   4672  OD1 ASP A 305      37.949  11.810 167.054  1.00 39.01           O
ATOM   4673  OD2 ASP A 305      37.988   9.888 168.176  1.00 39.01           O
ATOM   4674  C   ASP A 305      41.095  13.461 169.035  1.00 39.01           C
ATOM   4675  O   ASP A 305      42.263  13.086 169.122  1.00 39.01           O
ATOM   4676  H   ASP A 305      41.323  11.697 166.724  1.00  0.00           H
ATOM   4677  HA  ASP A 305      39.311  13.506 167.891  1.00  0.00           H
ATOM   4678  HB2 ASP A 305      39.265  11.786 169.769  1.00  0.00           H
ATOM   4679  HB3 ASP A 305      40.379  10.793 168.794  1.00  0.00           H
ATOM   4680  N   ALA A 306      40.613  14.480 169.769  1.00 39.77           N
ATOM   4681  CA  ALA A 306      41.442  15.168 170.711  1.00 39.77           C
ATOM   4682  CB  ALA A 306      40.726  16.359 171.370  1.00 39.77           C
ATOM   4683  C   ALA A 306      41.850  14.231 171.804  1.00 39.77           C
ATOM   4684  O   ALA A 306      43.006  14.228 172.219  1.00 39.77           O
ATOM   4685  H   ALA A 306      39.651  14.764 169.653  1.00  0.00           H
ATOM   4686  HA  ALA A 306      42.335  15.529 170.201  1.00  0.00           H
ATOM   4687  HB1 ALA A 306      40.015  15.992 172.110  1.00  0.00           H
ATOM   4688  HB2 ALA A 306      41.461  16.999 171.859  1.00  0.00           H
ATOM   4689  HB3 ALA A 306      40.195  16.931 170.608  1.00  0.00           H
ATOM   4690  N   ALA A 307      40.910  13.423 172.330  1.00 59.37           N
ATOM   4691  CA  ALA A 307      41.291  12.607 173.448  1.00 59.37           C
ATOM   4692  CB  ALA A 307      40.088  11.902 174.097  1.00 59.37           C
ATOM   4693  C   ALA A 307      42.280  11.535 173.078  1.00 59.37           C
ATOM   4694  O   ALA A 307      43.372  11.472 173.642  1.00 59.37           O
ATOM   4695  H   ALA A 307      39.974  13.392 171.953  1.00  0.00           H
ATOM   4696  HA  ALA A 307      41.752  13.251 174.197  1.00  0.00           H
ATOM   4697  HB1 ALA A 307      39.342  12.644 174.383  1.00  0.00           H
ATOM   4698  HB2 ALA A 307      40.419  11.360 174.983  1.00  0.00           H
ATOM   4699  HB3 ALA A 307      39.650  11.202 173.386  1.00  0.00           H
ATOM   4700  N   THR A 308      41.896  10.662 172.120  1.00 61.00           N
ATOM   4701  CA  THR A 308      42.665   9.521 171.688  1.00 61.00           C
ATOM   4702  CB  THR A 308      41.806   8.470 171.050  1.00 61.00           C
ATOM   4703  OG1 THR A 308      41.204   8.979 169.869  1.00 61.00           O
ATOM   4704  CG2 THR A 308      40.723   8.043 172.055  1.00 61.00           C
ATOM   4705  C   THR A 308      43.749   9.852 170.706  1.00 61.00           C
ATOM   4706  O   THR A 308      44.853   9.318 170.787  1.00 61.00           O
ATOM   4707  H   THR A 308      41.004  10.821 171.673  1.00  0.00           H
ATOM   4708  HA  THR A 308      43.134   9.081 172.568  1.00  0.00           H
ATOM   4709  HB  THR A 308      42.422   7.607 170.797  1.00  0.00           H
ATOM   4710  HG1 THR A 308      40.256   9.052 169.999  1.00  0.00           H
ATOM   4711 HG21 THR A 308      40.090   7.278 171.605  1.00  0.00           H
ATOM   4712 HG22 THR A 308      41.197   7.641 172.950  1.00  0.00           H
ATOM   4713 HG23 THR A 308      40.115   8.907 172.323  1.00  0.00           H
ATOM   4714  N   GLY A 309      43.465  10.739 169.735  1.00 28.10           N
ATOM   4715  CA  GLY A 309      44.416  10.996 168.693  1.00 28.10           C
ATOM   4716  C   GLY A 309      44.098  10.073 167.548  1.00 28.10           C
ATOM   4717  O   GLY A 309      44.769  10.102 166.517  1.00 28.10           O
ATOM   4718  H   GLY A 309      42.580  11.225 169.740  1.00  0.00           H
ATOM   4719  HA2 GLY A 309      45.426  10.803 169.056  1.00  0.00           H
ATOM   4720  HA3 GLY A 309      44.333  12.032 168.365  1.00  0.00           H
ATOM   4721  N   GLU A 310      43.041   9.246 167.693  1.00 34.62           N
ATOM   4722  CA  GLU A 310      42.659   8.291 166.687  1.00 34.62           C
ATOM   4723  CB  GLU A 310      41.606   7.278 167.167  1.00 34.62           C
ATOM   4724  CG  GLU A 310      42.124   6.326 168.247  1.00 34.62           C
ATOM   4725  CD  GLU A 310      40.991   5.384 168.630  1.00 34.62           C
ATOM   4726  OE1 GLU A 310      40.334   4.841 167.702  1.00 34.62           O
ATOM   4727  OE2 GLU A 310      40.765   5.199 169.855  1.00 34.62           O
ATOM   4728  C   GLU A 310      42.089   9.014 165.506  1.00 34.62           C
ATOM   4729  O   GLU A 310      41.607  10.141 165.615  1.00 34.62           O
ATOM   4730  H   GLU A 310      42.496   9.300 168.542  1.00  0.00           H
ATOM   4731  HA  GLU A 310      43.547   7.746 166.367  1.00  0.00           H
ATOM   4732  HB2 GLU A 310      40.756   7.829 167.571  1.00  0.00           H
ATOM   4733  HB3 GLU A 310      41.269   6.690 166.313  1.00  0.00           H
ATOM   4734  HG2 GLU A 310      42.967   5.752 167.861  1.00  0.00           H
ATOM   4735  HG3 GLU A 310      42.438   6.897 169.121  1.00  0.00           H
ATOM   4736  N   ARG A 311      42.155   8.366 164.324  1.00 92.21           N
ATOM   4737  CA  ARG A 311      41.707   8.974 163.105  1.00 92.21           C
ATOM   4738  CB  ARG A 311      42.254   8.272 161.850  1.00 92.21           C
ATOM   4739  CG  ARG A 311      41.962   9.020 160.549  1.00 92.21           C
ATOM   4740  CD  ARG A 311      42.718  10.345 160.429  1.00 92.21           C
ATOM   4741  NE  ARG A 311      42.341  10.959 159.126  1.00 92.21           N
ATOM   4742  CZ  ARG A 311      42.831  12.185 158.782  1.00 92.21           C
ATOM   4743  NH1 ARG A 311      43.672  12.847 159.629  1.00 92.21           N
ATOM   4744  NH2 ARG A 311      42.481  12.748 157.589  1.00 92.21           N
ATOM   4745  C   ARG A 311      40.211   8.948 163.031  1.00 92.21           C
ATOM   4746  O   ARG A 311      39.566   7.987 163.447  1.00 92.21           O
ATOM   4747  H   ARG A 311      42.530   7.428 164.297  1.00  0.00           H
ATOM   4748  HA  ARG A 311      42.037  10.013 163.093  1.00  0.00           H
ATOM   4749  HB2 ARG A 311      43.334   8.173 161.955  1.00  0.00           H
ATOM   4750  HB3 ARG A 311      41.816   7.276 161.787  1.00  0.00           H
ATOM   4751  HG2 ARG A 311      40.893   9.226 160.501  1.00  0.00           H
ATOM   4752  HG3 ARG A 311      42.235   8.382 159.708  1.00  0.00           H
ATOM   4753  HD2 ARG A 311      42.438  11.008 161.248  1.00  0.00           H
ATOM   4754  HD3 ARG A 311      43.792  10.161 160.453  1.00  0.00           H
ATOM   4755  HE  ARG A 311      41.722  10.468 158.497  1.00  0.00           H
ATOM   4756 HH11 ARG A 311      43.931  12.430 160.511  1.00  0.00           H
ATOM   4757 HH12 ARG A 311      44.035  13.754 159.373  1.00  0.00           H
ATOM   4758 HH21 ARG A 311      41.859  12.257 156.962  1.00  0.00           H
ATOM   4759 HH22 ARG A 311      42.844  13.655 157.333  1.00  0.00           H
ATOM   4760  N   VAL A 312      39.627  10.049 162.511  1.00 69.44           N
ATOM   4761  CA  VAL A 312      38.217  10.149 162.263  1.00 69.44           C
ATOM   4762  CB  VAL A 312      37.617  11.407 162.817  1.00 69.44           C
ATOM   4763  CG1 VAL A 312      36.157  11.509 162.351  1.00 69.44           C
ATOM   4764  CG2 VAL A 312      37.783  11.390 164.346  1.00 69.44           C
ATOM   4765  C   VAL A 312      38.092  10.202 160.773  1.00 69.44           C
ATOM   4766  O   VAL A 312      38.551  11.150 160.136  1.00 69.44           O
ATOM   4767  H   VAL A 312      40.211  10.841 162.285  1.00  0.00           H
ATOM   4768  HA  VAL A 312      37.699   9.275 162.657  1.00  0.00           H
ATOM   4769  HB  VAL A 312      38.168  12.259 162.418  1.00  0.00           H
ATOM   4770 HG21 VAL A 312      37.352  12.298 164.769  1.00  0.00           H
ATOM   4771 HG22 VAL A 312      38.843  11.340 164.596  1.00  0.00           H
ATOM   4772 HG23 VAL A 312      37.272  10.520 164.757  1.00  0.00           H
ATOM   4773 HG11 VAL A 312      36.120  11.489 161.262  1.00  0.00           H
ATOM   4774 HG12 VAL A 312      35.589  10.668 162.749  1.00  0.00           H
ATOM   4775 HG13 VAL A 312      35.725  12.442 162.712  1.00  0.00           H
ATOM   4776  N   THR A 313      37.441   9.182 160.182  1.00115.40           N
ATOM   4777  CA  THR A 313      37.391   9.070 158.751  1.00115.40           C
ATOM   4778  CB  THR A 313      37.420   7.648 158.270  1.00115.40           C
ATOM   4779  OG1 THR A 313      36.275   6.950 158.736  1.00115.40           O
ATOM   4780  CG2 THR A 313      38.700   6.977 158.797  1.00115.40           C
ATOM   4781  C   THR A 313      36.149   9.690 158.198  1.00115.40           C
ATOM   4782  O   THR A 313      35.312  10.237 158.912  1.00115.40           O
ATOM   4783  H   THR A 313      36.982   8.487 160.753  1.00  0.00           H
ATOM   4784  HA  THR A 313      38.252   9.592 158.334  1.00  0.00           H
ATOM   4785  HB  THR A 313      37.430   7.637 157.180  1.00  0.00           H
ATOM   4786  HG1 THR A 313      36.303   6.043 158.423  1.00  0.00           H
ATOM   4787 HG21 THR A 313      38.735   5.942 158.456  1.00  0.00           H
ATOM   4788 HG22 THR A 313      39.572   7.513 158.422  1.00  0.00           H
ATOM   4789 HG23 THR A 313      38.700   7.000 159.887  1.00  0.00           H
ATOM   4790  N   MET A 314      36.019   9.592 156.863  1.00149.32           N
ATOM   4791  CA  MET A 314      34.942  10.162 156.109  1.00149.32           C
ATOM   4792  CB  MET A 314      35.141  10.017 154.595  1.00149.32           C
ATOM   4793  CG  MET A 314      34.329  11.047 153.820  1.00149.32           C
ATOM   4794  SD  MET A 314      34.966  12.742 153.964  1.00149.32           S
ATOM   4795  CE  MET A 314      33.415  13.525 153.437  1.00149.32           C
ATOM   4796  C   MET A 314      33.671   9.469 156.488  1.00149.32           C
ATOM   4797  O   MET A 314      32.589  10.051 156.419  1.00149.32           O
ATOM   4798  H   MET A 314      36.729   9.082 156.357  1.00  0.00           H
ATOM   4799  HA  MET A 314      34.857  11.220 156.356  1.00  0.00           H
ATOM   4800  HB2 MET A 314      36.197  10.153 154.363  1.00  0.00           H
ATOM   4801  HB3 MET A 314      34.834   9.017 154.289  1.00  0.00           H
ATOM   4802  HG2 MET A 314      33.306  11.031 154.196  1.00  0.00           H
ATOM   4803  HG3 MET A 314      34.319  10.765 152.767  1.00  0.00           H
ATOM   4804  HE1 MET A 314      32.571  12.982 153.861  1.00  0.00           H
ATOM   4805  HE2 MET A 314      33.350  13.505 152.349  1.00  0.00           H
ATOM   4806  HE3 MET A 314      33.393  14.558 153.784  1.00  0.00           H
ATOM   4807  N   ALA A 315      33.779   8.186 156.875  1.00 36.91           N
ATOM   4808  CA  ALA A 315      32.651   7.381 157.241  1.00 36.91           C
ATOM   4809  CB  ALA A 315      33.043   5.949 157.641  1.00 36.91           C
ATOM   4810  C   ALA A 315      31.962   8.004 158.418  1.00 36.91           C
ATOM   4811  O   ALA A 315      30.743   7.907 158.547  1.00 36.91           O
ATOM   4812  H   ALA A 315      34.699   7.770 156.909  1.00  0.00           H
ATOM   4813  HA  ALA A 315      31.956   7.339 156.402  1.00  0.00           H
ATOM   4814  HB1 ALA A 315      33.548   5.463 156.806  1.00  0.00           H
ATOM   4815  HB2 ALA A 315      33.712   5.982 158.501  1.00  0.00           H
ATOM   4816  HB3 ALA A 315      32.146   5.386 157.900  1.00  0.00           H
ATOM   4817  N   ASP A 316      32.729   8.632 159.331  1.00120.66           N
ATOM   4818  CA  ASP A 316      32.149   9.227 160.504  1.00120.66           C
ATOM   4819  CB  ASP A 316      33.166   9.839 161.466  1.00120.66           C
ATOM   4820  CG  ASP A 316      33.890   8.746 162.205  1.00120.66           C
ATOM   4821  OD1 ASP A 316      33.409   7.583 162.216  1.00120.66           O
ATOM   4822  OD2 ASP A 316      34.954   9.080 162.782  1.00120.66           O
ATOM   4823  C   ASP A 316      31.296  10.393 160.121  1.00120.66           C
ATOM   4824  O   ASP A 316      31.591  11.124 159.178  1.00120.66           O
ATOM   4825  H   ASP A 316      33.728   8.685 159.189  1.00  0.00           H
ATOM   4826  HA  ASP A 316      31.545   8.488 161.030  1.00  0.00           H
ATOM   4827  HB2 ASP A 316      32.648  10.478 162.181  1.00  0.00           H
ATOM   4828  HB3 ASP A 316      33.885  10.434 160.903  1.00  0.00           H
ATOM   4829  N   GLN A 317      30.236  10.617 160.922  1.00 67.82           N
ATOM   4830  CA  GLN A 317      29.284  11.682 160.746  1.00 67.82           C
ATOM   4831  CB  GLN A 317      28.147  11.643 161.781  1.00 67.82           C
ATOM   4832  CG  GLN A 317      27.126  12.769 161.606  1.00 67.82           C
ATOM   4833  CD  GLN A 317      26.065  12.611 162.686  1.00 67.82           C
ATOM   4834  OE1 GLN A 317      25.136  13.411 162.783  1.00 67.82           O
ATOM   4835  NE2 GLN A 317      26.207  11.549 163.524  1.00 67.82           N
ATOM   4836  C   GLN A 317      29.998  12.985 160.918  1.00 67.82           C
ATOM   4837  O   GLN A 317      29.652  14.001 160.320  1.00 67.82           O
ATOM   4838  H   GLN A 317      30.099   9.992 161.703  1.00  0.00           H
ATOM   4839  HA  GLN A 317      28.862  11.629 159.742  1.00  0.00           H
ATOM   4840  HB2 GLN A 317      28.583  11.724 162.777  1.00  0.00           H
ATOM   4841  HB3 GLN A 317      27.632  10.686 161.701  1.00  0.00           H
ATOM   4842  HG2 GLN A 317      27.619  13.735 161.710  1.00  0.00           H
ATOM   4843  HG3 GLN A 317      26.663  12.696 160.622  1.00  0.00           H
ATOM   4844 HE21 GLN A 317      26.986  10.916 163.410  1.00  0.00           H
ATOM   4845 HE22 GLN A 317      25.534  11.393 164.261  1.00  0.00           H
ATOM   4846  N   ARG A 318      31.051  12.949 161.736  1.00221.36           N
ATOM   4847  CA  ARG A 318      31.884  14.025 162.175  1.00221.36           C
ATOM   4848  CB  ARG A 318      33.059  13.338 162.839  1.00221.36           C
ATOM   4849  CG  ARG A 318      32.568  12.072 163.566  1.00221.36           C
ATOM   4850  CD  ARG A 318      33.692  11.153 164.051  1.00221.36           C
ATOM   4851  NE  ARG A 318      33.462  10.829 165.487  1.00221.36           N
ATOM   4852  CZ  ARG A 318      34.340  10.019 166.147  1.00221.36           C
ATOM   4853  NH1 ARG A 318      35.372   9.437 165.470  1.00221.36           N
ATOM   4854  NH2 ARG A 318      34.197   9.801 167.487  1.00221.36           N
ATOM   4855  C   ARG A 318      32.444  14.727 160.975  1.00221.36           C
ATOM   4856  O   ARG A 318      32.723  15.925 161.010  1.00221.36           O
ATOM   4857  H   ARG A 318      31.293  12.036 162.095  1.00  0.00           H
ATOM   4858  HA  ARG A 318      31.364  14.705 162.850  1.00  0.00           H
ATOM   4859  HB2 ARG A 318      33.517  14.016 163.559  1.00  0.00           H
ATOM   4860  HB3 ARG A 318      33.793  13.061 162.082  1.00  0.00           H
ATOM   4861  HG2 ARG A 318      31.981  12.380 164.431  1.00  0.00           H
ATOM   4862  HG3 ARG A 318      31.924  11.509 162.890  1.00  0.00           H
ATOM   4863  HD2 ARG A 318      34.652  11.658 163.939  1.00  0.00           H
ATOM   4864  HD3 ARG A 318      33.691  10.234 163.465  1.00  0.00           H
ATOM   4865  HE  ARG A 318      32.660  11.207 165.970  1.00  0.00           H
ATOM   4866 HH11 ARG A 318      36.025   8.842 165.959  1.00  0.00           H
ATOM   4867 HH12 ARG A 318      35.483   9.601 164.480  1.00  0.00           H
ATOM   4868 HH21 ARG A 318      34.851   9.206 167.974  1.00  0.00           H
ATOM   4869 HH22 ARG A 318      33.437  10.235 167.991  1.00  0.00           H
ATOM   4870  N   THR A 319      32.655  13.966 159.891  1.00137.95           N
ATOM   4871  CA  THR A 319      33.245  14.425 158.661  1.00137.95           C
ATOM   4872  CB  THR A 319      33.412  13.328 157.652  1.00137.95           C
ATOM   4873  OG1 THR A 319      34.214  13.782 156.573  1.00137.95           O
ATOM   4874  CG2 THR A 319      32.024  12.909 157.138  1.00137.95           C
ATOM   4875  C   THR A 319      32.399  15.481 158.009  1.00137.95           C
ATOM   4876  O   THR A 319      32.903  16.225 157.168  1.00137.95           O
ATOM   4877  H   THR A 319      32.379  12.996 159.942  1.00  0.00           H
ATOM   4878  HA  THR A 319      34.225  14.849 158.881  1.00  0.00           H
ATOM   4879  HB  THR A 319      33.895  12.473 158.125  1.00  0.00           H
ATOM   4880 HG21 THR A 319      31.792  13.460 156.226  1.00  0.00           H
ATOM   4881 HG22 THR A 319      31.274  13.131 157.897  1.00  0.00           H
ATOM   4882 HG23 THR A 319      32.022  11.840 156.927  1.00  0.00           H
ATOM   4883  HG1 THR A 319      34.927  13.158 156.420  1.00  0.00           H
ATOM   4884  N   ASN A 320      31.073  15.494 158.266  1.00 79.62           N
ATOM   4885  CA  ASN A 320      30.250  16.549 157.725  1.00 79.62           C
ATOM   4886  CB  ASN A 320      29.113  16.017 156.834  1.00 79.62           C
ATOM   4887  CG  ASN A 320      28.429  17.185 156.138  1.00 79.62           C
ATOM   4888  OD1 ASN A 320      28.730  18.350 156.396  1.00 79.62           O
ATOM   4889  ND2 ASN A 320      27.467  16.863 155.232  1.00 79.62           N
ATOM   4890  C   ASN A 320      29.630  17.230 158.907  1.00 79.62           C
ATOM   4891  O   ASN A 320      28.672  16.716 159.484  1.00 79.62           O
ATOM   4892  H   ASN A 320      30.659  14.769 158.834  1.00  0.00           H
ATOM   4893  HA  ASN A 320      30.865  17.255 157.166  1.00  0.00           H
ATOM   4894  HB2 ASN A 320      29.524  15.338 156.087  1.00  0.00           H
ATOM   4895  HB3 ASN A 320      28.388  15.485 157.449  1.00  0.00           H
ATOM   4896 HD21 ASN A 320      27.247  15.894 155.052  1.00  0.00           H
ATOM   4897 HD22 ASN A 320      26.973  17.593 154.739  1.00  0.00           H
ATOM   4898  N   LEU A 321      30.144  18.418 159.296  1.00131.32           N
ATOM   4899  CA  LEU A 321      29.641  18.990 160.509  1.00131.32           C
ATOM   4900  CB  LEU A 321      30.455  18.469 161.715  1.00131.32           C
ATOM   4901  CG  LEU A 321      29.901  18.747 163.127  1.00131.32           C
ATOM   4902  CD1 LEU A 321      30.831  18.151 164.195  1.00131.32           C
ATOM   4903  CD2 LEU A 321      29.644  20.235 163.380  1.00131.32           C
ATOM   4904  C   LEU A 321      29.720  20.489 160.447  1.00131.32           C
ATOM   4905  O   LEU A 321      30.718  21.058 160.003  1.00131.32           O
ATOM   4906  H   LEU A 321      30.856  18.885 158.752  1.00  0.00           H
ATOM   4907  HA  LEU A 321      28.599  18.696 160.633  1.00  0.00           H
ATOM   4908  HB2 LEU A 321      30.542  17.388 161.606  1.00  0.00           H
ATOM   4909  HB3 LEU A 321      31.456  18.895 161.656  1.00  0.00           H
ATOM   4910  HG  LEU A 321      28.943  18.233 163.207  1.00  0.00           H
ATOM   4911 HD21 LEU A 321      29.917  20.482 164.406  1.00  0.00           H
ATOM   4912 HD22 LEU A 321      30.245  20.829 162.692  1.00  0.00           H
ATOM   4913 HD23 LEU A 321      28.588  20.453 163.222  1.00  0.00           H
ATOM   4914 HD11 LEU A 321      30.426  18.356 165.186  1.00  0.00           H
ATOM   4915 HD12 LEU A 321      30.907  17.073 164.050  1.00  0.00           H
ATOM   4916 HD13 LEU A 321      31.820  18.600 164.107  1.00  0.00           H
ATOM   4917  N   MET A 322      28.635  21.164 160.889  1.00114.15           N
ATOM   4918  CA  MET A 322      28.610  22.597 160.998  1.00114.15           C
ATOM   4919  CB  MET A 322      27.274  23.236 160.579  1.00114.15           C
ATOM   4920  CG  MET A 322      26.939  23.115 159.094  1.00114.15           C
ATOM   4921  SD  MET A 322      27.879  24.215 157.998  1.00114.15           S
ATOM   4922  CE  MET A 322      26.840  25.662 158.355  1.00114.15           C
ATOM   4923  C   MET A 322      28.718  22.863 162.453  1.00114.15           C
ATOM   4924  O   MET A 322      27.896  22.410 163.247  1.00114.15           O
ATOM   4925  H   MET A 322      27.812  20.642 161.152  1.00  0.00           H
ATOM   4926  HA  MET A 322      29.444  23.044 160.456  1.00  0.00           H
ATOM   4927  HB2 MET A 322      27.312  24.296 160.832  1.00  0.00           H
ATOM   4928  HB3 MET A 322      26.473  22.771 161.154  1.00  0.00           H
ATOM   4929  HG2 MET A 322      25.880  23.338 158.968  1.00  0.00           H
ATOM   4930  HG3 MET A 322      27.114  22.085 158.783  1.00  0.00           H
ATOM   4931  HE1 MET A 322      25.872  25.331 158.730  1.00  0.00           H
ATOM   4932  HE2 MET A 322      26.697  26.241 157.442  1.00  0.00           H
ATOM   4933  HE3 MET A 322      27.328  26.283 159.106  1.00  0.00           H
ATOM   4934  N   GLN A 323      29.773  23.580 162.845  1.00194.74           N
ATOM   4935  CA  GLN A 323      29.996  23.845 164.213  1.00194.74           C
ATOM   4936  CB  GLN A 323      31.303  24.509 164.440  1.00194.74           C
ATOM   4937  CG  GLN A 323      31.244  24.341 165.893  1.00194.74           C
ATOM   4938  CD  GLN A 323      30.896  22.843 166.038  1.00194.74           C
ATOM   4939  OE1 GLN A 323      31.537  21.967 165.458  1.00194.74           O
ATOM   4940  NE2 GLN A 323      29.863  22.538 166.869  1.00194.74           N
ATOM   4941  C   GLN A 323      28.961  24.765 164.785  1.00194.74           C
ATOM   4942  O   GLN A 323      28.526  24.631 165.929  1.00194.74           O
ATOM   4943  H   GLN A 323      30.419  23.937 162.155  1.00  0.00           H
ATOM   4944  HA  GLN A 323      29.977  22.904 164.763  1.00  0.00           H
ATOM   4945  HB2 GLN A 323      32.139  23.982 163.980  1.00  0.00           H
ATOM   4946  HB3 GLN A 323      31.279  25.560 164.152  1.00  0.00           H
ATOM   4947  HG2 GLN A 323      30.470  24.970 166.332  1.00  0.00           H
ATOM   4948  HG3 GLN A 323      32.213  24.555 166.344  1.00  0.00           H
ATOM   4949 HE21 GLN A 323      29.361  23.276 167.342  1.00  0.00           H
ATOM   4950 HE22 GLN A 323      29.598  21.574 167.013  1.00  0.00           H
ATOM   4951  N   TRP A 324      28.577  25.770 163.995  1.00111.18           N
ATOM   4952  CA  TRP A 324      27.573  26.723 164.356  1.00111.18           C
ATOM   4953  CB  TRP A 324      26.180  26.081 164.468  1.00111.18           C
ATOM   4954  CG  TRP A 324      25.028  27.055 164.456  1.00111.18           C
ATOM   4955  CD2 TRP A 324      24.434  27.530 163.239  1.00111.18           C
ATOM   4956  CD1 TRP A 324      24.338  27.642 165.474  1.00111.18           C
ATOM   4957  NE1 TRP A 324      23.345  28.447 164.967  1.00111.18           N
ATOM   4958  CE2 TRP A 324      23.395  28.389 163.592  1.00111.18           C
ATOM   4959  CE3 TRP A 324      24.735  27.269 161.933  1.00111.18           C
ATOM   4960  CZ2 TRP A 324      22.636  29.005 162.638  1.00111.18           C
ATOM   4961  CZ3 TRP A 324      23.963  27.886 160.977  1.00111.18           C
ATOM   4962  CH2 TRP A 324      22.936  28.740 161.319  1.00111.18           C
ATOM   4963  C   TRP A 324      27.937  27.371 165.656  1.00111.18           C
ATOM   4964  O   TRP A 324      27.084  27.563 166.525  1.00111.18           O
ATOM   4965  H   TRP A 324      29.020  25.863 163.092  1.00  0.00           H
ATOM   4966  HA  TRP A 324      27.536  27.493 163.586  1.00  0.00           H
ATOM   4967  HB2 TRP A 324      26.140  25.521 165.402  1.00  0.00           H
ATOM   4968  HB3 TRP A 324      26.052  25.383 163.640  1.00  0.00           H
ATOM   4969  HD1 TRP A 324      24.541  27.496 166.525  1.00  0.00           H
ATOM   4970  HE3 TRP A 324      25.544  26.607 161.663  1.00  0.00           H
ATOM   4971  HZ2 TRP A 324      21.832  29.674 162.907  1.00  0.00           H
ATOM   4972  HZ3 TRP A 324      24.166  27.697 159.933  1.00  0.00           H
ATOM   4973  HH2 TRP A 324      22.356  29.210 160.539  1.00  0.00           H
ATOM   4974  HE1 TRP A 324      22.690  28.989 165.511  1.00  0.00           H
ATOM   4975  N   SER A 325      29.229  27.733 165.810  1.00 86.64           N
ATOM   4976  CA  SER A 325      29.695  28.366 167.012  1.00 86.64           C
ATOM   4977  CB  SER A 325      30.515  27.426 167.912  1.00 86.64           C
ATOM   4978  OG  SER A 325      29.701  26.353 168.365  1.00 86.64           O
ATOM   4979  C   SER A 325      30.587  29.509 166.638  1.00 86.64           C
ATOM   4980  O   SER A 325      31.296  29.469 165.634  1.00 86.64           O
ATOM   4981  H   SER A 325      29.883  27.554 165.062  1.00  0.00           H
ATOM   4982  HA  SER A 325      28.841  28.745 167.573  1.00  0.00           H
ATOM   4983  HB2 SER A 325      30.888  27.984 168.771  1.00  0.00           H
ATOM   4984  HB3 SER A 325      31.357  27.027 167.346  1.00  0.00           H
ATOM   4985  HG  SER A 325      28.960  26.703 168.866  1.00  0.00           H
ATOM   4986  N   ASN A 326      30.567  30.574 167.463  1.00 67.17           N
ATOM   4987  CA  ASN A 326      31.408  31.711 167.232  1.00 67.17           C
ATOM   4988  CB  ASN A 326      30.947  33.000 167.950  1.00 67.17           C
ATOM   4989  CG  ASN A 326      30.978  32.828 169.465  1.00 67.17           C
ATOM   4990  OD1 ASN A 326      31.432  31.815 169.994  1.00 67.17           O
ATOM   4991  ND2 ASN A 326      30.466  33.859 170.191  1.00 67.17           N
ATOM   4992  C   ASN A 326      32.797  31.351 167.666  1.00 67.17           C
ATOM   4993  O   ASN A 326      33.046  30.258 168.173  1.00 67.17           O
ATOM   4994  H   ASN A 326      29.947  30.571 168.260  1.00  0.00           H
ATOM   4995  HA  ASN A 326      31.427  31.907 166.160  1.00  0.00           H
ATOM   4996  HB2 ASN A 326      31.610  33.819 167.672  1.00  0.00           H
ATOM   4997  HB3 ASN A 326      29.931  33.240 167.637  1.00  0.00           H
ATOM   4998 HD21 ASN A 326      30.099  34.674 169.721  1.00  0.00           H
ATOM   4999 HD22 ASN A 326      30.453  33.809 171.200  1.00  0.00           H
ATOM   5000  N   VAL A 327      33.737  32.290 167.475  1.00 81.74           N
ATOM   5001  CA  VAL A 327      35.138  32.091 167.724  1.00 81.74           C
ATOM   5002  CB  VAL A 327      35.896  33.380 167.557  1.00 81.74           C
ATOM   5003  CG1 VAL A 327      37.367  33.145 167.905  1.00 81.74           C
ATOM   5004  CG2 VAL A 327      35.662  33.942 166.149  1.00 81.74           C
ATOM   5005  C   VAL A 327      35.362  31.670 169.142  1.00 81.74           C
ATOM   5006  O   VAL A 327      36.190  30.803 169.420  1.00 81.74           O
ATOM   5007  H   VAL A 327      33.441  33.194 167.135  1.00  0.00           H
ATOM   5008  HA  VAL A 327      35.533  31.336 167.045  1.00  0.00           H
ATOM   5009  HB  VAL A 327      35.495  34.097 168.273  1.00  0.00           H
ATOM   5010 HG21 VAL A 327      35.735  35.029 166.175  1.00  0.00           H
ATOM   5011 HG22 VAL A 327      36.415  33.544 165.469  1.00  0.00           H
ATOM   5012 HG23 VAL A 327      34.670  33.652 165.802  1.00  0.00           H
ATOM   5013 HG11 VAL A 327      37.922  34.075 167.786  1.00  0.00           H
ATOM   5014 HG12 VAL A 327      37.781  32.388 167.239  1.00  0.00           H
ATOM   5015 HG13 VAL A 327      37.446  32.804 168.937  1.00  0.00           H
ATOM   5016  N   PHE A 328      34.650  32.310 170.082  1.00 86.77           N
ATOM   5017  CA  PHE A 328      34.817  32.051 171.482  1.00 86.77           C
ATOM   5018  CB  PHE A 328      34.150  33.126 172.358  1.00 86.77           C
ATOM   5019  CG  PHE A 328      34.898  34.383 172.061  1.00 86.77           C
ATOM   5020  CD1 PHE A 328      36.171  34.563 172.550  1.00 86.77           C
ATOM   5021  CD2 PHE A 328      34.334  35.384 171.300  1.00 86.77           C
ATOM   5022  CE1 PHE A 328      36.872  35.715 172.280  1.00 86.77           C
ATOM   5023  CE2 PHE A 328      35.031  36.538 171.028  1.00 86.77           C
ATOM   5024  CZ  PHE A 328      36.303  36.706 171.517  1.00 86.77           C
ATOM   5025  C   PHE A 328      34.299  30.692 171.858  1.00 86.77           C
ATOM   5026  O   PHE A 328      34.843  30.060 172.762  1.00 86.77           O
ATOM   5027  H   PHE A 328      33.971  33.000 169.793  1.00  0.00           H
ATOM   5028  HA  PHE A 328      35.886  32.068 171.696  1.00  0.00           H
ATOM   5029  HB2 PHE A 328      33.098  33.235 172.096  1.00  0.00           H
ATOM   5030  HB3 PHE A 328      34.251  32.868 173.412  1.00  0.00           H
ATOM   5031  HD1 PHE A 328      36.625  33.791 173.153  1.00  0.00           H
ATOM   5032  HD2 PHE A 328      33.333  35.261 170.913  1.00  0.00           H
ATOM   5033  HE1 PHE A 328      37.872  35.841 172.668  1.00  0.00           H
ATOM   5034  HE2 PHE A 328      34.577  37.313 170.429  1.00  0.00           H
ATOM   5035  HZ  PHE A 328      36.853  37.611 171.303  1.00  0.00           H
ATOM   5036  N   ASP A 329      33.219  30.210 171.206  1.00 74.81           N
ATOM   5037  CA  ASP A 329      32.655  28.952 171.622  1.00 74.81           C
ATOM   5038  CB  ASP A 329      31.120  28.935 171.524  1.00 74.81           C
ATOM   5039  CG  ASP A 329      30.571  29.865 172.597  1.00 74.81           C
ATOM   5040  OD1 ASP A 329      31.315  30.147 173.574  1.00 74.81           O
ATOM   5041  OD2 ASP A 329      29.400  30.306 172.454  1.00 74.81           O
ATOM   5042  C   ASP A 329      33.158  27.824 170.771  1.00 74.81           C
ATOM   5043  O   ASP A 329      32.774  26.673 170.971  1.00 74.81           O
ATOM   5044  H   ASP A 329      32.813  30.724 170.438  1.00  0.00           H
ATOM   5045  HA  ASP A 329      32.942  28.765 172.657  1.00  0.00           H
ATOM   5046  HB2 ASP A 329      30.808  29.282 170.539  1.00  0.00           H
ATOM   5047  HB3 ASP A 329      30.752  27.923 171.691  1.00  0.00           H
ATOM   5048  N   PHE A 330      34.052  28.118 169.815  1.00157.38           N
ATOM   5049  CA  PHE A 330      34.563  27.120 168.921  1.00157.38           C
ATOM   5050  CB  PHE A 330      35.470  27.762 167.856  1.00157.38           C
ATOM   5051  CG  PHE A 330      35.755  26.780 166.774  1.00157.38           C
ATOM   5052  CD1 PHE A 330      36.818  25.913 166.862  1.00157.38           C
ATOM   5053  CD2 PHE A 330      34.946  26.735 165.662  1.00157.38           C
ATOM   5054  CE1 PHE A 330      37.068  25.016 165.851  1.00157.38           C
ATOM   5055  CE2 PHE A 330      35.195  25.840 164.650  1.00157.38           C
ATOM   5056  CZ  PHE A 330      36.259  24.977 164.743  1.00157.38           C
ATOM   5057  C   PHE A 330      35.402  26.124 169.683  1.00157.38           C
ATOM   5058  O   PHE A 330      35.331  24.917 169.485  1.00157.38           O
ATOM   5059  H   PHE A 330      34.375  29.071 169.722  1.00  0.00           H
ATOM   5060  HA  PHE A 330      33.735  26.605 168.435  1.00  0.00           H
ATOM   5061  HB2 PHE A 330      34.969  28.632 167.432  1.00  0.00           H
ATOM   5062  HB3 PHE A 330      36.407  28.074 168.318  1.00  0.00           H
[truncated: 13,497,455 more chars]
