# Supplementary material for: Structural adaptations of octaheme nitrite reductases from haloalkaliphilic Thioalkalivibrio bacteria to alkaline pH and high salinity
Source: PLoS One. 2017 May 16;12(5):e0177392. doi: 10.1371/journal.pone.0177392 (PMC5433712; doi:10.1371/journal.pone.0177392)
Supplement: S2 File — (PDB) [file pone.0177392.s008.pdb]

REMARK   6 SEQUENCE: GsNiR
MODEL        1
ATOM     34  N   LYS A   4       2.999  20.464 128.045  1.00157.73           N
ATOM     35  CA  LYS A   4       2.746  20.500 129.498  1.00157.73           C
ATOM     36  CB  LYS A   4       1.596  21.383 129.986  1.00157.73           C
ATOM     37  CG  LYS A   4       2.029  22.828 129.910  1.00157.73           C
ATOM     38  CD  LYS A   4       2.455  23.099 128.466  1.00157.73           C
ATOM     39  CE  LYS A   4       3.937  23.290 128.087  1.00157.73           C
ATOM     40  NZ  LYS A   4       4.909  22.607 128.993  1.00157.73           N
ATOM     41  C   LYS A   4       2.467  19.085 129.791  1.00157.73           C
ATOM     42  O   LYS A   4       1.556  18.520 129.207  1.00157.73           O
ATOM     43  H   LYS A   4       2.272  20.728 127.391  1.00  0.00           H
ATOM     44  HA  LYS A   4       3.639  20.759 130.059  1.00  0.00           H
ATOM     45  HB2 LYS A   4       0.702  21.226 129.382  1.00  0.00           H
ATOM     46  HB3 LYS A   4       1.365  21.158 131.030  1.00  0.00           H
ATOM     47  HG2 LYS A   4       1.174  23.457 130.173  1.00  0.00           H
ATOM     48  HG3 LYS A   4       2.836  23.049 130.611  1.00  0.00           H
ATOM     49  HD2 LYS A   4       1.956  23.956 128.246  1.00  0.00           H
ATOM     50  HD3 LYS A   4       1.911  22.509 127.732  1.00  0.00           H
ATOM     51  HE2 LYS A   4       4.069  22.967 127.056  1.00  0.00           H
ATOM     52  HE3 LYS A   4       4.131  24.355 128.043  1.00  0.00           H
ATOM     53  HZ1 LYS A   4       5.819  23.042 129.035  1.00  0.00           H
ATOM     54  HZ2 LYS A   4       5.107  21.653 128.671  1.00  0.00           H
ATOM     55  HZ3 LYS A   4       4.512  22.500 129.910  1.00  0.00           H
ATOM     56  N   GLY A   5       3.302  18.574 130.675  1.00 64.64           N
ATOM     57  CA  GLY A   5       2.867  17.379 131.286  1.00 64.64           C
ATOM     58  C   GLY A   5       1.589  17.697 132.043  1.00 64.64           C
ATOM     59  O   GLY A   5       1.457  18.812 132.578  1.00 64.64           O
ATOM     60  H   GLY A   5       3.917  19.174 131.185  1.00  0.00           H
ATOM     61  HA2 GLY A   5       3.621  16.968 131.950  1.00  0.00           H
ATOM     62  HA3 GLY A   5       2.648  16.691 130.465  1.00  0.00           H
ATOM     63  N   ASP A   6       0.656  16.769 131.975  1.00128.69           N
ATOM     64  CA  ASP A   6      -0.633  16.911 132.591  1.00128.69           C
ATOM     65  CB  ASP A   6      -1.770  17.038 131.593  1.00128.69           C
ATOM     66  CG  ASP A   6      -2.883  17.912 132.205  1.00128.69           C
ATOM     67  OD1 ASP A   6      -2.642  18.494 133.324  1.00128.69           O
ATOM     68  OD2 ASP A   6      -3.961  17.948 131.651  1.00128.69           O
ATOM     69  C   ASP A   6      -0.943  15.739 133.462  1.00128.69           C
ATOM     70  O   ASP A   6      -0.003  15.094 133.895  1.00128.69           O
ATOM     71  H   ASP A   6       0.890  15.837 131.657  1.00  0.00           H
ATOM     72  HA  ASP A   6      -0.571  17.777 133.243  1.00  0.00           H
ATOM     73  HB2 ASP A   6      -1.412  17.451 130.654  1.00  0.00           H
ATOM     74  HB3 ASP A   6      -2.151  16.026 131.386  1.00  0.00           H
ATOM     75  N   GLY A   7      -2.106  15.810 134.095  1.00 57.62           N
ATOM     76  CA  GLY A   7      -2.127  15.303 135.410  1.00 57.62           C
ATOM     77  C   GLY A   7      -1.017  16.006 136.199  1.00 57.62           C
ATOM     78  O   GLY A   7      -0.165  15.397 136.826  1.00 57.62           O
ATOM     79  H   GLY A   7      -2.783  16.521 133.834  1.00  0.00           H
ATOM     80  HA2 GLY A   7      -3.114  15.425 135.851  1.00  0.00           H
ATOM     81  HA3 GLY A   7      -1.905  14.265 135.270  1.00  0.00           H
ATOM     82  N   ARG A   8      -0.907  17.333 136.132  1.00126.96           N
ATOM     83  CA  ARG A   8      -0.303  17.963 137.308  1.00126.96           C
ATOM     84  CB  ARG A   8      -0.372  19.476 137.156  1.00126.96           C
ATOM     85  CG  ARG A   8       0.234  20.160 138.379  1.00126.96           C
ATOM     86  CD  ARG A   8      -0.256  21.618 138.506  1.00126.96           C
ATOM     87  NE  ARG A   8      -0.147  22.217 139.873  1.00126.96           N
ATOM     88  CZ  ARG A   8      -1.117  22.374 140.777  1.00126.96           C
ATOM     89  NH1 ARG A   8      -2.333  21.973 140.559  1.00126.96           N
ATOM     90  NH2 ARG A   8      -0.848  22.761 141.996  1.00126.96           N
ATOM     91  C   ARG A   8      -1.039  17.400 138.543  1.00126.96           C
ATOM     92  O   ARG A   8      -0.384  16.845 139.407  1.00126.96           O
ATOM     93  H   ARG A   8      -1.550  17.827 135.520  1.00  0.00           H
ATOM     94  HA  ARG A   8       0.738  17.633 137.388  1.00  0.00           H
ATOM     95  HB2 ARG A   8       0.159  19.784 136.255  1.00  0.00           H
ATOM     96  HB3 ARG A   8      -1.428  19.737 137.072  1.00  0.00           H
ATOM     97  HG2 ARG A   8       1.320  20.068 138.393  1.00  0.00           H
ATOM     98  HG3 ARG A   8      -0.120  19.591 139.199  1.00  0.00           H
ATOM     99  HD2 ARG A   8       0.304  22.209 137.784  1.00  0.00           H
ATOM    100  HD3 ARG A   8      -1.302  21.643 138.201  1.00  0.00           H
ATOM    101  HE  ARG A   8       0.758  22.392 140.263  1.00  0.00           H
ATOM    102 HH11 ARG A   8      -2.545  21.442 139.730  1.00  0.00           H
ATOM    103 HH12 ARG A   8      -2.986  21.908 141.326  1.00  0.00           H
ATOM    104 HH21 ARG A   8       0.089  22.869 142.344  1.00  0.00           H
ATOM    105 HH22 ARG A   8      -1.563  22.689 142.709  1.00  0.00           H
ATOM    106  N   GLU A   9      -2.365  17.323 138.438  1.00 87.83           N
ATOM    107  CA  GLU A   9      -3.284  16.503 139.241  1.00 87.83           C
ATOM    108  CB  GLU A   9      -4.686  16.777 138.736  1.00 87.83           C
ATOM    109  CG  GLU A   9      -5.722  16.167 139.685  1.00 87.83           C
ATOM    110  CD  GLU A   9      -7.151  16.438 139.213  1.00 87.83           C
ATOM    111  OE1 GLU A   9      -7.240  17.293 138.295  1.00 87.83           O
ATOM    112  OE2 GLU A   9      -8.014  16.237 140.077  1.00 87.83           O
ATOM    113  C   GLU A   9      -3.013  14.997 139.284  1.00 87.83           C
ATOM    114  O   GLU A   9      -2.918  14.451 140.370  1.00 87.83           O
ATOM    115  H   GLU A   9      -2.766  17.686 137.586  1.00  0.00           H
ATOM    116  HA  GLU A   9      -3.292  16.812 140.271  1.00  0.00           H
ATOM    117  HB2 GLU A   9      -4.825  17.862 138.704  1.00  0.00           H
ATOM    118  HB3 GLU A   9      -4.798  16.367 137.731  1.00  0.00           H
ATOM    119  HG2 GLU A   9      -5.564  15.090 139.763  1.00  0.00           H
ATOM    120  HG3 GLU A   9      -5.575  16.605 140.678  1.00  0.00           H
ATOM    121  N   THR A  10      -2.686  14.357 138.166  1.00109.05           N
ATOM    122  CA  THR A  10      -2.355  12.924 138.167  1.00109.05           C
ATOM    123  CB  THR A  10      -2.251  12.313 136.756  1.00109.05           C
ATOM    124  OG1 THR A  10      -2.534  10.951 136.831  1.00109.05           O
ATOM    125  CG2 THR A  10      -0.844  12.320 136.160  1.00109.05           C
ATOM    126  C   THR A  10      -1.064  12.662 138.943  1.00109.05           C
ATOM    127  O   THR A  10      -1.005  11.756 139.763  1.00109.05           O
ATOM    128  H   THR A  10      -2.714  14.854 137.299  1.00  0.00           H
ATOM    129  HA  THR A  10      -3.173  12.415 138.680  1.00  0.00           H
ATOM    130  HB  THR A  10      -2.966  12.780 136.079  1.00  0.00           H
ATOM    131  HG1 THR A  10      -3.450  10.820 137.089  1.00  0.00           H
ATOM    132 HG21 THR A  10      -0.833  11.910 135.153  1.00  0.00           H
ATOM    133 HG22 THR A  10      -0.239  11.739 136.830  1.00  0.00           H
ATOM    134 HG23 THR A  10      -0.367  13.279 136.116  1.00  0.00           H
ATOM    135  N   CYS A  11      -0.068  13.559 138.804  1.00 72.26           N
ATOM    136  CA  CYS A  11       1.184  13.503 139.546  1.00 72.26           C
ATOM    137  CB  CYS A  11       2.120  14.722 139.340  1.00 72.26           C
ATOM    138  SG  CYS A  11       2.759  15.076 137.673  1.00 72.26           S
ATOM    139  C   CYS A  11       0.819  13.533 141.018  1.00 72.26           C
ATOM    140  O   CYS A  11       1.440  12.856 141.821  1.00 72.26           O
ATOM    141  H   CYS A  11      -0.215  14.321 138.162  1.00  0.00           H
ATOM    142  HA  CYS A  11       1.693  12.566 139.316  1.00  0.00           H
ATOM    143  HB2 CYS A  11       1.618  15.612 139.717  1.00  0.00           H
ATOM    144  HB3 CYS A  11       2.977  14.557 139.992  1.00  0.00           H
ATOM    145  HG  CYS A  11       1.591  15.507 137.161  1.00  0.00           H
ATOM    146  N   TYR A  12      -0.090  14.450 141.359  1.00 89.41           N
ATOM    147  CA  TYR A  12      -0.556  14.636 142.717  1.00 89.41           C
ATOM    148  CB  TYR A  12      -1.417  15.880 142.824  1.00 89.41           C
ATOM    149  CG  TYR A  12      -0.651  17.126 142.489  1.00 89.41           C
ATOM    150  CD1 TYR A  12       0.636  17.359 143.003  1.00 89.41           C
ATOM    151  CD2 TYR A  12      -1.266  18.109 141.719  1.00 89.41           C
ATOM    152  CE1 TYR A  12       1.287  18.576 142.745  1.00 89.41           C
ATOM    153  CE2 TYR A  12      -0.604  19.292 141.462  1.00 89.41           C
ATOM    154  CZ  TYR A  12       0.685  19.529 141.948  1.00 89.41           C
ATOM    155  OH  TYR A  12       1.421  20.574 141.507  1.00 89.41           O
ATOM    156  C   TYR A  12      -1.310  13.463 143.293  1.00 89.41           C
ATOM    157  O   TYR A  12      -1.199  13.285 144.497  1.00 89.41           O
ATOM    158  H   TYR A  12      -0.567  14.950 140.618  1.00  0.00           H
ATOM    159  HA  TYR A  12       0.318  14.754 143.348  1.00  0.00           H
ATOM    160  HB2 TYR A  12      -1.794  15.952 143.842  1.00  0.00           H
ATOM    161  HB3 TYR A  12      -2.292  15.802 142.183  1.00  0.00           H
ATOM    162  HD1 TYR A  12       1.077  16.639 143.676  1.00  0.00           H
ATOM    163  HD2 TYR A  12      -2.254  17.974 141.335  1.00  0.00           H
ATOM    164  HE1 TYR A  12       2.192  18.866 143.228  1.00  0.00           H
ATOM    165  HE2 TYR A  12      -1.121  19.973 140.857  1.00  0.00           H
ATOM    166  HH  TYR A  12       1.583  20.360 140.595  1.00  0.00           H
ATOM    167  N   GLY A  13      -1.863  12.591 142.450  1.00 55.65           N
ATOM    168  CA  GLY A  13      -2.417  11.324 142.898  1.00 55.65           C
ATOM    169  C   GLY A  13      -1.392  10.461 143.644  1.00 55.65           C
ATOM    170  O   GLY A  13      -1.732   9.915 144.683  1.00 55.65           O
ATOM    171  H   GLY A  13      -1.868  12.785 141.455  1.00  0.00           H
ATOM    172  HA2 GLY A  13      -3.248  11.538 143.571  1.00  0.00           H
ATOM    173  HA3 GLY A  13      -2.788  10.770 142.037  1.00  0.00           H
ATOM    174  N   CYS A  14      -0.099  10.562 143.294  1.00122.92           N
ATOM    175  CA  CYS A  14       0.984   9.906 144.049  1.00122.92           C
ATOM    176  CB  CYS A  14       1.801   9.007 143.119  1.00122.92           C
ATOM    177  SG  CYS A  14       0.819   7.620 142.485  1.00122.92           S
ATOM    178  C   CYS A  14       1.948  10.862 144.762  1.00122.92           C
ATOM    179  O   CYS A  14       2.854  10.417 145.462  1.00122.92           O
ATOM    180  H   CYS A  14       0.137  11.102 142.474  1.00  0.00           H
ATOM    181  HA  CYS A  14       0.552   9.285 144.836  1.00  0.00           H
ATOM    182  HB2 CYS A  14       2.636   8.602 143.696  1.00  0.00           H
ATOM    183  HB3 CYS A  14       2.205   9.594 142.294  1.00  0.00           H
ATOM    184  HG  CYS A  14      -0.281   8.255 142.084  1.00  0.00           H
ATOM    185  N   HIS A  15       1.830  12.170 144.552  1.00100.70           N
ATOM    186  CA  HIS A  15       2.738  13.150 145.128  1.00100.70           C
ATOM    187  ND1 HIS A  15       5.738  12.361 144.079  1.00100.70           N
ATOM    188  CG  HIS A  15       4.645  12.892 143.405  1.00100.70           C
ATOM    189  CB  HIS A  15       3.636  13.783 144.060  1.00100.70           C
ATOM    190  NE2 HIS A  15       5.808  11.702 141.977  1.00100.70           N
ATOM    191  CD2 HIS A  15       4.717  12.541 142.088  1.00100.70           C
ATOM    192  CE1 HIS A  15       6.370  11.588 143.194  1.00100.70           C
ATOM    193  C   HIS A  15       1.935  14.156 145.949  1.00100.70           C
ATOM    194  O   HIS A  15       1.713  15.293 145.533  1.00100.70           O
ATOM    195  H   HIS A  15       1.083  12.490 143.951  1.00  0.00           H
ATOM    196  HA  HIS A  15       3.414  12.655 145.827  1.00  0.00           H
ATOM    197  HB2 HIS A  15       3.045  14.326 143.320  1.00  0.00           H
ATOM    198  HB3 HIS A  15       4.281  14.446 144.612  1.00  0.00           H
ATOM    199  HD2 HIS A  15       3.999  12.799 141.326  1.00  0.00           H
ATOM    200  HE1 HIS A  15       7.182  10.923 143.453  1.00  0.00           H
ATOM    201  HE2 HIS A  15       6.030  11.100 141.193  1.00  0.00           H
ATOM    202  N   GLU A  16       1.463  13.742 147.119  1.00 77.78           N
ATOM    203  CA  GLU A  16       0.740  14.657 148.008  1.00 77.78           C
ATOM    204  CB  GLU A  16       0.111  13.872 149.153  1.00 77.78           C
ATOM    205  CG  GLU A  16      -0.762  14.779 150.032  1.00 77.78           C
ATOM    206  CD  GLU A  16      -1.398  14.023 151.202  1.00 77.78           C
ATOM    207  OE1 GLU A  16      -1.030  12.836 151.386  1.00 77.78           O
ATOM    208  OE2 GLU A  16      -2.016  14.723 152.024  1.00 77.78           O
ATOM    209  C   GLU A  16       1.666  15.744 148.575  1.00 77.78           C
ATOM    210  O   GLU A  16       1.341  16.929 148.534  1.00 77.78           O
ATOM    211  H   GLU A  16       1.569  12.773 147.397  1.00  0.00           H
ATOM    212  HA  GLU A  16      -0.061  15.136 147.445  1.00  0.00           H
ATOM    213  HB2 GLU A  16      -0.506  13.074 148.737  1.00  0.00           H
ATOM    214  HB3 GLU A  16       0.911  13.435 149.754  1.00  0.00           H
ATOM    215  HG2 GLU A  16      -0.151  15.590 150.438  1.00  0.00           H
ATOM    216  HG3 GLU A  16      -1.543  15.229 149.413  1.00  0.00           H
ATOM    217  N   GLU A  17       2.920  15.394 148.875  1.00 39.92           N
ATOM    218  CA  GLU A  17       3.856  16.334 149.504  1.00 39.92           C
ATOM    219  CB  GLU A  17       5.155  15.591 149.843  1.00 39.92           C
ATOM    220  CG  GLU A  17       6.135  16.467 150.642  1.00 39.92           C
ATOM    221  CD  GLU A  17       7.459  15.752 150.985  1.00 39.92           C
ATOM    222  OE1 GLU A  17       7.685  14.643 150.439  1.00 39.92           O
ATOM    223  OE2 GLU A  17       8.379  16.493 151.397  1.00 39.92           O
ATOM    224  C   GLU A  17       4.173  17.508 148.570  1.00 39.92           C
ATOM    225  O   GLU A  17       4.077  18.686 148.930  1.00 39.92           O
ATOM    226  H   GLU A  17       3.154  14.411 148.849  1.00  0.00           H
ATOM    227  HA  GLU A  17       3.402  16.720 150.418  1.00  0.00           H
ATOM    228  HB2 GLU A  17       4.915  14.700 150.423  1.00  0.00           H
ATOM    229  HB3 GLU A  17       5.631  15.286 148.909  1.00  0.00           H
ATOM    230  HG2 GLU A  17       6.369  17.359 150.054  1.00  0.00           H
ATOM    231  HG3 GLU A  17       5.636  16.800 151.556  1.00  0.00           H
ATOM    232  N   VAL A  18       4.437  17.192 147.297  1.00 93.19           N
ATOM    233  CA  VAL A  18       4.611  18.238 146.291  1.00 93.19           C
ATOM    234  CB  VAL A  18       5.178  17.716 144.962  1.00 93.19           C
ATOM    235  CG1 VAL A  18       4.151  16.909 144.205  1.00 93.19           C
ATOM    236  CG2 VAL A  18       5.609  18.873 144.061  1.00 93.19           C
ATOM    237  C   VAL A  18       3.300  18.984 146.061  1.00 93.19           C
ATOM    238  O   VAL A  18       3.372  20.185 145.801  1.00 93.19           O
ATOM    239  H   VAL A  18       4.380  16.217 147.034  1.00  0.00           H
ATOM    240  HA  VAL A  18       5.333  18.944 146.700  1.00  0.00           H
ATOM    241  HB  VAL A  18       6.035  17.073 145.155  1.00  0.00           H
ATOM    242 HG11 VAL A  18       3.385  17.517 143.801  1.00  0.00           H
ATOM    243 HG12 VAL A  18       4.582  16.322 143.400  1.00  0.00           H
ATOM    244 HG13 VAL A  18       3.663  16.297 144.939  1.00  0.00           H
ATOM    245 HG21 VAL A  18       5.966  18.491 143.108  1.00  0.00           H
ATOM    246 HG22 VAL A  18       4.774  19.546 143.879  1.00  0.00           H
ATOM    247 HG23 VAL A  18       6.399  19.410 144.579  1.00  0.00           H
ATOM    248  N   LYS A  19       2.131  18.309 146.044  1.00117.66           N
ATOM    249  CA  LYS A  19       0.829  18.975 145.866  1.00117.66           C
ATOM    250  CB  LYS A  19      -0.383  18.024 145.997  1.00117.66           C
ATOM    251  CG  LYS A  19      -1.747  18.740 145.907  1.00117.66           C
ATOM    252  CD  LYS A  19      -2.088  19.345 144.539  1.00117.66           C
ATOM    253  CE  LYS A  19      -3.251  18.603 143.862  1.00117.66           C
ATOM    254  NZ  LYS A  19      -4.541  18.876 144.534  1.00117.66           N
ATOM    255  C   LYS A  19       0.690  20.091 146.858  1.00117.66           C
ATOM    256  O   LYS A  19       0.629  21.228 146.381  1.00117.66           O
ATOM    257  H   LYS A  19       2.131  17.319 146.280  1.00  0.00           H
ATOM    258  HA  LYS A  19       0.808  19.468 144.907  1.00  0.00           H
ATOM    259  HB2 LYS A  19      -0.345  17.225 145.268  1.00  0.00           H
ATOM    260  HB3 LYS A  19      -0.352  17.534 146.963  1.00  0.00           H
ATOM    261  HG2 LYS A  19      -2.513  18.016 146.180  1.00  0.00           H
ATOM    262  HG3 LYS A  19      -1.790  19.541 146.642  1.00  0.00           H
ATOM    263  HD2 LYS A  19      -2.349  20.392 144.642  1.00  0.00           H
ATOM    264  HD3 LYS A  19      -1.199  19.330 143.930  1.00  0.00           H
ATOM    265  HE2 LYS A  19      -3.311  18.901 142.813  1.00  0.00           H
ATOM    266  HE3 LYS A  19      -3.039  17.529 143.883  1.00  0.00           H
ATOM    267  HZ1 LYS A  19      -5.302  18.371 144.091  1.00  0.00           H
ATOM    268  HZ2 LYS A  19      -4.742  19.870 144.562  1.00  0.00           H
ATOM    269  HZ3 LYS A  19      -4.494  18.580 145.503  1.00  0.00           H
ATOM    270  N   ALA A  20       0.963  19.781 148.124  1.00 36.81           N
ATOM    271  CA  ALA A  20       0.782  20.716 149.216  1.00 36.81           C
ATOM    272  CB  ALA A  20       1.178  20.047 150.535  1.00 36.81           C
ATOM    273  C   ALA A  20       1.626  21.964 148.989  1.00 36.81           C
ATOM    274  O   ALA A  20       1.128  23.092 149.046  1.00 36.81           O
ATOM    275  H   ALA A  20       1.185  18.812 148.353  1.00  0.00           H
ATOM    276  HA  ALA A  20      -0.271  21.000 149.254  1.00  0.00           H
ATOM    277  HB1 ALA A  20       0.589  19.143 150.698  1.00  0.00           H
ATOM    278  HB2 ALA A  20       2.238  19.787 150.532  1.00  0.00           H
ATOM    279  HB3 ALA A  20       0.990  20.746 151.350  1.00  0.00           H
ATOM    280  N   LEU A  21       2.872  21.776 148.533  1.00107.81           N
ATOM    281  CA  LEU A  21       3.716  22.934 148.319  1.00107.81           C
ATOM    282  CB  LEU A  21       5.209  22.544 148.319  1.00107.81           C
ATOM    283  CG  LEU A  21       6.104  23.612 149.002  1.00107.81           C
ATOM    284  CD1 LEU A  21       7.496  23.638 148.379  1.00107.81           C
ATOM    285  CD2 LEU A  21       5.533  25.035 149.001  1.00107.81           C
ATOM    286  C   LEU A  21       3.303  23.692 147.046  1.00107.81           C
ATOM    287  O   LEU A  21       3.102  24.915 147.024  1.00107.81           O
ATOM    288  H   LEU A  21       3.231  20.829 148.439  1.00  0.00           H
ATOM    289  HA  LEU A  21       3.512  23.567 149.175  1.00  0.00           H
ATOM    290  HB2 LEU A  21       5.353  21.607 148.860  1.00  0.00           H
ATOM    291  HB3 LEU A  21       5.521  22.352 147.289  1.00  0.00           H
ATOM    292  HG  LEU A  21       6.230  23.342 150.045  1.00  0.00           H
ATOM    293 HD11 LEU A  21       8.136  22.913 148.882  1.00  0.00           H
ATOM    294 HD12 LEU A  21       7.449  23.349 147.347  1.00  0.00           H
ATOM    295 HD13 LEU A  21       7.959  24.618 148.443  1.00  0.00           H
ATOM    296 HD21 LEU A  21       4.694  25.109 149.686  1.00  0.00           H
ATOM    297 HD22 LEU A  21       5.182  25.273 148.012  1.00  0.00           H
ATOM    298 HD23 LEU A  21       6.270  25.756 149.341  1.00  0.00           H
ATOM    299  N   LYS A  22       3.263  22.967 145.929  1.00131.98           N
ATOM    300  CA  LYS A  22       3.120  23.532 144.593  1.00131.98           C
ATOM    301  CB  LYS A  22       3.176  22.376 143.584  1.00131.98           C
ATOM    302  CG  LYS A  22       3.583  22.764 142.164  1.00131.98           C
ATOM    303  CD  LYS A  22       2.570  23.663 141.492  1.00131.98           C
ATOM    304  CE  LYS A  22       2.916  23.886 140.045  1.00131.98           C
ATOM    305  NZ  LYS A  22       2.875  22.668 139.222  1.00131.98           N
ATOM    306  C   LYS A  22       1.842  24.355 144.508  1.00131.98           C
ATOM    307  O   LYS A  22       1.869  25.453 143.954  1.00131.98           O
ATOM    308  H   LYS A  22       3.319  21.955 146.037  1.00  0.00           H
ATOM    309  HA  LYS A  22       3.952  24.210 144.424  1.00  0.00           H
ATOM    310  HB2 LYS A  22       3.932  21.667 143.907  1.00  0.00           H
ATOM    311  HB3 LYS A  22       2.216  21.858 143.587  1.00  0.00           H
ATOM    312  HG2 LYS A  22       3.691  21.852 141.580  1.00  0.00           H
ATOM    313  HG3 LYS A  22       4.538  23.287 142.178  1.00  0.00           H
ATOM    314  HD2 LYS A  22       2.641  24.627 141.961  1.00  0.00           H
ATOM    315  HD3 LYS A  22       1.570  23.273 141.597  1.00  0.00           H
ATOM    316  HE2 LYS A  22       2.208  24.572 139.643  1.00  0.00           H
ATOM    317  HE3 LYS A  22       3.881  24.395 139.987  1.00  0.00           H
ATOM    318  HZ1 LYS A  22       3.308  21.895 139.707  1.00  0.00           H
ATOM    319  HZ2 LYS A  22       3.420  22.887 138.392  1.00  0.00           H
ATOM    320  HZ3 LYS A  22       1.936  22.471 138.912  1.00  0.00           H
ATOM    321  N   GLU A  23       0.705  23.771 144.879  1.00 89.37           N
ATOM    322  CA  GLU A  23      -0.578  24.472 144.776  1.00 89.37           C
ATOM    323  CB  GLU A  23      -1.733  23.574 145.199  1.00 89.37           C
ATOM    324  CG  GLU A  23      -1.835  23.282 146.701  1.00 89.37           C
ATOM    325  CD  GLU A  23      -3.003  22.336 147.004  1.00 89.37           C
ATOM    326  OE1 GLU A  23      -3.632  21.865 145.987  1.00 89.37           O
ATOM    327  OE2 GLU A  23      -3.067  21.888 148.134  1.00 89.37           O
ATOM    328  C   GLU A  23      -0.634  25.785 145.546  1.00 89.37           C
ATOM    329  O   GLU A  23      -1.149  26.767 145.011  1.00 89.37           O
ATOM    330  H   GLU A  23       0.755  22.923 145.452  1.00  0.00           H
ATOM    331  HA  GLU A  23      -0.741  24.735 143.735  1.00  0.00           H
ATOM    332  HB2 GLU A  23      -1.648  22.637 144.647  1.00  0.00           H
ATOM    333  HB3 GLU A  23      -2.655  24.070 144.896  1.00  0.00           H
ATOM    334  HG2 GLU A  23      -0.905  22.852 147.062  1.00  0.00           H
ATOM    335  HG3 GLU A  23      -1.967  24.212 147.258  1.00  0.00           H
ATOM    336  N   GLY A  24       0.059  25.842 146.683  1.00 54.25           N
ATOM    337  CA  GLY A  24      -0.105  26.938 147.623  1.00 54.25           C
ATOM    338  C   GLY A  24       0.626  28.203 147.201  1.00 54.25           C
ATOM    339  O   GLY A  24       0.087  29.310 147.289  1.00 54.25           O
ATOM    340  H   GLY A  24       0.461  24.979 147.039  1.00  0.00           H
ATOM    341  HA2 GLY A  24       0.288  26.614 148.587  1.00  0.00           H
ATOM    342  HA3 GLY A  24      -1.164  27.170 147.727  1.00  0.00           H
ATOM    343  N   SER A  25       1.836  28.079 146.650  1.00144.43           N
ATOM    344  CA  SER A  25       2.660  29.267 146.437  1.00144.43           C
ATOM    345  CB  SER A  25       3.898  29.194 147.323  1.00144.43           C
ATOM    346  OG  SER A  25       4.593  30.448 147.362  1.00144.43           O
ATOM    347  C   SER A  25       2.933  29.542 144.953  1.00144.43           C
ATOM    348  O   SER A  25       2.162  29.227 144.048  1.00144.43           O
ATOM    349  H   SER A  25       2.220  27.143 146.525  1.00  0.00           H
ATOM    350  HA  SER A  25       2.137  30.142 146.811  1.00  0.00           H
ATOM    351  HB2 SER A  25       3.629  28.916 148.341  1.00  0.00           H
ATOM    352  HB3 SER A  25       4.501  28.391 146.920  1.00  0.00           H
ATOM    353  HG  SER A  25       5.504  30.228 147.610  1.00  0.00           H
ATOM    354  N   LYS A  26       3.849  30.484 144.731  1.00167.52           N
ATOM    355  CA  LYS A  26       3.974  31.344 143.550  1.00167.52           C
ATOM    356  CB  LYS A  26       5.125  32.306 143.828  1.00167.52           C
ATOM    357  CG  LYS A  26       4.971  33.643 143.094  1.00167.52           C
ATOM    358  CD  LYS A  26       5.887  34.710 143.717  1.00167.52           C
ATOM    359  CE  LYS A  26       5.146  35.610 144.724  1.00167.52           C
ATOM    360  NZ  LYS A  26       4.566  34.856 145.872  1.00167.52           N
ATOM    361  C   LYS A  26       4.175  30.568 142.253  1.00167.52           C
ATOM    362  O   LYS A  26       3.891  31.093 141.179  1.00167.52           O
ATOM    363  H   LYS A  26       4.437  30.670 145.536  1.00  0.00           H
ATOM    364  HA  LYS A  26       3.055  31.909 143.423  1.00  0.00           H
ATOM    365  HB2 LYS A  26       5.184  32.487 144.901  1.00  0.00           H
ATOM    366  HB3 LYS A  26       6.053  31.831 143.524  1.00  0.00           H
ATOM    367  HG2 LYS A  26       5.236  33.496 142.046  1.00  0.00           H
ATOM    368  HG3 LYS A  26       3.935  33.983 143.140  1.00  0.00           H
ATOM    369  HD2 LYS A  26       6.270  35.339 142.911  1.00  0.00           H
ATOM    370  HD3 LYS A  26       6.747  34.238 144.197  1.00  0.00           H
ATOM    371  HE2 LYS A  26       5.850  36.362 145.093  1.00  0.00           H
ATOM    372  HE3 LYS A  26       4.352  36.140 144.188  1.00  0.00           H
ATOM    373  HZ1 LYS A  26       4.087  35.475 146.517  1.00  0.00           H
ATOM    374  HZ2 LYS A  26       5.285  34.366 146.391  1.00  0.00           H
ATOM    375  HZ3 LYS A  26       3.893  34.169 145.554  1.00  0.00           H
ATOM    376  N   HIS A  27       4.695  29.347 142.348  1.00138.02           N
ATOM    377  CA  HIS A  27       4.823  28.442 141.216  1.00138.02           C
ATOM    378  ND1 HIS A  27       8.515  27.505 140.691  1.00138.02           N
ATOM    379  CG  HIS A  27       7.337  28.183 140.832  1.00138.02           C
ATOM    380  CB  HIS A  27       6.072  27.564 141.353  1.00138.02           C
ATOM    381  NE2 HIS A  27       8.947  29.626 140.229  1.00138.02           N
ATOM    382  CD2 HIS A  27       7.591  29.499 140.547  1.00138.02           C
ATOM    383  CE1 HIS A  27       9.467  28.389 140.365  1.00138.02           C
ATOM    384  C   HIS A  27       3.599  27.563 140.987  1.00138.02           C
ATOM    385  O   HIS A  27       3.692  26.732 140.089  1.00138.02           O
ATOM    386  H   HIS A  27       4.836  28.957 143.274  1.00  0.00           H
ATOM    387  HA  HIS A  27       4.933  29.034 140.308  1.00  0.00           H
ATOM    388  HB2 HIS A  27       6.201  27.278 142.392  1.00  0.00           H
ATOM    389  HB3 HIS A  27       5.952  26.637 140.794  1.00  0.00           H
ATOM    390  HD2 HIS A  27       6.888  30.312 140.648  1.00  0.00           H
ATOM    391  HE1 HIS A  27      10.516  28.139 140.279  1.00  0.00           H
ATOM    392  HD1 HIS A  27       8.688  26.559 141.043  1.00  0.00           H
ATOM    393  N   ALA A  28       2.411  27.853 141.540  1.00 77.22           N
ATOM    394  CA  ALA A  28       1.223  27.054 141.228  1.00 77.22           C
ATOM    395  CB  ALA A  28      -0.008  27.640 141.917  1.00 77.22           C
ATOM    396  C   ALA A  28       1.051  26.900 139.711  1.00 77.22           C
ATOM    397  O   ALA A  28       0.832  25.824 139.162  1.00 77.22           O
ATOM    398  H   ALA A  28       2.336  28.526 142.300  1.00  0.00           H
ATOM    399  HA  ALA A  28       1.338  26.068 141.648  1.00  0.00           H
ATOM    400  HB1 ALA A  28       0.102  27.541 142.995  1.00  0.00           H
ATOM    401  HB2 ALA A  28      -0.895  27.073 141.630  1.00  0.00           H
ATOM    402  HB3 ALA A  28      -0.133  28.694 141.680  1.00  0.00           H
ATOM    403  N   ARG A  29       1.298  27.978 138.970  1.00179.39           N
ATOM    404  CA  ARG A  29       1.112  28.002 137.521  1.00179.39           C
ATOM    405  CB  ARG A  29       1.087  29.476 137.106  1.00179.39           C
ATOM    406  CG  ARG A  29       1.895  29.840 135.875  1.00179.39           C
ATOM    407  CD  ARG A  29       1.260  29.352 134.579  1.00179.39           C
ATOM    408  NE  ARG A  29       1.676  30.275 133.537  1.00179.39           N
ATOM    409  CZ  ARG A  29       1.061  31.411 133.301  1.00179.39           C
ATOM    410  NH1 ARG A  29      -0.056  31.681 133.900  1.00179.39           N
ATOM    411  NH2 ARG A  29       1.534  32.251 132.437  1.00179.39           N
ATOM    412  C   ARG A  29       2.126  27.129 136.803  1.00179.39           C
ATOM    413  O   ARG A  29       1.885  26.657 135.697  1.00179.39           O
ATOM    414  H   ARG A  29       1.574  28.814 139.467  1.00  0.00           H
ATOM    415  HA  ARG A  29       0.177  27.526 137.271  1.00  0.00           H
ATOM    416  HB2 ARG A  29       0.057  29.783 136.941  1.00  0.00           H
ATOM    417  HB3 ARG A  29       1.475  30.093 137.919  1.00  0.00           H
ATOM    418  HG2 ARG A  29       1.917  30.930 135.863  1.00  0.00           H
ATOM    419  HG3 ARG A  29       2.921  29.485 135.944  1.00  0.00           H
ATOM    420  HD2 ARG A  29       0.179  29.350 134.695  1.00  0.00           H
ATOM    421  HD3 ARG A  29       1.547  28.347 134.289  1.00  0.00           H
ATOM    422  HE  ARG A  29       2.543  30.089 133.065  1.00  0.00           H
ATOM    423 HH11 ARG A  29      -0.482  31.038 134.530  1.00  0.00           H
ATOM    424 HH12 ARG A  29      -0.480  32.585 133.749  1.00  0.00           H
ATOM    425 HH21 ARG A  29       2.383  32.088 131.934  1.00  0.00           H
ATOM    426 HH22 ARG A  29       1.028  33.115 132.311  1.00  0.00           H
ATOM    427  N   LEU A  30       3.323  27.089 137.353  1.00146.14           N
ATOM    428  CA  LEU A  30       4.466  26.455 136.756  1.00146.14           C
ATOM    429  CB  LEU A  30       5.670  26.702 137.691  1.00146.14           C
ATOM    430  CG  LEU A  30       7.046  26.771 137.021  1.00146.14           C
ATOM    431  CD1 LEU A  30       7.403  25.494 136.285  1.00146.14           C
ATOM    432  CD2 LEU A  30       7.103  27.965 136.059  1.00146.14           C
ATOM    433  C   LEU A  30       4.158  24.970 136.523  1.00146.14           C
ATOM    434  O   LEU A  30       4.104  24.179 137.445  1.00146.14           O
ATOM    435  H   LEU A  30       3.389  27.341 138.332  1.00  0.00           H
ATOM    436  HA  LEU A  30       4.614  26.943 135.797  1.00  0.00           H
ATOM    437  HB2 LEU A  30       5.688  25.925 138.455  1.00  0.00           H
ATOM    438  HB3 LEU A  30       5.534  27.653 138.208  1.00  0.00           H
ATOM    439  HG  LEU A  30       7.801  26.919 137.789  1.00  0.00           H
ATOM    440 HD11 LEU A  30       7.889  24.780 136.950  1.00  0.00           H
ATOM    441 HD12 LEU A  30       6.527  25.016 135.906  1.00  0.00           H
ATOM    442 HD13 LEU A  30       8.059  25.726 135.460  1.00  0.00           H
ATOM    443 HD21 LEU A  30       8.082  28.005 135.586  1.00  0.00           H
ATOM    444 HD22 LEU A  30       6.343  27.910 135.287  1.00  0.00           H
ATOM    445 HD23 LEU A  30       6.964  28.877 136.638  1.00  0.00           H
ATOM    446  N   ALA A  31       4.060  24.550 135.271  1.00 52.84           N
ATOM    447  CA  ALA A  31       3.963  23.137 134.910  1.00 52.84           C
ATOM    448  CB  ALA A  31       3.608  22.971 133.433  1.00 52.84           C
ATOM    449  C   ALA A  31       5.264  22.391 135.205  1.00 52.84           C
ATOM    450  O   ALA A  31       6.332  22.909 134.876  1.00 52.84           O
ATOM    451  H   ALA A  31       4.300  25.232 134.584  1.00  0.00           H
ATOM    452  HA  ALA A  31       3.172  22.690 135.513  1.00  0.00           H
ATOM    453  HB1 ALA A  31       2.683  23.500 133.207  1.00  0.00           H
ATOM    454  HB2 ALA A  31       4.423  23.318 132.797  1.00  0.00           H
ATOM    455  HB3 ALA A  31       3.452  21.906 133.242  1.00  0.00           H
ATOM    456  N   CYS A  32       5.126  21.116 135.552  1.00 80.60           N
ATOM    457  CA  CYS A  32       6.220  20.213 135.903  1.00 80.60           C
ATOM    458  CB  CYS A  32       5.638  18.838 136.234  1.00 80.60           C
ATOM    459  SG  CYS A  32       4.188  19.010 137.326  1.00 80.60           S
ATOM    460  C   CYS A  32       7.246  20.041 134.789  1.00 80.60           C
ATOM    461  O   CYS A  32       8.428  19.987 135.102  1.00 80.60           O
ATOM    462  H   CYS A  32       4.200  20.717 135.608  1.00  0.00           H
ATOM    463  HA  CYS A  32       6.744  20.598 136.780  1.00  0.00           H
ATOM    464  HB2 CYS A  32       5.365  18.325 135.305  1.00  0.00           H
ATOM    465  HB3 CYS A  32       6.409  18.240 136.725  1.00  0.00           H
ATOM    466  HG  CYS A  32       4.225  17.766 137.835  1.00  0.00           H
ATOM    467  N   ASP A  33       6.803  20.187 133.533  1.00 99.94           N
ATOM    468  CA  ASP A  33       7.652  19.986 132.351  1.00 99.94           C
ATOM    469  CB  ASP A  33       6.837  20.226 131.069  1.00 99.94           C
ATOM    470  CG  ASP A  33       7.601  19.868 129.786  1.00 99.94           C
ATOM    471  OD1 ASP A  33       8.479  19.012 129.887  1.00 99.94           O
ATOM    472  OD2 ASP A  33       7.551  20.794 128.915  1.00 99.94           O
ATOM    473  C   ASP A  33       8.845  20.945 132.338  1.00 99.94           C
ATOM    474  O   ASP A  33       9.927  20.648 131.854  1.00 99.94           O
ATOM    475  H   ASP A  33       5.818  20.304 133.385  1.00  0.00           H
ATOM    476  HA  ASP A  33       8.015  18.959 132.353  1.00  0.00           H
ATOM    477  HB2 ASP A  33       6.610  21.291 131.017  1.00  0.00           H
ATOM    478  HB3 ASP A  33       5.894  19.682 131.113  1.00  0.00           H
ATOM    479  N   SER A  34       8.694  22.117 132.974  1.00 67.61           N
ATOM    480  CA  SER A  34       9.842  23.009 133.066  1.00 67.61           C
ATOM    481  CB  SER A  34       9.572  24.298 133.819  1.00 67.61           C
ATOM    482  OG  SER A  34       8.855  25.264 133.060  1.00 67.61           O
ATOM    483  C   SER A  34      11.045  22.374 133.742  1.00 67.61           C
ATOM    484  O   SER A  34      12.116  22.839 133.398  1.00 67.61           O
ATOM    485  H   SER A  34       7.866  22.270 133.529  1.00  0.00           H
ATOM    486  HA  SER A  34      10.157  23.244 132.050  1.00  0.00           H
ATOM    487  HB2 SER A  34       9.067  24.047 134.750  1.00  0.00           H
ATOM    488  HB3 SER A  34      10.533  24.752 134.068  1.00  0.00           H
ATOM    489  HG  SER A  34       9.472  26.000 132.985  1.00  0.00           H
ATOM    490  N   CYS A  35      10.893  21.449 134.699  1.00122.44           N
ATOM    491  CA  CYS A  35      12.021  20.852 135.423  1.00122.44           C
ATOM    492  CB  CYS A  35      12.037  21.319 136.888  1.00122.44           C
ATOM    493  SG  CYS A  35      12.207  23.125 137.022  1.00122.44           S
ATOM    494  C   CYS A  35      12.054  19.329 135.407  1.00122.44           C
ATOM    495  O   CYS A  35      13.002  18.775 135.954  1.00122.44           O
ATOM    496  H   CYS A  35       9.973  21.049 134.852  1.00  0.00           H
ATOM    497  HA  CYS A  35      12.951  21.143 134.945  1.00  0.00           H
ATOM    498  HB2 CYS A  35      11.112  21.005 137.370  1.00  0.00           H
ATOM    499  HB3 CYS A  35      12.868  20.815 137.397  1.00  0.00           H
ATOM    500  HG  CYS A  35      12.051  23.227 138.343  1.00  0.00           H
ATOM    501  N   HIS A  36      11.031  18.657 134.891  1.00 76.17           N
ATOM    502  CA  HIS A  36      11.000  17.208 134.870  1.00 76.17           C
ATOM    503  ND1 HIS A  36      11.433  16.707 138.200  1.00 76.17           N
ATOM    504  CG  HIS A  36      10.411  17.206 137.409  1.00 76.17           C
ATOM    505  CB  HIS A  36      10.119  16.728 136.015  1.00 76.17           C
ATOM    506  NE2 HIS A  36      10.272  18.125 139.396  1.00 76.17           N
ATOM    507  CD2 HIS A  36       9.661  18.063 138.162  1.00 76.17           C
ATOM    508  CE1 HIS A  36      11.322  17.297 139.390  1.00 76.17           C
ATOM    509  C   HIS A  36      10.473  16.703 133.523  1.00 76.17           C
ATOM    510  O   HIS A  36       9.537  17.323 133.035  1.00 76.17           O
ATOM    511  H   HIS A  36      10.257  19.132 134.443  1.00  0.00           H
ATOM    512  HA  HIS A  36      12.001  16.825 135.018  1.00  0.00           H
ATOM    513  HB2 HIS A  36       9.067  16.901 135.777  1.00  0.00           H
ATOM    514  HB3 HIS A  36      10.345  15.682 136.063  1.00  0.00           H
ATOM    515  HD2 HIS A  36       8.759  18.561 137.847  1.00  0.00           H
ATOM    516  HE1 HIS A  36      11.990  17.134 140.223  1.00  0.00           H
ATOM    517  HE2 HIS A  36      10.006  18.689 140.180  1.00  0.00           H
ATOM    518  N   ASP A  37      10.792  15.466 133.119  1.00100.41           N
ATOM    519  CA  ASP A  37      10.354  14.914 131.801  1.00100.41           C
ATOM    520  CB  ASP A  37      11.485  14.879 130.785  1.00100.41           C
ATOM    521  CG  ASP A  37      10.927  14.701 129.356  1.00100.41           C
ATOM    522  OD1 ASP A  37       9.683  14.860 129.199  1.00100.41           O
ATOM    523  OD2 ASP A  37      11.758  14.821 128.440  1.00100.41           O
ATOM    524  C   ASP A  37       9.683  13.539 131.857  1.00100.41           C
ATOM    525  O   ASP A  37       9.828  12.618 131.064  1.00100.41           O
ATOM    526  H   ASP A  37      11.492  14.951 133.642  1.00  0.00           H
ATOM    527  HA  ASP A  37       9.585  15.584 131.417  1.00  0.00           H
ATOM    528  HB2 ASP A  37      12.157  14.053 131.037  1.00  0.00           H
ATOM    529  HB3 ASP A  37      12.045  15.812 130.847  1.00  0.00           H
ATOM    530  N   LYS A  38       9.102  13.325 133.007  1.00295.92           N
ATOM    531  CA  LYS A  38       8.829  12.002 133.512  1.00295.92           C
ATOM    532  CB  LYS A  38       9.431  11.917 134.911  1.00295.92           C
ATOM    533  CG  LYS A  38       9.677  13.238 135.687  1.00295.92           C
ATOM    534  CD  LYS A  38       8.514  13.815 136.510  1.00295.92           C
ATOM    535  CE  LYS A  38       7.168  13.463 135.950  1.00295.92           C
ATOM    536  NZ  LYS A  38       6.767  12.117 136.387  1.00295.92           N
ATOM    537  C   LYS A  38       7.372  11.695 133.345  1.00295.92           C
ATOM    538  O   LYS A  38       6.962  10.585 133.599  1.00295.92           O
ATOM    539  H   LYS A  38       9.193  14.082 133.661  1.00  0.00           H
ATOM    540  HA  LYS A  38       9.339  11.241 132.906  1.00  0.00           H
ATOM    541  HB2 LYS A  38      10.397  11.516 134.682  1.00  0.00           H
ATOM    542  HB3 LYS A  38       8.923  11.188 135.530  1.00  0.00           H
ATOM    543  HG2 LYS A  38      10.510  13.172 136.355  1.00  0.00           H
ATOM    544  HG3 LYS A  38      10.105  13.963 135.019  1.00  0.00           H
ATOM    545  HD2 LYS A  38       8.607  13.513 137.553  1.00  0.00           H
ATOM    546  HD3 LYS A  38       8.524  14.888 136.476  1.00  0.00           H
ATOM    547  HE2 LYS A  38       6.425  14.213 136.219  1.00  0.00           H
ATOM    548  HE3 LYS A  38       7.309  13.516 134.880  1.00  0.00           H
ATOM    549  HZ1 LYS A  38       7.491  11.671 136.941  1.00  0.00           H
ATOM    550  HZ2 LYS A  38       6.591  11.496 135.596  1.00  0.00           H
ATOM    551  HZ3 LYS A  38       5.913  12.139 136.931  1.00  0.00           H
ATOM    552  N   LEU A  39       6.545  12.712 133.070  1.00144.43           N
ATOM    553  CA  LEU A  39       5.135  12.471 132.875  1.00144.43           C
ATOM    554  CB  LEU A  39       4.373  13.668 132.337  1.00144.43           C
ATOM    555  CG  LEU A  39       2.915  13.202 132.062  1.00144.43           C
ATOM    556  CD1 LEU A  39       2.186  13.058 133.376  1.00144.43           C
ATOM    557  CD2 LEU A  39       2.232  14.203 131.203  1.00144.43           C
ATOM    558  C   LEU A  39       4.958  11.319 131.922  1.00144.43           C
ATOM    559  O   LEU A  39       4.089  10.500 132.112  1.00144.43           O
ATOM    560  H   LEU A  39       6.944  13.604 132.835  1.00  0.00           H
ATOM    561  HA  LEU A  39       4.706  12.196 133.815  1.00  0.00           H
ATOM    562  HB2 LEU A  39       4.385  14.472 133.077  1.00  0.00           H
ATOM    563  HB3 LEU A  39       4.845  14.007 131.417  1.00  0.00           H
ATOM    564  HG  LEU A  39       2.811  12.298 131.486  1.00  0.00           H
ATOM    565 HD11 LEU A  39       1.872  14.022 133.696  1.00  0.00           H
ATOM    566 HD12 LEU A  39       1.347  12.372 133.252  1.00  0.00           H
ATOM    567 HD13 LEU A  39       2.814  12.728 134.179  1.00  0.00           H
ATOM    568 HD21 LEU A  39       2.640  14.155 130.192  1.00  0.00           H
ATOM    569 HD22 LEU A  39       2.465  15.108 131.699  1.00  0.00           H
ATOM    570 HD23 LEU A  39       1.157  14.019 131.193  1.00  0.00           H
ATOM    571  N   LYS A  40       5.803  11.252 130.913  1.00178.23           N
ATOM    572  CA  LYS A  40       5.695  10.131 130.040  1.00178.23           C
ATOM    573  CB  LYS A  40       6.388  10.489 128.745  1.00178.23           C
ATOM    574  CG  LYS A  40       6.107   9.372 127.744  1.00178.23           C
ATOM    575  CD  LYS A  40       4.611   9.296 127.394  1.00178.23           C
ATOM    576  CE  LYS A  40       4.392   8.260 126.302  1.00178.23           C
ATOM    577  NZ  LYS A  40       2.960   8.195 125.921  1.00178.23           N
ATOM    578  C   LYS A  40       6.160   8.827 130.684  1.00178.23           C
ATOM    579  O   LYS A  40       5.329   7.971 130.932  1.00178.23           O
ATOM    580  H   LYS A  40       6.559  11.915 130.821  1.00  0.00           H
ATOM    581  HA  LYS A  40       4.628  10.001 129.871  1.00  0.00           H
ATOM    582  HB2 LYS A  40       5.986  11.437 128.380  1.00  0.00           H
ATOM    583  HB3 LYS A  40       7.458  10.607 128.924  1.00  0.00           H
ATOM    584  HG2 LYS A  40       6.694   9.576 126.852  1.00  0.00           H
ATOM    585  HG3 LYS A  40       6.430   8.416 128.158  1.00  0.00           H
ATOM    586  HD2 LYS A  40       4.270  10.279 127.064  1.00  0.00           H
ATOM    587  HD3 LYS A  40       4.020   8.984 128.258  1.00  0.00           H
ATOM    588  HE2 LYS A  40       5.016   8.529 125.445  1.00  0.00           H
ATOM    589  HE3 LYS A  40       4.728   7.288 126.680  1.00  0.00           H
ATOM    590  HZ1 LYS A  40       2.819   7.509 125.190  1.00  0.00           H
ATOM    591  HZ2 LYS A  40       2.395   7.921 126.717  1.00  0.00           H
ATOM    592  HZ3 LYS A  40       2.637   9.095 125.592  1.00  0.00           H
ATOM    593  N   GLU A  41       7.470   8.621 130.799  1.00 93.54           N
ATOM    594  CA  GLU A  41       7.997   7.272 131.059  1.00 93.54           C
ATOM    595  CB  GLU A  41       9.509   7.213 130.793  1.00 93.54           C
ATOM    596  CG  GLU A  41      10.358   8.111 131.718  1.00 93.54           C
ATOM    597  CD  GLU A  41      11.863   8.050 131.455  1.00 93.54           C
ATOM    598  OE1 GLU A  41      12.278   7.268 130.569  1.00 93.54           O
ATOM    599  OE2 GLU A  41      12.546   8.915 132.044  1.00 93.54           O
ATOM    600  C   GLU A  41       7.703   6.815 132.485  1.00 93.54           C
ATOM    601  O   GLU A  41       7.189   5.727 132.703  1.00 93.54           O
ATOM    602  H   GLU A  41       8.116   9.353 130.555  1.00  0.00           H
ATOM    603  HA  GLU A  41       7.507   6.564 130.385  1.00  0.00           H
ATOM    604  HB2 GLU A  41       9.821   6.176 130.923  1.00  0.00           H
ATOM    605  HB3 GLU A  41       9.681   7.500 129.755  1.00  0.00           H
ATOM    606  HG2 GLU A  41      10.221   7.812 132.756  1.00  0.00           H
ATOM    607  HG3 GLU A  41      10.016   9.146 131.618  1.00  0.00           H
ATOM    608  N   HIS A  42       7.870   7.739 133.432  1.00 84.10           N
ATOM    609  CA  HIS A  42       7.679   7.473 134.846  1.00 84.10           C
ATOM    610  ND1 HIS A  42       8.572   8.007 138.134  1.00 84.10           N
ATOM    611  CG  HIS A  42       7.888   8.658 137.168  1.00 84.10           C
ATOM    612  CB  HIS A  42       8.172   8.653 135.688  1.00 84.10           C
ATOM    613  NE2 HIS A  42       7.232   9.397 139.200  1.00 84.10           N
ATOM    614  CD2 HIS A  42       6.994   9.438 137.831  1.00 84.10           C
ATOM    615  CE1 HIS A  42       8.154   8.429 139.335  1.00 84.10           C
ATOM    616  C   HIS A  42       6.225   7.237 135.145  1.00 84.10           C
ATOM    617  O   HIS A  42       5.969   6.413 135.999  1.00 84.10           O
ATOM    618  H   HIS A  42       8.285   8.609 133.148  1.00  0.00           H
ATOM    619  HA  HIS A  42       8.211   6.561 135.109  1.00  0.00           H
ATOM    620  HB2 HIS A  42       7.631   9.510 135.370  1.00  0.00           H
ATOM    621  HB3 HIS A  42       9.231   8.828 135.497  1.00  0.00           H
ATOM    622  HD2 HIS A  42       6.246  10.012 137.367  1.00  0.00           H
ATOM    623  HE1 HIS A  42       8.494   8.022 140.276  1.00  0.00           H
ATOM    624  HD1 HIS A  42       9.095   7.145 137.948  1.00  0.00           H
ATOM    625  N   LEU A  43       5.311   8.061 134.608  1.00137.34           N
ATOM    626  CA  LEU A  43       3.891   7.777 134.843  1.00137.34           C
ATOM    627  CB  LEU A  43       2.951   8.970 134.655  1.00137.34           C
ATOM    628  CG  LEU A  43       3.001  10.000 135.768  1.00137.34           C
ATOM    629  CD1 LEU A  43       4.225  10.890 135.808  1.00137.34           C
ATOM    630  CD2 LEU A  43       1.755  10.835 135.715  1.00137.34           C
ATOM    631  C   LEU A  43       3.350   6.616 134.005  1.00137.34           C
ATOM    632  O   LEU A  43       2.195   6.263 134.217  1.00137.34           O
ATOM    633  H   LEU A  43       5.592   8.719 133.893  1.00  0.00           H
ATOM    634  HA  LEU A  43       3.791   7.469 135.884  1.00  0.00           H
ATOM    635  HB2 LEU A  43       1.928   8.597 134.636  1.00  0.00           H
ATOM    636  HB3 LEU A  43       3.068   9.409 133.693  1.00  0.00           H
ATOM    637  HG  LEU A  43       2.978   9.468 136.715  1.00  0.00           H
ATOM    638 HD11 LEU A  43       4.599  10.743 136.799  1.00  0.00           H
ATOM    639 HD12 LEU A  43       3.990  11.946 135.728  1.00  0.00           H
ATOM    640 HD13 LEU A  43       4.915  10.561 135.035  1.00  0.00           H
ATOM    641 HD21 LEU A  43       1.078  10.328 136.395  1.00  0.00           H
ATOM    642 HD22 LEU A  43       1.903  11.867 136.033  1.00  0.00           H
ATOM    643 HD23 LEU A  43       1.294  10.802 134.728  1.00  0.00           H
ATOM    644  N   ALA A  44       4.064   6.132 132.979  1.00 69.33           N
ATOM    645  CA  ALA A  44       3.532   5.049 132.150  1.00 69.33           C
ATOM    646  CB  ALA A  44       4.528   4.636 131.068  1.00 69.33           C
ATOM    647  C   ALA A  44       3.143   3.818 132.971  1.00 69.33           C
ATOM    648  O   ALA A  44       1.994   3.395 132.900  1.00 69.33           O
ATOM    649  H   ALA A  44       4.969   6.518 132.754  1.00  0.00           H
ATOM    650  HA  ALA A  44       2.619   5.413 131.679  1.00  0.00           H
ATOM    651  HB1 ALA A  44       4.761   5.474 130.417  1.00  0.00           H
ATOM    652  HB2 ALA A  44       4.074   3.833 130.487  1.00  0.00           H
ATOM    653  HB3 ALA A  44       5.438   4.249 131.529  1.00  0.00           H
ATOM    654  N   ASN A  45       4.039   3.369 133.852  1.00260.98           N
ATOM    655  CA  ASN A  45       3.627   2.585 135.012  1.00260.98           C
ATOM    656  CB  ASN A  45       4.394   1.231 134.963  1.00260.98           C
ATOM    657  CG  ASN A  45       3.632   0.067 135.565  1.00260.98           C
ATOM    658  OD1 ASN A  45       3.248  -0.856 134.878  1.00260.98           O
ATOM    659  ND2 ASN A  45       3.139   0.223 136.772  1.00260.98           N
ATOM    660  C   ASN A  45       3.683   3.528 136.261  1.00260.98           C
ATOM    661  O   ASN A  45       3.907   4.724 136.117  1.00260.98           O
ATOM    662  H   ASN A  45       4.936   3.831 133.896  1.00  0.00           H
ATOM    663  HA  ASN A  45       2.581   2.310 134.894  1.00  0.00           H
ATOM    664  HB2 ASN A  45       4.630   0.962 133.933  1.00  0.00           H
ATOM    665  HB3 ASN A  45       5.355   1.260 135.412  1.00  0.00           H
ATOM    666 HD21 ASN A  45       3.715   0.743 137.398  1.00  0.00           H
ATOM    667 HD22 ASN A  45       2.730  -0.630 137.112  1.00  0.00           H
ATOM    668  N   TYR A  46       3.418   3.099 137.494  1.00277.10           N
ATOM    669  CA  TYR A  46       3.669   3.853 138.750  1.00277.10           C
ATOM    670  CB  TYR A  46       2.955   3.090 139.889  1.00277.10           C
ATOM    671  CG  TYR A  46       3.260   3.514 141.325  1.00277.10           C
ATOM    672  CD1 TYR A  46       2.656   4.659 141.872  1.00277.10           C
ATOM    673  CD2 TYR A  46       4.172   2.771 142.111  1.00277.10           C
ATOM    674  CE1 TYR A  46       2.964   5.050 143.189  1.00277.10           C
ATOM    675  CE2 TYR A  46       4.544   3.208 143.397  1.00277.10           C
ATOM    676  CZ  TYR A  46       3.929   4.356 143.938  1.00277.10           C
ATOM    677  OH  TYR A  46       4.316   4.873 145.135  1.00277.10           O
ATOM    678  C   TYR A  46       5.180   4.050 139.054  1.00277.10           C
ATOM    679  O   TYR A  46       5.713   3.481 139.998  1.00277.10           O
ATOM    680  H   TYR A  46       3.165   2.133 137.589  1.00  0.00           H
ATOM    681  HA  TYR A  46       3.229   4.848 138.654  1.00  0.00           H
ATOM    682  HB2 TYR A  46       3.229   2.039 139.792  1.00  0.00           H
ATOM    683  HB3 TYR A  46       1.880   3.165 139.727  1.00  0.00           H
ATOM    684  HD1 TYR A  46       1.955   5.229 141.281  1.00  0.00           H
ATOM    685  HD2 TYR A  46       4.675   1.917 141.673  1.00  0.00           H
ATOM    686  HE1 TYR A  46       2.491   5.901 143.643  1.00  0.00           H
ATOM    687  HE2 TYR A  46       5.291   2.661 143.951  1.00  0.00           H
ATOM    688  HH  TYR A  46       5.129   4.479 145.442  1.00  0.00           H
ATOM    689  N   GLU A  47       5.981   4.435 138.069  1.00300.92           N
ATOM    690  CA  GLU A  47       7.216   3.661 137.860  1.00300.92           C
ATOM    691  CB  GLU A  47       6.890   2.396 137.067  1.00300.92           C
ATOM    692  CG  GLU A  47       6.234   1.235 137.845  1.00300.92           C
ATOM    693  CD  GLU A  47       6.511  -0.160 137.249  1.00300.92           C
ATOM    694  OE1 GLU A  47       7.197  -0.219 136.186  1.00300.92           O
ATOM    695  OE2 GLU A  47       5.829  -1.079 137.700  1.00300.92           O
ATOM    696  C   GLU A  47       8.358   4.478 137.267  1.00300.92           C
ATOM    697  O   GLU A  47       8.847   5.358 137.973  1.00300.92           O
ATOM    698  H   GLU A  47       5.567   4.926 137.275  1.00  0.00           H
ATOM    699  HA  GLU A  47       7.625   3.326 138.809  1.00  0.00           H
ATOM    700  HB2 GLU A  47       6.311   2.752 136.220  1.00  0.00           H
ATOM    701  HB3 GLU A  47       7.810   1.972 136.698  1.00  0.00           H
ATOM    702  HG2 GLU A  47       5.159   1.382 137.900  1.00  0.00           H
ATOM    703  HG3 GLU A  47       6.598   1.231 138.871  1.00  0.00           H
ATOM    704  N   THR A  48       9.030   3.918 136.252  1.00116.19           N
ATOM    705  CA  THR A  48      10.381   4.157 135.746  1.00116.19           C
ATOM    706  CB  THR A  48      10.374   3.994 134.226  1.00116.19           C
ATOM    707  OG1 THR A  48       9.983   2.680 133.932  1.00116.19           O
ATOM    708  CG2 THR A  48      11.768   4.172 133.630  1.00116.19           C
ATOM    709  C   THR A  48      10.978   5.503 136.109  1.00116.19           C
ATOM    710  O   THR A  48      10.315   6.541 136.088  1.00116.19           O
ATOM    711  H   THR A  48       8.622   3.063 135.885  1.00  0.00           H
ATOM    712  HA  THR A  48      11.017   3.374 136.160  1.00  0.00           H
ATOM    713  HB  THR A  48       9.674   4.704 133.783  1.00  0.00           H
ATOM    714  HG1 THR A  48       9.838   2.596 132.986  1.00  0.00           H
ATOM    715 HG21 THR A  48      11.726   4.028 132.554  1.00  0.00           H
ATOM    716 HG22 THR A  48      12.135   5.181 133.811  1.00  0.00           H
ATOM    717 HG23 THR A  48      12.447   3.441 134.073  1.00  0.00           H
ATOM    718  N   LYS A  49      12.281   5.530 136.422  1.00125.36           N
ATOM    719  CA  LYS A  49      12.832   6.744 137.007  1.00125.36           C
ATOM    720  CB  LYS A  49      14.290   6.658 137.458  1.00125.36           C
ATOM    721  CG  LYS A  49      14.827   8.015 137.978  1.00125.36           C
ATOM    722  CD  LYS A  49      16.151   7.939 138.707  1.00125.36           C
ATOM    723  CE  LYS A  49      15.916   7.549 140.171  1.00125.36           C
ATOM    724  NZ  LYS A  49      17.205   7.454 140.877  1.00125.36           N
ATOM    725  C   LYS A  49      12.609   7.981 136.126  1.00125.36           C
ATOM    726  O   LYS A  49      13.043   8.016 134.987  1.00125.36           O
ATOM    727  H   LYS A  49      12.826   4.685 136.347  1.00  0.00           H
ATOM    728  HA  LYS A  49      12.216   6.805 137.892  1.00  0.00           H
ATOM    729  HB2 LYS A  49      14.349   5.907 138.242  1.00  0.00           H
ATOM    730  HB3 LYS A  49      14.892   6.366 136.599  1.00  0.00           H
ATOM    731  HG2 LYS A  49      14.975   8.663 137.119  1.00  0.00           H
ATOM    732  HG3 LYS A  49      14.138   8.504 138.660  1.00  0.00           H
ATOM    733  HD2 LYS A  49      16.609   8.929 138.659  1.00  0.00           H
ATOM    734  HD3 LYS A  49      16.782   7.215 138.193  1.00  0.00           H
ATOM    735  HE2 LYS A  49      15.279   8.305 140.645  1.00  0.00           H
ATOM    736  HE3 LYS A  49      15.388   6.590 140.211  1.00  0.00           H
ATOM    737  HZ1 LYS A  49      17.066   7.170 141.842  1.00  0.00           H
ATOM    738  HZ2 LYS A  49      17.764   6.743 140.418  1.00  0.00           H
ATOM    739  HZ3 LYS A  49      17.643   8.361 140.852  1.00  0.00           H
ATOM    740  N   PRO A  50      12.290   9.087 136.810  1.00126.59           N
ATOM    741  CA  PRO A  50      12.181  10.393 136.229  1.00126.59           C
ATOM    742  CD  PRO A  50      11.656   9.058 138.108  1.00126.59           C
ATOM    743  CB  PRO A  50      11.452  11.190 137.329  1.00126.59           C
ATOM    744  CG  PRO A  50      11.587  10.454 138.630  1.00126.59           C
ATOM    745  C   PRO A  50      13.511  11.052 135.858  1.00126.59           C
ATOM    746  O   PRO A  50      14.462  10.958 136.635  1.00126.59           O
ATOM    747  HA  PRO A  50      11.618  10.239 135.316  1.00  0.00           H
ATOM    748  HD2 PRO A  50      10.683   8.670 137.917  1.00  0.00           H
ATOM    749  HD3 PRO A  50      12.150   8.450 138.853  1.00  0.00           H
ATOM    750  HB2 PRO A  50      11.880  12.182 137.466  1.00  0.00           H
ATOM    751  HB3 PRO A  50      10.383  11.196 137.149  1.00  0.00           H
ATOM    752  HG2 PRO A  50      10.714  10.580 139.271  1.00  0.00           H
ATOM    753  HG3 PRO A  50      12.521  10.713 139.123  1.00  0.00           H
ATOM    754  N   GLY A  51      13.428  12.098 135.027  1.00 53.68           N
ATOM    755  CA  GLY A  51      14.541  13.023 134.830  1.00 53.68           C
ATOM    756  C   GLY A  51      14.207  14.358 135.460  1.00 53.68           C
ATOM    757  O   GLY A  51      13.119  14.887 135.229  1.00 53.68           O
ATOM    758  H   GLY A  51      12.564  12.294 134.542  1.00  0.00           H
ATOM    759  HA2 GLY A  51      14.731  13.167 133.766  1.00  0.00           H
ATOM    760  HA3 GLY A  51      15.451  12.633 135.286  1.00  0.00           H
ATOM    761  N   THR A  52      15.112  14.881 136.287  1.00135.81           N
ATOM    762  CA  THR A  52      14.983  16.194 136.916  1.00135.81           C
ATOM    763  CB  THR A  52      15.061  16.125 138.446  1.00135.81           C
ATOM    764  OG1 THR A  52      16.299  15.625 138.886  1.00135.81           O
ATOM    765  CG2 THR A  52      13.991  15.222 139.054  1.00135.81           C
ATOM    766  C   THR A  52      16.091  17.090 136.404  1.00135.81           C
ATOM    767  O   THR A  52      17.240  16.682 136.253  1.00135.81           O
ATOM    768  H   THR A  52      15.970  14.378 136.467  1.00  0.00           H
ATOM    769  HA  THR A  52      14.024  16.639 136.655  1.00  0.00           H
ATOM    770  HB  THR A  52      14.937  17.137 138.838  1.00  0.00           H
ATOM    771  HG1 THR A  52      16.332  15.691 139.839  1.00  0.00           H
ATOM    772 HG21 THR A  52      14.423  14.336 139.511  1.00  0.00           H
ATOM    773 HG22 THR A  52      13.288  14.898 138.285  1.00  0.00           H
ATOM    774 HG23 THR A  52      13.465  15.776 139.818  1.00  0.00           H
ATOM    775  N   ASN A  53      15.755  18.338 136.118  1.00 77.79           N
ATOM    776  CA  ASN A  53      16.735  19.283 135.641  1.00 77.79           C
ATOM    777  CB  ASN A  53      16.131  20.105 134.527  1.00 77.79           C
ATOM    778  CG  ASN A  53      15.819  19.327 133.271  1.00 77.79           C
ATOM    779  OD1 ASN A  53      14.788  19.545 132.659  1.00 77.79           O
ATOM    780  ND2 ASN A  53      16.825  18.738 132.664  1.00 77.79           N
ATOM    781  C   ASN A  53      17.240  20.164 136.779  1.00 77.79           C
ATOM    782  O   ASN A  53      16.484  20.896 137.421  1.00 77.79           O
ATOM    783  H   ASN A  53      14.780  18.613 136.173  1.00  0.00           H
ATOM    784  HA  ASN A  53      17.590  18.752 135.223  1.00  0.00           H
ATOM    785  HB2 ASN A  53      15.232  20.584 134.904  1.00  0.00           H
ATOM    786  HB3 ASN A  53      16.877  20.840 134.271  1.00  0.00           H
ATOM    787 HD21 ASN A  53      17.720  18.683 133.117  1.00  0.00           H
ATOM    788 HD22 ASN A  53      16.594  18.124 131.901  1.00  0.00           H
ATOM    789  N   LEU A  54      18.558  20.128 136.933  1.00142.14           N
ATOM    790  CA  LEU A  54      19.320  20.874 137.927  1.00142.14           C
ATOM    791  CB  LEU A  54      20.478  19.995 138.431  1.00142.14           C
ATOM    792  CG  LEU A  54      20.102  18.750 139.250  1.00142.14           C
ATOM    793  CD1 LEU A  54      19.373  19.146 140.540  1.00142.14           C
ATOM    794  CD2 LEU A  54      19.284  17.724 138.471  1.00142.14           C
ATOM    795  C   LEU A  54      19.909  22.156 137.346  1.00142.14           C
ATOM    796  O   LEU A  54      20.292  23.055 138.097  1.00142.14           O
ATOM    797  H   LEU A  54      19.060  19.418 136.420  1.00  0.00           H
ATOM    798  HA  LEU A  54      18.677  21.162 138.756  1.00  0.00           H
ATOM    799  HB2 LEU A  54      21.089  19.681 137.583  1.00  0.00           H
ATOM    800  HB3 LEU A  54      21.117  20.615 139.060  1.00  0.00           H
ATOM    801  HG  LEU A  54      21.026  18.245 139.500  1.00  0.00           H
ATOM    802 HD11 LEU A  54      19.151  18.250 141.115  1.00  0.00           H
ATOM    803 HD12 LEU A  54      20.023  19.790 141.135  1.00  0.00           H
ATOM    804 HD13 LEU A  54      18.448  19.674 140.315  1.00  0.00           H
ATOM    805 HD21 LEU A  54      19.421  16.740 138.915  1.00  0.00           H
ATOM    806 HD22 LEU A  54      18.227  17.978 138.485  1.00  0.00           H
ATOM    807 HD23 LEU A  54      19.644  17.672 137.443  1.00  0.00           H
ATOM    808  N   ASP A  55      19.957  22.266 136.014  1.00 59.25           N
ATOM    809  CA  ASP A  55      20.580  23.404 135.374  1.00 59.25           C
ATOM    810  CB  ASP A  55      20.624  23.272 133.844  1.00 59.25           C
ATOM    811  CG  ASP A  55      19.233  23.279 133.195  1.00 59.25           C
ATOM    812  OD1 ASP A  55      18.466  22.320 133.389  1.00 59.25           O
ATOM    813  OD2 ASP A  55      18.888  24.297 132.544  1.00 59.25           O
ATOM    814  C   ASP A  55      19.896  24.722 135.799  1.00 59.25           C
ATOM    815  O   ASP A  55      18.676  24.872 135.742  1.00 59.25           O
ATOM    816  H   ASP A  55      19.519  21.566 135.434  1.00  0.00           H
ATOM    817  HA  ASP A  55      21.610  23.375 135.727  1.00  0.00           H
ATOM    818  HB2 ASP A  55      21.199  24.118 133.459  1.00  0.00           H
ATOM    819  HB3 ASP A  55      21.168  22.365 133.571  1.00  0.00           H
ATOM    820  N   PRO A  56      20.667  25.789 136.027  1.00 91.84           N
ATOM    821  CA  PRO A  56      20.143  27.115 136.289  1.00 91.84           C
ATOM    822  CD  PRO A  56      22.086  25.725 136.227  1.00 91.84           C
ATOM    823  CB  PRO A  56      21.369  27.950 136.655  1.00 91.84           C
ATOM    824  CG  PRO A  56      22.597  27.148 136.215  1.00 91.84           C
ATOM    825  C   PRO A  56      19.358  27.723 135.110  1.00 91.84           C
ATOM    826  O   PRO A  56      18.536  28.625 135.316  1.00 91.84           O
ATOM    827  HA  PRO A  56      19.479  27.049 137.152  1.00  0.00           H
ATOM    828  HD2 PRO A  56      22.510  25.198 135.388  1.00  0.00           H
ATOM    829  HD3 PRO A  56      22.295  25.233 137.181  1.00  0.00           H
ATOM    830  HB2 PRO A  56      21.326  28.902 136.145  1.00  0.00           H
ATOM    831  HB3 PRO A  56      21.403  28.097 137.733  1.00  0.00           H
ATOM    832  HG2 PRO A  56      23.441  27.262 136.896  1.00  0.00           H
ATOM    833  HG3 PRO A  56      22.885  27.402 135.194  1.00  0.00           H
ATOM    834  N   ALA A  57      19.554  27.243 133.870  1.00 48.82           N
ATOM    835  CA  ALA A  57      18.753  27.677 132.718  1.00 48.82           C
ATOM    836  CB  ALA A  57      19.223  27.002 131.420  1.00 48.82           C
ATOM    837  C   ALA A  57      17.256  27.404 132.905  1.00 48.82           C
ATOM    838  O   ALA A  57      16.430  28.188 132.417  1.00 48.82           O
ATOM    839  H   ALA A  57      20.128  26.415 133.759  1.00  0.00           H
ATOM    840  HA  ALA A  57      18.881  28.754 132.614  1.00  0.00           H
ATOM    841  HB1 ALA A  57      19.376  27.748 130.644  1.00  0.00           H
ATOM    842  HB2 ALA A  57      20.137  26.430 131.580  1.00  0.00           H
ATOM    843  HB3 ALA A  57      18.455  26.306 131.073  1.00  0.00           H
ATOM    844  N   LYS A  58      16.915  26.383 133.699  1.00149.71           N
ATOM    845  CA  LYS A  58      15.541  26.019 134.047  1.00149.71           C
ATOM    846  CB  LYS A  58      15.599  24.835 135.025  1.00149.71           C
ATOM    847  CG  LYS A  58      14.550  23.792 134.720  1.00149.71           C
ATOM    848  CD  LYS A  58      14.964  22.908 133.539  1.00149.71           C
ATOM    849  CE  LYS A  58      14.883  23.514 132.153  1.00149.71           C
ATOM    850  NZ  LYS A  58      15.309  22.504 131.165  1.00149.71           N
ATOM    851  C   LYS A  58      14.750  27.153 134.660  1.00149.71           C
ATOM    852  O   LYS A  58      13.634  27.451 134.231  1.00149.71           O
ATOM    853  H   LYS A  58      17.664  25.782 134.053  1.00  0.00           H
ATOM    854  HA  LYS A  58      15.014  25.768 133.139  1.00  0.00           H
ATOM    855  HB2 LYS A  58      16.553  24.324 134.975  1.00  0.00           H
ATOM    856  HB3 LYS A  58      15.463  25.185 136.050  1.00  0.00           H
ATOM    857  HG2 LYS A  58      14.490  23.141 135.588  1.00  0.00           H
ATOM    858  HG3 LYS A  58      13.595  24.289 134.559  1.00  0.00           H
ATOM    859  HD2 LYS A  58      15.992  22.616 133.698  1.00  0.00           H
ATOM    860  HD3 LYS A  58      14.348  22.013 133.541  1.00  0.00           H
ATOM    861  HE2 LYS A  58      15.573  24.358 132.118  1.00  0.00           H
ATOM    862  HE3 LYS A  58      13.855  23.848 131.979  1.00  0.00           H
ATOM    863  HZ1 LYS A  58      15.305  22.882 130.233  1.00  0.00           H
ATOM    864  HZ2 LYS A  58      16.250  22.199 131.403  1.00  0.00           H
ATOM    865  HZ3 LYS A  58      14.707  21.684 131.216  1.00  0.00           H
ATOM    866  N   CYS A  59      15.444  27.923 135.486  1.00 87.29           N
ATOM    867  CA  CYS A  59      14.923  29.120 136.116  1.00 87.29           C
ATOM    868  CB  CYS A  59      15.721  29.360 137.401  1.00 87.29           C
ATOM    869  SG  CYS A  59      15.801  27.826 138.375  1.00 87.29           S
ATOM    870  C   CYS A  59      15.065  30.336 135.201  1.00 87.29           C
ATOM    871  O   CYS A  59      14.227  31.238 135.225  1.00 87.29           O
ATOM    872  H   CYS A  59      16.376  27.611 135.730  1.00  0.00           H
ATOM    873  HA  CYS A  59      13.869  28.972 136.351  1.00  0.00           H
ATOM    874  HB2 CYS A  59      16.738  29.673 137.143  1.00  0.00           H
ATOM    875  HB3 CYS A  59      15.241  30.151 137.975  1.00  0.00           H
ATOM    876  HG  CYS A  59      15.366  28.301 139.542  1.00  0.00           H
ATOM    877  N   GLY A  60      16.150  30.386 134.423  1.00 50.23           N
ATOM    878  CA  GLY A  60      16.556  31.564 133.666  1.00 50.23           C
ATOM    879  C   GLY A  60      15.554  31.989 132.597  1.00 50.23           C
ATOM    880  O   GLY A  60      15.513  33.174 132.273  1.00 50.23           O
ATOM    881  H   GLY A  60      16.775  29.584 134.432  1.00  0.00           H
ATOM    882  HA2 GLY A  60      16.696  32.394 134.360  1.00  0.00           H
ATOM    883  HA3 GLY A  60      17.503  31.355 133.171  1.00  0.00           H
ATOM    884  N   SER A  61      14.739  31.062 132.071  1.00 52.18           N
ATOM    885  CA  SER A  61      13.679  31.394 131.106  1.00 52.18           C
ATOM    886  CB  SER A  61      12.907  30.152 130.643  1.00 52.18           C
ATOM    887  OG  SER A  61      12.200  29.543 131.710  1.00 52.18           O
ATOM    888  C   SER A  61      12.691  32.432 131.641  1.00 52.18           C
ATOM    889  O   SER A  61      12.504  33.456 130.996  1.00 52.18           O
ATOM    890  H   SER A  61      14.840  30.101 132.380  1.00  0.00           H
ATOM    891  HA  SER A  61      14.156  31.836 130.232  1.00  0.00           H
ATOM    892  HB2 SER A  61      13.601  29.435 130.202  1.00  0.00           H
ATOM    893  HB3 SER A  61      12.190  30.460 129.880  1.00  0.00           H
ATOM    894  HG  SER A  61      12.213  28.585 131.599  1.00  0.00           H
ATOM    895  N   CYS A  62      12.149  32.218 132.845  1.00106.89           N
ATOM    896  CA  CYS A  62      11.238  33.164 133.494  1.00106.89           C
ATOM    897  CB  CYS A  62      10.214  32.397 134.345  1.00106.89           C
ATOM    898  SG  CYS A  62       8.948  31.597 133.308  1.00106.89           S
ATOM    899  C   CYS A  62      11.964  34.197 134.374  1.00106.89           C
ATOM    900  O   CYS A  62      11.426  35.266 134.640  1.00106.89           O
ATOM    901  H   CYS A  62      12.339  31.329 133.288  1.00  0.00           H
ATOM    902  HA  CYS A  62      10.703  33.727 132.727  1.00  0.00           H
ATOM    903  HB2 CYS A  62       9.725  33.115 135.007  1.00  0.00           H
ATOM    904  HB3 CYS A  62      10.719  31.652 134.963  1.00  0.00           H
ATOM    905  HG  CYS A  62       9.717  30.672 132.733  1.00  0.00           H
ATOM    906  N   HIS A  63      13.179  33.904 134.845  1.00185.07           N
ATOM    907  CA  HIS A  63      13.878  34.743 135.828  1.00185.07           C
ATOM    908  ND1 HIS A  63      11.708  34.686 138.129  1.00185.07           N
ATOM    909  CG  HIS A  63      12.669  33.726 137.810  1.00185.07           C
ATOM    910  CB  HIS A  63      13.998  34.009 137.166  1.00185.07           C
ATOM    911  NE2 HIS A  63      10.961  32.693 138.722  1.00185.07           N
ATOM    912  CD2 HIS A  63      12.212  32.498 138.181  1.00185.07           C
ATOM    913  CE1 HIS A  63      10.685  34.009 138.667  1.00185.07           C
ATOM    914  C   HIS A  63      15.216  35.253 135.301  1.00185.07           C
ATOM    915  O   HIS A  63      16.224  35.284 136.013  1.00185.07           O
ATOM    916  H   HIS A  63      13.521  32.957 134.709  1.00  0.00           H
ATOM    917  HA  HIS A  63      13.280  35.636 136.018  1.00  0.00           H
ATOM    918  HB2 HIS A  63      14.551  34.635 137.853  1.00  0.00           H
ATOM    919  HB3 HIS A  63      14.566  33.089 137.039  1.00  0.00           H
ATOM    920  HD2 HIS A  63      12.742  31.563 138.069  1.00  0.00           H
ATOM    921  HE1 HIS A  63       9.768  34.468 139.012  1.00  0.00           H
ATOM    922  HE2 HIS A  63      10.362  31.975 139.114  1.00  0.00           H
ATOM    923  N   LYS A  64      15.239  35.695 134.038  1.00203.21           N
ATOM    924  CA  LYS A  64      16.448  36.196 133.378  1.00203.21           C
ATOM    925  CB  LYS A  64      16.050  36.806 132.025  1.00203.21           C
ATOM    926  CG  LYS A  64      17.063  37.808 131.466  1.00203.21           C
ATOM    927  CD  LYS A  64      18.399  37.140 131.177  1.00203.21           C
ATOM    928  CE  LYS A  64      19.244  38.074 130.340  1.00203.21           C
ATOM    929  NZ  LYS A  64      18.669  38.050 129.000  1.00203.21           N
ATOM    930  C   LYS A  64      17.229  37.181 134.243  1.00203.21           C
ATOM    931  O   LYS A  64      18.459  37.104 134.284  1.00203.21           O
ATOM    932  H   LYS A  64      14.394  35.583 133.485  1.00  0.00           H
ATOM    933  HA  LYS A  64      17.107  35.345 133.200  1.00  0.00           H
ATOM    934  HB2 LYS A  64      15.915  36.001 131.300  1.00  0.00           H
ATOM    935  HB3 LYS A  64      15.096  37.322 132.127  1.00  0.00           H
ATOM    936  HG2 LYS A  64      16.665  38.189 130.535  1.00  0.00           H
ATOM    937  HG3 LYS A  64      17.207  38.657 132.136  1.00  0.00           H
ATOM    938  HD2 LYS A  64      18.229  36.201 130.656  1.00  0.00           H
ATOM    939  HD3 LYS A  64      18.930  36.899 132.076  1.00  0.00           H
ATOM    940  HE2 LYS A  64      19.260  39.088 130.756  1.00  0.00           H
ATOM    941  HE3 LYS A  64      20.275  37.708 130.318  1.00  0.00           H
ATOM    942  HZ1 LYS A  64      19.411  38.155 128.318  1.00  0.00           H
ATOM    943  HZ2 LYS A  64      18.195  37.175 128.836  1.00  0.00           H
ATOM    944  HZ3 LYS A  64      17.977  38.788 128.901  1.00  0.00           H
ATOM    945  N   ASN A  65      16.566  38.190 134.811  1.00102.92           N
ATOM    946  CA  ASN A  65      17.308  39.233 135.510  1.00102.92           C
ATOM    947  CB  ASN A  65      16.381  40.343 136.018  1.00102.92           C
ATOM    948  CG  ASN A  65      17.116  41.651 136.243  1.00102.92           C
ATOM    949  OD1 ASN A  65      16.548  42.705 136.021  1.00102.92           O
ATOM    950  ND2 ASN A  65      18.416  41.637 136.459  1.00102.92           N
ATOM    951  C   ASN A  65      18.130  38.651 136.668  1.00102.92           C
ATOM    952  O   ASN A  65      19.312  38.979 136.793  1.00102.92           O
ATOM    953  H   ASN A  65      15.558  38.205 134.775  1.00  0.00           H
ATOM    954  HA  ASN A  65      18.005  39.671 134.793  1.00  0.00           H
ATOM    955  HB2 ASN A  65      15.578  40.527 135.308  1.00  0.00           H
ATOM    956  HB3 ASN A  65      15.941  40.045 136.965  1.00  0.00           H
ATOM    957 HD21 ASN A  65      18.896  40.760 136.632  1.00  0.00           H
ATOM    958 HD22 ASN A  65      18.848  42.518 136.658  1.00  0.00           H
ATOM    959  N   GLU A  66      17.538  37.730 137.426  1.00137.06           N
ATOM    960  CA  GLU A  66      18.194  37.083 138.557  1.00137.06           C
ATOM    961  CB  GLU A  66      17.241  36.138 139.305  1.00137.06           C
ATOM    962  CG  GLU A  66      15.827  36.658 139.611  1.00137.06           C
ATOM    963  CD  GLU A  66      15.697  38.177 139.776  1.00137.06           C
ATOM    964  OE1 GLU A  66      16.177  38.717 140.801  1.00137.06           O
ATOM    965  OE2 GLU A  66      15.155  38.823 138.850  1.00137.06           O
ATOM    966  C   GLU A  66      19.374  36.253 138.074  1.00137.06           C
ATOM    967  O   GLU A  66      20.498  36.457 138.520  1.00137.06           O
ATOM    968  H   GLU A  66      16.562  37.514 137.263  1.00  0.00           H
ATOM    969  HA  GLU A  66      18.556  37.845 139.247  1.00  0.00           H
ATOM    970  HB2 GLU A  66      17.130  35.217 138.729  1.00  0.00           H
ATOM    971  HB3 GLU A  66      17.728  35.854 140.235  1.00  0.00           H
ATOM    972  HG2 GLU A  66      15.188  36.364 138.784  1.00  0.00           H
ATOM    973  HG3 GLU A  66      15.465  36.148 140.506  1.00  0.00           H
ATOM    974  N   TYR A  67      19.152  35.504 136.992  1.00 62.94           N
ATOM    975  CA  TYR A  67      20.171  34.639 136.428  1.00 62.94           C
ATOM    976  CB  TYR A  67      19.576  33.813 135.288  1.00 62.94           C
ATOM    977  CG  TYR A  67      20.641  32.954 134.650  1.00 62.94           C
ATOM    978  CD1 TYR A  67      21.116  31.820 135.338  1.00 62.94           C
ATOM    979  CD2 TYR A  67      21.278  33.389 133.470  1.00 62.94           C
ATOM    980  CE1 TYR A  67      22.213  31.103 134.822  1.00 62.94           C
ATOM    981  CE2 TYR A  67      22.357  32.658 132.949  1.00 62.94           C
ATOM    982  CZ  TYR A  67      22.809  31.505 133.613  1.00 62.94           C
ATOM    983  OH  TYR A  67      23.855  30.844 133.074  1.00 62.94           O
ATOM    984  C   TYR A  67      21.366  35.440 135.912  1.00 62.94           C
ATOM    985  O   TYR A  67      22.500  35.173 136.283  1.00 62.94           O
ATOM    986  H   TYR A  67      18.213  35.478 136.607  1.00  0.00           H
ATOM    987  HA  TYR A  67      20.530  33.965 137.209  1.00  0.00           H
ATOM    988  HB2 TYR A  67      18.775  33.180 135.669  1.00  0.00           H
ATOM    989  HB3 TYR A  67      19.154  34.480 134.535  1.00  0.00           H
ATOM    990  HD1 TYR A  67      20.673  31.528 136.283  1.00  0.00           H
ATOM    991  HD2 TYR A  67      20.979  34.309 132.998  1.00  0.00           H
ATOM    992  HE1 TYR A  67      22.648  30.279 135.366  1.00  0.00           H
ATOM    993  HE2 TYR A  67      22.890  32.975 132.070  1.00  0.00           H
ATOM    994  HH  TYR A  67      23.629  30.027 132.622  1.00  0.00           H
ATOM    995  N   SER A  68      21.115  36.496 135.132  1.00 38.40           N
ATOM    996  CA  SER A  68      22.210  37.305 134.575  1.00 38.40           C
ATOM    997  CB  SER A  68      21.706  38.394 133.641  1.00 38.40           C
ATOM    998  OG  SER A  68      21.107  37.762 132.545  1.00 38.40           O
ATOM    999  C   SER A  68      23.006  38.004 135.660  1.00 38.40           C
ATOM   1000  O   SER A  68      24.215  38.151 135.534  1.00 38.40           O
ATOM   1001  H   SER A  68      20.147  36.764 134.999  1.00  0.00           H
ATOM   1002  HA  SER A  68      22.887  36.649 134.025  1.00  0.00           H
ATOM   1003  HB2 SER A  68      22.542  39.008 133.304  1.00  0.00           H
ATOM   1004  HB3 SER A  68      20.975  39.021 134.158  1.00  0.00           H
ATOM   1005  HG  SER A  68      20.402  37.231 132.936  1.00  0.00           H
ATOM   1006  N   SER A  69      22.304  38.506 136.678  1.00 82.92           N
ATOM   1007  CA  SER A  69      22.945  39.153 137.811  1.00 82.92           C
ATOM   1008  CB  SER A  69      21.897  39.726 138.753  1.00 82.92           C
ATOM   1009  OG  SER A  69      22.607  40.342 139.800  1.00 82.92           O
ATOM   1010  C   SER A  69      23.827  38.193 138.599  1.00 82.92           C
ATOM   1011  O   SER A  69      24.955  38.554 138.913  1.00 82.92           O
ATOM   1012  H   SER A  69      21.308  38.323 136.725  1.00  0.00           H
ATOM   1013  HA  SER A  69      23.580  39.962 137.449  1.00  0.00           H
ATOM   1014  HB2 SER A  69      21.290  40.464 138.235  1.00  0.00           H
ATOM   1015  HB3 SER A  69      21.269  38.917 139.132  1.00  0.00           H
ATOM   1016  HG  SER A  69      22.138  41.062 140.236  1.00  0.00           H
ATOM   1017  N   PHE A  70      23.346  36.972 138.862  1.00 80.37           N
ATOM   1018  CA  PHE A  70      24.165  35.947 139.504  1.00 80.37           C
ATOM   1019  CB  PHE A  70      23.380  34.627 139.602  1.00 80.37           C
ATOM   1020  CG  PHE A  70      24.313  33.479 139.883  1.00 80.37           C
ATOM   1021  CD1 PHE A  70      24.938  33.434 141.134  1.00 80.37           C
ATOM   1022  CD2 PHE A  70      24.714  32.603 138.852  1.00 80.37           C
ATOM   1023  CE1 PHE A  70      25.956  32.509 141.356  1.00 80.37           C
ATOM   1024  CE2 PHE A  70      25.762  31.695 139.072  1.00 80.37           C
ATOM   1025  CZ  PHE A  70      26.405  31.672 140.316  1.00 80.37           C
ATOM   1026  C   PHE A  70      25.435  35.716 138.706  1.00 80.37           C
ATOM   1027  O   PHE A  70      26.530  35.551 139.237  1.00 80.37           O
ATOM   1028  H   PHE A  70      22.456  36.687 138.468  1.00  0.00           H
ATOM   1029  HA  PHE A  70      24.483  36.270 140.489  1.00  0.00           H
ATOM   1030  HB2 PHE A  70      22.646  34.693 140.399  1.00  0.00           H
ATOM   1031  HB3 PHE A  70      22.852  34.421 138.673  1.00  0.00           H
ATOM   1032  HD1 PHE A  70      24.676  34.137 141.913  1.00  0.00           H
ATOM   1033  HD2 PHE A  70      24.261  32.662 137.875  1.00  0.00           H
ATOM   1034  HE1 PHE A  70      26.359  32.440 142.349  1.00  0.00           H
ATOM   1035  HE2 PHE A  70      26.073  31.011 138.295  1.00  0.00           H
ATOM   1036  HZ  PHE A  70      27.199  30.958 140.488  1.00  0.00           H
ATOM   1037  N   PHE A  71      25.214  35.641 137.405  1.00254.08           N
ATOM   1038  CA  PHE A  71      26.140  34.989 136.552  1.00254.08           C
ATOM   1039  CB  PHE A  71      25.298  34.443 135.396  1.00254.08           C
ATOM   1040  CG  PHE A  71      26.231  33.802 134.454  1.00254.08           C
ATOM   1041  CD1 PHE A  71      27.146  32.916 135.019  1.00254.08           C
ATOM   1042  CD2 PHE A  71      26.512  34.434 133.251  1.00254.08           C
ATOM   1043  CE1 PHE A  71      28.423  32.824 134.490  1.00254.08           C
ATOM   1044  CE2 PHE A  71      27.715  34.140 132.620  1.00254.08           C
ATOM   1045  CZ  PHE A  71      28.727  33.550 133.354  1.00254.08           C
ATOM   1046  C   PHE A  71      27.309  35.878 136.105  1.00254.08           C
ATOM   1047  O   PHE A  71      28.395  35.397 135.791  1.00254.08           O
ATOM   1048  H   PHE A  71      24.258  35.681 137.082  1.00  0.00           H
ATOM   1049  HA  PHE A  71      26.581  34.174 137.124  1.00  0.00           H
ATOM   1050  HB2 PHE A  71      24.590  33.691 135.743  1.00  0.00           H
ATOM   1051  HB3 PHE A  71      24.762  35.255 134.901  1.00  0.00           H
ATOM   1052  HD1 PHE A  71      26.996  32.574 136.025  1.00  0.00           H
ATOM   1053  HD2 PHE A  71      25.946  35.294 132.964  1.00  0.00           H
ATOM   1054  HE1 PHE A  71      29.192  32.302 135.011  1.00  0.00           H
ATOM   1055  HE2 PHE A  71      27.978  34.520 131.672  1.00  0.00           H
ATOM   1056  HZ  PHE A  71      29.741  33.664 133.030  1.00  0.00           H
ATOM   1057  N   THR A  72      27.131  37.193 136.158  1.00123.18           N
ATOM   1058  CA  THR A  72      28.220  38.120 135.871  1.00123.18           C
ATOM   1059  CB  THR A  72      27.799  39.551 136.183  1.00123.18           C
ATOM   1060  OG1 THR A  72      28.711  40.444 135.585  1.00123.18           O
ATOM   1061  CG2 THR A  72      27.720  39.822 137.688  1.00123.18           C
ATOM   1062  C   THR A  72      29.481  37.753 136.651  1.00123.18           C
ATOM   1063  O   THR A  72      29.456  37.482 137.855  1.00123.18           O
ATOM   1064  H   THR A  72      26.264  37.535 136.543  1.00  0.00           H
ATOM   1065  HA  THR A  72      28.440  38.045 134.806  1.00  0.00           H
ATOM   1066  HB  THR A  72      26.818  39.722 135.740  1.00  0.00           H
ATOM   1067  HG1 THR A  72      28.544  41.313 135.949  1.00  0.00           H
ATOM   1068 HG21 THR A  72      27.090  40.681 137.894  1.00  0.00           H
ATOM   1069 HG22 THR A  72      27.294  38.950 138.188  1.00  0.00           H
ATOM   1070 HG23 THR A  72      28.717  39.974 138.104  1.00  0.00           H
ATOM   1071  N   VAL A  73      30.621  37.871 135.994  1.00152.31           N
ATOM   1072  CA  VAL A  73      31.888  37.762 136.695  1.00152.31           C
ATOM   1073  CB  VAL A  73      32.930  37.013 135.894  1.00152.31           C
ATOM   1074  CG1 VAL A  73      32.557  35.541 135.809  1.00152.31           C
ATOM   1075  CG2 VAL A  73      32.996  37.500 134.478  1.00152.31           C
ATOM   1076  C   VAL A  73      32.363  39.141 137.072  1.00152.31           C
ATOM   1077  O   VAL A  73      32.459  40.068 136.264  1.00152.31           O
ATOM   1078  H   VAL A  73      30.616  38.167 135.030  1.00  0.00           H
ATOM   1079  HA  VAL A  73      31.756  37.191 137.612  1.00  0.00           H
ATOM   1080  HB  VAL A  73      33.908  37.135 136.366  1.00  0.00           H
ATOM   1081 HG11 VAL A  73      31.595  35.408 135.314  1.00  0.00           H
ATOM   1082 HG12 VAL A  73      33.310  35.039 135.210  1.00  0.00           H
ATOM   1083 HG13 VAL A  73      32.493  35.118 136.808  1.00  0.00           H
ATOM   1084 HG21 VAL A  73      32.327  36.923 133.863  1.00  0.00           H
ATOM   1085 HG22 VAL A  73      34.017  37.355 134.157  1.00  0.00           H
ATOM   1086 HG23 VAL A  73      32.669  38.525 134.417  1.00  0.00           H
ATOM   1087  N   ASN A  74      32.696  39.256 138.344  1.00107.67           N
ATOM   1088  CA  ASN A  74      33.450  40.392 138.778  1.00107.67           C
ATOM   1089  CB  ASN A  74      33.299  40.563 140.276  1.00107.67           C
ATOM   1090  CG  ASN A  74      33.974  41.859 140.632  1.00107.67           C
ATOM   1091  OD1 ASN A  74      34.349  42.670 139.810  1.00107.67           O
ATOM   1092  ND2 ASN A  74      34.156  42.103 141.884  1.00107.67           N
ATOM   1093  C   ASN A  74      34.915  40.199 138.396  1.00107.67           C
ATOM   1094  O   ASN A  74      35.611  39.394 139.015  1.00107.67           O
ATOM   1095  H   ASN A  74      32.659  38.441 138.932  1.00  0.00           H
ATOM   1096  HA  ASN A  74      33.064  41.289 138.284  1.00  0.00           H
ATOM   1097  HB2 ASN A  74      32.247  40.608 140.552  1.00  0.00           H
ATOM   1098  HB3 ASN A  74      33.783  39.737 140.800  1.00  0.00           H
ATOM   1099 HD21 ASN A  74      33.701  41.507 142.548  1.00  0.00           H
ATOM   1100 HD22 ASN A  74      34.440  43.055 142.042  1.00  0.00           H
ATOM   1101  N   TYR A  75      35.383  40.952 137.413  1.00124.73           N
ATOM   1102  CA  TYR A  75      36.791  40.928 137.047  1.00124.73           C
ATOM   1103  CB  TYR A  75      36.957  41.658 135.735  1.00124.73           C
ATOM   1104  CG  TYR A  75      36.311  40.897 134.604  1.00124.73           C
ATOM   1105  CD1 TYR A  75      34.949  40.980 134.320  1.00124.73           C
ATOM   1106  CD2 TYR A  75      37.082  39.944 133.959  1.00124.73           C
ATOM   1107  CE1 TYR A  75      34.396  40.052 133.426  1.00124.73           C
ATOM   1108  CE2 TYR A  75      36.562  39.023 133.048  1.00124.73           C
ATOM   1109  CZ  TYR A  75      35.183  39.051 132.803  1.00124.73           C
ATOM   1110  OH  TYR A  75      34.646  38.118 131.961  1.00124.73           O
ATOM   1111  C   TYR A  75      37.694  41.568 138.095  1.00124.73           C
ATOM   1112  O   TYR A  75      38.839  41.149 138.250  1.00124.73           O
ATOM   1113  H   TYR A  75      34.779  41.626 136.964  1.00  0.00           H
ATOM   1114  HA  TYR A  75      37.093  39.892 136.916  1.00  0.00           H
ATOM   1115  HB2 TYR A  75      38.024  41.779 135.533  1.00  0.00           H
ATOM   1116  HB3 TYR A  75      36.524  42.641 135.843  1.00  0.00           H
ATOM   1117  HD1 TYR A  75      34.322  41.668 134.871  1.00  0.00           H
ATOM   1118  HD2 TYR A  75      38.064  39.870 134.304  1.00  0.00           H
ATOM   1119  HE1 TYR A  75      33.333  40.053 133.304  1.00  0.00           H
ATOM   1120  HE2 TYR A  75      37.183  38.245 132.626  1.00  0.00           H
ATOM   1121  HH  TYR A  75      33.673  38.070 131.917  1.00  0.00           H
ATOM   1122  N   ASP A  76      37.148  42.504 138.874  1.00 52.04           N
ATOM   1123  CA  ASP A  76      37.876  43.161 139.954  1.00 52.04           C
ATOM   1124  CB  ASP A  76      37.045  44.296 140.572  1.00 52.04           C
ATOM   1125  CG  ASP A  76      36.729  45.474 139.649  1.00 52.04           C
ATOM   1126  OD1 ASP A  76      37.457  45.618 138.647  1.00 52.04           O
ATOM   1127  OD2 ASP A  76      36.130  46.416 140.228  1.00 52.04           O
ATOM   1128  C   ASP A  76      38.235  42.180 141.077  1.00 52.04           C
ATOM   1129  O   ASP A  76      39.215  42.397 141.794  1.00 52.04           O
ATOM   1130  H   ASP A  76      36.206  42.820 138.676  1.00  0.00           H
ATOM   1131  HA  ASP A  76      38.797  43.578 139.545  1.00  0.00           H
ATOM   1132  HB2 ASP A  76      36.119  43.894 140.973  1.00  0.00           H
ATOM   1133  HB3 ASP A  76      37.601  44.689 141.423  1.00  0.00           H
ATOM   1134  N   ALA A  77      37.418  41.136 141.291  1.00 57.48           N
ATOM   1135  CA  ALA A  77      37.795  40.051 142.189  1.00 57.48           C
ATOM   1136  CB  ALA A  77      36.625  39.124 142.515  1.00 57.48           C
ATOM   1137  C   ALA A  77      38.937  39.264 141.565  1.00 57.48           C
ATOM   1138  O   ALA A  77      38.725  38.457 140.658  1.00 57.48           O
ATOM   1139  H   ALA A  77      36.699  40.957 140.602  1.00  0.00           H
ATOM   1140  HA  ALA A  77      38.154  40.490 143.119  1.00  0.00           H
ATOM   1141  HB1 ALA A  77      35.818  39.685 142.980  1.00  0.00           H
ATOM   1142  HB2 ALA A  77      36.989  38.365 143.212  1.00  0.00           H
ATOM   1143  HB3 ALA A  77      36.276  38.627 141.609  1.00  0.00           H
ATOM   1144  N   GLN A  78      40.152  39.591 141.993  1.00 53.39           N
ATOM   1145  CA  GLN A  78      41.346  39.062 141.379  1.00 53.39           C
ATOM   1146  CB  GLN A  78      42.583  39.647 142.033  1.00 53.39           C
ATOM   1147  CG  GLN A  78      42.742  41.159 141.842  1.00 53.39           C
ATOM   1148  CD  GLN A  78      43.983  41.738 142.520  1.00 53.39           C
ATOM   1149  OE1 GLN A  78      44.384  41.369 143.613  1.00 53.39           O
ATOM   1150  NE2 GLN A  78      44.851  42.381 141.769  1.00 53.39           N
ATOM   1151  C   GLN A  78      41.352  37.525 141.476  1.00 53.39           C
ATOM   1152  O   GLN A  78      41.311  36.977 142.579  1.00 53.39           O
ATOM   1153  H   GLN A  78      40.243  40.293 142.709  1.00  0.00           H
ATOM   1154  HA  GLN A  78      41.344  39.392 140.344  1.00  0.00           H
ATOM   1155  HB2 GLN A  78      43.419  39.142 141.562  1.00  0.00           H
ATOM   1156  HB3 GLN A  78      42.532  39.429 143.095  1.00  0.00           H
ATOM   1157  HG2 GLN A  78      42.787  41.362 140.772  1.00  0.00           H
ATOM   1158  HG3 GLN A  78      41.875  41.664 142.260  1.00  0.00           H
ATOM   1159 HE21 GLN A  78      44.571  42.697 140.854  1.00  0.00           H
ATOM   1160 HE22 GLN A  78      45.635  42.778 142.251  1.00  0.00           H
ATOM   1161  N   PRO A  79      41.366  36.822 140.337  1.00103.31           N
ATOM   1162  CA  PRO A  79      41.318  35.366 140.311  1.00103.31           C
ATOM   1163  CD  PRO A  79      41.275  37.382 139.002  1.00103.31           C
ATOM   1164  CB  PRO A  79      41.019  35.003 138.858  1.00103.31           C
ATOM   1165  CG  PRO A  79      41.466  36.221 138.045  1.00103.31           C
ATOM   1166  C   PRO A  79      42.648  34.781 140.728  1.00103.31           C
ATOM   1167  O   PRO A  79      43.648  35.420 140.473  1.00103.31           O
ATOM   1168  HA  PRO A  79      40.546  35.004 140.986  1.00  0.00           H
ATOM   1169  HD2 PRO A  79      40.280  37.801 138.892  1.00  0.00           H
ATOM   1170  HD3 PRO A  79      42.026  38.151 138.813  1.00  0.00           H
ATOM   1171  HB2 PRO A  79      41.553  34.109 138.536  1.00  0.00           H
ATOM   1172  HB3 PRO A  79      39.946  34.866 138.764  1.00  0.00           H
ATOM   1173  HG2 PRO A  79      40.870  36.353 137.152  1.00  0.00           H
ATOM   1174  HG3 PRO A  79      42.518  36.148 137.775  1.00  0.00           H
ATOM   1175  N   ARG A  80      42.676  33.535 141.207  1.00143.38           N
ATOM   1176  CA  ARG A  80      43.913  32.774 141.484  1.00143.38           C
ATOM   1177  CB  ARG A  80      44.434  32.111 140.207  1.00143.38           C
ATOM   1178  CG  ARG A  80      45.162  30.800 140.528  1.00143.38           C
ATOM   1179  CD  ARG A  80      44.257  29.632 140.903  1.00143.38           C
ATOM   1180  NE  ARG A  80      44.999  28.352 140.913  1.00143.38           N
ATOM   1181  CZ  ARG A  80      44.528  27.173 140.560  1.00143.38           C
ATOM   1182  NH1 ARG A  80      43.302  27.081 140.138  1.00143.38           N
ATOM   1183  NH2 ARG A  80      45.255  26.094 140.570  1.00143.38           N
ATOM   1184  C   ARG A  80      45.011  33.554 142.262  1.00143.38           C
ATOM   1185  O   ARG A  80      46.211  33.356 142.090  1.00143.38           O
ATOM   1186  H   ARG A  80      41.792  33.087 141.405  1.00  0.00           H
ATOM   1187  HA  ARG A  80      43.626  31.940 142.113  1.00  0.00           H
ATOM   1188  HB2 ARG A  80      45.126  32.787 139.713  1.00  0.00           H
ATOM   1189  HB3 ARG A  80      43.615  31.901 139.520  1.00  0.00           H
ATOM   1190  HG2 ARG A  80      45.663  30.485 139.623  1.00  0.00           H
ATOM   1191  HG3 ARG A  80      45.879  30.975 141.328  1.00  0.00           H
ATOM   1192  HD2 ARG A  80      43.810  29.796 141.885  1.00  0.00           H
ATOM   1193  HD3 ARG A  80      43.475  29.599 140.145  1.00  0.00           H
ATOM   1194  HE  ARG A  80      45.886  28.324 141.399  1.00  0.00           H
ATOM   1195 HH11 ARG A  80      42.739  27.904 140.168  1.00  0.00           H
ATOM   1196 HH12 ARG A  80      42.929  26.181 139.915  1.00  0.00           H
ATOM   1197 HH21 ARG A  80      46.039  26.089 141.226  1.00  0.00           H
ATOM   1198 HH22 ARG A  80      44.845  25.187 140.426  1.00  0.00           H
ATOM   1199  N   LYS A  81      44.601  34.489 143.128  1.00135.73           N
ATOM   1200  CA  LYS A  81      45.489  35.154 144.074  1.00135.73           C
ATOM   1201  CB  LYS A  81      44.876  36.491 144.474  1.00135.73           C
ATOM   1202  CG  LYS A  81      44.588  37.527 143.400  1.00135.73           C
ATOM   1203  CD  LYS A  81      45.889  38.162 142.981  1.00135.73           C
ATOM   1204  CE  LYS A  81      45.898  39.228 141.894  1.00135.73           C
ATOM   1205  NZ  LYS A  81      47.246  39.740 141.533  1.00135.73           N
ATOM   1206  C   LYS A  81      45.673  34.283 145.313  1.00135.73           C
ATOM   1207  O   LYS A  81      44.736  34.082 146.077  1.00135.73           O
ATOM   1208  H   LYS A  81      43.620  34.539 143.337  1.00  0.00           H
ATOM   1209  HA  LYS A  81      46.464  35.284 143.630  1.00  0.00           H
ATOM   1210  HB2 LYS A  81      45.500  36.941 145.245  1.00  0.00           H
ATOM   1211  HB3 LYS A  81      43.915  36.276 144.886  1.00  0.00           H
ATOM   1212  HG2 LYS A  81      44.007  38.294 143.896  1.00  0.00           H
ATOM   1213  HG3 LYS A  81      44.046  37.087 142.564  1.00  0.00           H
ATOM   1214  HD2 LYS A  81      46.199  38.676 143.867  1.00  0.00           H
ATOM   1215  HD3 LYS A  81      46.549  37.356 142.771  1.00  0.00           H
ATOM   1216  HE2 LYS A  81      45.337  38.910 141.019  1.00  0.00           H
ATOM   1217  HE3 LYS A  81      45.340  40.035 142.325  1.00  0.00           H
ATOM   1218  HZ1 LYS A  81      47.161  40.489 140.848  1.00  0.00           H
ATOM   1219  HZ2 LYS A  81      47.818  39.027 141.100  1.00  0.00           H
ATOM   1220  HZ3 LYS A  81      47.713  40.085 142.358  1.00  0.00           H
ATOM   1221  N   GLU A  82      46.887  33.786 145.499  1.00 95.39           N
ATOM   1222  CA  GLU A  82      47.224  33.034 146.699  1.00 95.39           C
ATOM   1223  CB  GLU A  82      48.593  32.393 146.500  1.00 95.39           C
ATOM   1224  CG  GLU A  82      49.118  31.732 147.765  1.00 95.39           C
ATOM   1225  CD  GLU A  82      48.292  30.540 148.275  1.00 95.39           C
ATOM   1226  OE1 GLU A  82      48.018  29.629 147.469  1.00 95.39           O
ATOM   1227  OE2 GLU A  82      48.239  30.400 149.517  1.00 95.39           O
ATOM   1228  C   GLU A  82      47.211  33.963 147.916  1.00 95.39           C
ATOM   1229  O   GLU A  82      47.812  35.038 147.881  1.00 95.39           O
ATOM   1230  H   GLU A  82      47.596  33.913 144.800  1.00  0.00           H
ATOM   1231  HA  GLU A  82      46.491  32.240 146.845  1.00  0.00           H
ATOM   1232  HB2 GLU A  82      48.540  31.655 145.699  1.00  0.00           H
ATOM   1233  HB3 GLU A  82      49.314  33.160 146.209  1.00  0.00           H
ATOM   1234  HG2 GLU A  82      49.205  32.472 148.555  1.00  0.00           H
ATOM   1235  HG3 GLU A  82      50.130  31.449 147.522  1.00  0.00           H
ATOM   1236  N   LYS A  83      46.663  33.470 149.027  1.00185.94           N
ATOM   1237  CA  LYS A  83      46.582  34.174 150.312  1.00185.94           C
ATOM   1238  CB  LYS A  83      45.689  33.364 151.243  1.00185.94           C
ATOM   1239  CG  LYS A  83      44.310  33.006 150.718  1.00185.94           C
ATOM   1240  CD  LYS A  83      43.359  34.166 150.558  1.00185.94           C
ATOM   1241  CE  LYS A  83      42.396  34.219 151.728  1.00185.94           C
ATOM   1242  NZ  LYS A  83      41.420  33.111 151.732  1.00185.94           N
ATOM   1243  C   LYS A  83      47.921  34.275 151.022  1.00185.94           C
ATOM   1244  O   LYS A  83      48.206  35.322 151.604  1.00185.94           O
ATOM   1245  H   LYS A  83      46.274  32.528 148.978  1.00  0.00           H
ATOM   1246  HA  LYS A  83      46.200  35.182 150.159  1.00  0.00           H
ATOM   1247  HB2 LYS A  83      45.610  33.857 152.215  1.00  0.00           H
ATOM   1248  HB3 LYS A  83      46.191  32.411 151.359  1.00  0.00           H
ATOM   1249  HG2 LYS A  83      44.391  32.572 149.742  1.00  0.00           H
ATOM   1250  HG3 LYS A  83      43.889  32.257 151.375  1.00  0.00           H
ATOM   1251  HD2 LYS A  83      43.908  35.099 150.425  1.00  0.00           H
ATOM   1252  HD3 LYS A  83      42.788  33.997 149.668  1.00  0.00           H
ATOM   1253  HE2 LYS A  83      42.984  34.232 152.653  1.00  0.00           H
ATOM   1254  HE3 LYS A  83      41.841  35.143 151.622  1.00  0.00           H
ATOM   1255  HZ1 LYS A  83      40.569  33.376 151.262  1.00  0.00           H
ATOM   1256  HZ2 LYS A  83      41.201  32.866 152.691  1.00  0.00           H
ATOM   1257  HZ3 LYS A  83      41.811  32.298 151.263  1.00  0.00           H
ATOM   1258  N   GLY A  84      48.714  33.205 150.919  1.00122.78           N
ATOM   1259  CA  GLY A  84      50.031  32.983 151.505  1.00122.78           C
ATOM   1260  C   GLY A  84      51.114  33.853 150.937  1.00122.78           C
ATOM   1261  O   GLY A  84      52.187  33.336 150.676  1.00122.78           O
ATOM   1262  H   GLY A  84      48.313  32.393 150.457  1.00  0.00           H
ATOM   1263  HA2 GLY A  84      50.007  33.172 152.568  1.00  0.00           H
ATOM   1264  HA3 GLY A  84      50.332  31.947 151.345  1.00  0.00           H
ATOM   1265  N   ILE A  85      50.827  35.128 150.674  1.00120.18           N
ATOM   1266  CA  ILE A  85      51.754  36.102 150.118  1.00120.18           C
ATOM   1267  CB  ILE A  85      51.510  36.352 148.616  1.00120.18           C
ATOM   1268  CG2 ILE A  85      51.543  35.077 147.747  1.00120.18           C
ATOM   1269  CG1 ILE A  85      50.184  37.101 148.504  1.00120.18           C
ATOM   1270  CD1 ILE A  85      49.871  37.518 147.098  1.00120.18           C
ATOM   1271  C   ILE A  85      51.778  37.396 150.936  1.00120.18           C
ATOM   1272  O   ILE A  85      50.763  37.784 151.513  1.00120.18           O
ATOM   1273  H   ILE A  85      49.915  35.460 150.971  1.00  0.00           H
ATOM   1274  HA  ILE A  85      52.718  35.681 150.232  1.00  0.00           H
ATOM   1275  HB  ILE A  85      52.293  37.014 148.242  1.00  0.00           H
ATOM   1276 HG12 ILE A  85      49.371  36.507 148.908  1.00  0.00           H
ATOM   1277 HG13 ILE A  85      50.238  38.023 149.065  1.00  0.00           H
ATOM   1278 HD11 ILE A  85      49.656  36.656 146.469  1.00  0.00           H
ATOM   1279 HD12 ILE A  85      48.989  38.148 147.177  1.00  0.00           H
ATOM   1280 HD13 ILE A  85      50.711  38.082 146.689  1.00  0.00           H
ATOM   1281 HG21 ILE A  85      51.353  35.300 146.699  1.00  0.00           H
ATOM   1282 HG22 ILE A  85      52.522  34.615 147.784  1.00  0.00           H
ATOM   1283 HG23 ILE A  85      50.797  34.361 148.093  1.00  0.00           H
ATOM   1284  N   PRO A  86      52.864  38.188 150.845  1.00 77.59           N
ATOM   1285  CA  PRO A  86      52.998  39.411 151.607  1.00 77.59           C
ATOM   1286  CD  PRO A  86      54.157  37.787 150.346  1.00 77.59           C
ATOM   1287  CB  PRO A  86      54.397  39.937 151.317  1.00 77.59           C
ATOM   1288  CG  PRO A  86      55.198  38.702 150.963  1.00 77.59           C
ATOM   1289  C   PRO A  86      51.929  40.455 151.299  1.00 77.59           C
ATOM   1290  O   PRO A  86      51.593  41.281 152.147  1.00 77.59           O
ATOM   1291  HA  PRO A  86      52.940  39.139 152.650  1.00  0.00           H
ATOM   1292  HD2 PRO A  86      54.332  36.815 150.750  1.00  0.00           H
ATOM   1293  HD3 PRO A  86      54.207  37.791 149.256  1.00  0.00           H
ATOM   1294  HB2 PRO A  86      54.379  40.611 150.463  1.00  0.00           H
ATOM   1295  HB3 PRO A  86      54.807  40.408 152.203  1.00  0.00           H
ATOM   1296  HG2 PRO A  86      55.576  38.245 151.880  1.00  0.00           H
ATOM   1297  HG3 PRO A  86      56.013  38.913 150.273  1.00  0.00           H
ATOM   1298  N   THR A  87      51.398  40.441 150.076  1.00 70.27           N
ATOM   1299  CA  THR A  87      50.352  41.379 149.672  1.00 70.27           C
ATOM   1300  CB  THR A  87      50.373  41.638 148.165  1.00 70.27           C
ATOM   1301  OG1 THR A  87      50.109  40.491 147.410  1.00 70.27           O
ATOM   1302  CG2 THR A  87      51.729  42.137 147.685  1.00 70.27           C
ATOM   1303  C   THR A  87      48.948  40.946 150.076  1.00 70.27           C
ATOM   1304  O   THR A  87      48.082  41.818 150.164  1.00 70.27           O
ATOM   1305  H   THR A  87      51.707  39.745 149.411  1.00  0.00           H
ATOM   1306  HA  THR A  87      50.540  42.330 150.165  1.00  0.00           H
ATOM   1307  HB  THR A  87      49.607  42.375 147.926  1.00  0.00           H
ATOM   1308  HG1 THR A  87      49.459  40.757 146.769  1.00  0.00           H
ATOM   1309 HG21 THR A  87      51.696  42.321 146.612  1.00  0.00           H
ATOM   1310 HG22 THR A  87      52.498  41.388 147.883  1.00  0.00           H
ATOM   1311 HG23 THR A  87      51.978  43.056 148.211  1.00  0.00           H
ATOM   1312  N   GLY A  88      48.736  39.656 150.338  1.00 46.21           N
ATOM   1313  CA  GLY A  88      47.438  39.053 150.593  1.00 46.21           C
ATOM   1314  C   GLY A  88      47.148  38.910 152.080  1.00 46.21           C
ATOM   1315  O   GLY A  88      47.607  39.711 152.903  1.00 46.21           O
ATOM   1316  H   GLY A  88      49.532  39.030 150.407  1.00  0.00           H
ATOM   1317  HA2 GLY A  88      46.646  39.654 150.147  1.00  0.00           H
ATOM   1318  HA3 GLY A  88      47.406  38.060 150.138  1.00  0.00           H
ATOM   1319  N   ARG A  89      46.160  38.055 152.340  1.00143.14           N
ATOM   1320  CA  ARG A  89      45.493  37.901 153.635  1.00143.14           C
ATOM   1321  CB  ARG A  89      44.315  36.946 153.540  1.00143.14           C
ATOM   1322  CG  ARG A  89      43.301  37.422 152.512  1.00143.14           C
ATOM   1323  CD  ARG A  89      42.207  38.327 153.060  1.00143.14           C
ATOM   1324  NE  ARG A  89      41.179  38.500 152.016  1.00143.14           N
ATOM   1325  CZ  ARG A  89      40.231  37.624 151.723  1.00143.14           C
ATOM   1326  NH1 ARG A  89      40.122  36.484 152.354  1.00143.14           N
ATOM   1327  NH2 ARG A  89      39.396  37.856 150.751  1.00143.14           N
ATOM   1328  C   ARG A  89      46.374  37.331 154.712  1.00143.14           C
ATOM   1329  O   ARG A  89      46.171  37.735 155.832  1.00143.14           O
ATOM   1330  H   ARG A  89      45.824  37.494 151.571  1.00  0.00           H
ATOM   1331  HA  ARG A  89      45.151  38.869 154.010  1.00  0.00           H
ATOM   1332  HB2 ARG A  89      43.838  36.848 154.520  1.00  0.00           H
ATOM   1333  HB3 ARG A  89      44.689  35.961 153.255  1.00  0.00           H
ATOM   1334  HG2 ARG A  89      43.772  37.876 151.641  1.00  0.00           H
ATOM   1335  HG3 ARG A  89      42.822  36.545 152.156  1.00  0.00           H
ATOM   1336  HD2 ARG A  89      41.765  37.872 153.951  1.00  0.00           H
ATOM   1337  HD3 ARG A  89      42.639  39.286 153.351  1.00  0.00           H
ATOM   1338  HE  ARG A  89      41.285  39.292 151.408  1.00  0.00           H
ATOM   1339 HH11 ARG A  89      40.670  36.380 153.199  1.00  0.00           H
ATOM   1340 HH12 ARG A  89      39.284  35.938 152.275  1.00  0.00           H
ATOM   1341 HH21 ARG A  89      39.441  38.729 150.262  1.00  0.00           H
ATOM   1342 HH22 ARG A  89      38.630  37.229 150.593  1.00  0.00           H
ATOM   1343  N   SER A  90      47.313  36.441 154.426  1.00172.10           N
ATOM   1344  CA  SER A  90      48.169  35.969 155.511  1.00172.10           C
ATOM   1345  CB  SER A  90      47.514  34.906 156.375  1.00172.10           C
ATOM   1346  OG  SER A  90      46.647  34.074 155.641  1.00172.10           O
ATOM   1347  C   SER A  90      49.594  35.676 155.054  1.00172.10           C
ATOM   1348  O   SER A  90      49.873  34.756 154.295  1.00172.10           O
ATOM   1349  H   SER A  90      47.362  35.987 153.524  1.00  0.00           H
ATOM   1350  HA  SER A  90      48.223  36.782 156.219  1.00  0.00           H
ATOM   1351  HB2 SER A  90      48.274  34.357 156.936  1.00  0.00           H
ATOM   1352  HB3 SER A  90      46.891  35.448 157.086  1.00  0.00           H
ATOM   1353  HG  SER A  90      46.035  33.703 156.289  1.00  0.00           H
ATOM   1354  N   PRO A  91      50.508  36.625 155.277  1.00178.91           N
ATOM   1355  CA  PRO A  91      51.855  36.549 154.739  1.00178.91           C
ATOM   1356  CD  PRO A  91      50.348  37.728 156.200  1.00178.91           C
ATOM   1357  CB  PRO A  91      52.505  37.851 155.199  1.00178.91           C
ATOM   1358  CG  PRO A  91      51.744  38.243 156.464  1.00178.91           C
ATOM   1359  C   PRO A  91      52.618  35.325 155.253  1.00178.91           C
ATOM   1360  O   PRO A  91      53.475  34.805 154.532  1.00178.91           O
ATOM   1361  HA  PRO A  91      51.820  36.501 153.648  1.00  0.00           H
ATOM   1362  HD2 PRO A  91      49.912  37.375 157.136  1.00  0.00           H
ATOM   1363  HD3 PRO A  91      49.716  38.492 155.742  1.00  0.00           H
ATOM   1364  HB2 PRO A  91      53.571  37.726 155.385  1.00  0.00           H
ATOM   1365  HB3 PRO A  91      52.317  38.616 154.457  1.00  0.00           H
ATOM   1366  HG2 PRO A  91      51.730  39.319 156.620  1.00  0.00           H
ATOM   1367  HG3 PRO A  91      52.146  37.714 157.328  1.00  0.00           H
ATOM   1368  N   MET A  92      52.349  34.900 156.492  1.00142.98           N
ATOM   1369  CA  MET A  92      53.033  33.788 157.149  1.00142.98           C
ATOM   1370  CB  MET A  92      53.285  34.103 158.630  1.00142.98           C
ATOM   1371  CG  MET A  92      54.251  35.279 158.775  1.00142.98           C
ATOM   1372  SD  MET A  92      54.692  35.758 160.447  1.00142.98           S
ATOM   1373  CE  MET A  92      55.372  34.179 160.998  1.00142.98           C
ATOM   1374  C   MET A  92      52.288  32.462 157.026  1.00142.98           C
ATOM   1375  O   MET A  92      52.755  31.504 157.644  1.00142.98           O
ATOM   1376  H   MET A  92      51.594  35.333 157.028  1.00  0.00           H
ATOM   1377  HA  MET A  92      54.003  33.637 156.681  1.00  0.00           H
ATOM   1378  HB2 MET A  92      53.694  33.228 159.131  1.00  0.00           H
ATOM   1379  HB3 MET A  92      52.357  34.313 159.126  1.00  0.00           H
ATOM   1380  HG2 MET A  92      55.180  35.009 158.277  1.00  0.00           H
ATOM   1381  HG3 MET A  92      53.823  36.156 158.295  1.00  0.00           H
ATOM   1382  HE1 MET A  92      55.626  33.556 160.146  1.00  0.00           H
ATOM   1383  HE2 MET A  92      56.275  34.382 161.570  1.00  0.00           H
ATOM   1384  HE3 MET A  92      54.642  33.643 161.609  1.00  0.00           H
ATOM   1385  N   GLN A  93      51.265  32.345 156.155  1.00141.15           N
ATOM   1386  CA  GLN A  93      50.460  31.119 156.096  1.00141.15           C
ATOM   1387  CB  GLN A  93      49.656  30.935 154.809  1.00141.15           C
ATOM   1388  CG  GLN A  93      48.470  31.830 154.561  1.00141.15           C
ATOM   1389  CD  GLN A  93      47.619  31.271 153.442  1.00141.15           C
ATOM   1390  OE1 GLN A  93      46.420  31.451 153.437  1.00141.15           O
ATOM   1391  NE2 GLN A  93      48.223  30.690 152.417  1.00141.15           N
ATOM   1392  C   GLN A  93      51.306  29.859 156.083  1.00141.15           C
ATOM   1393  O   GLN A  93      50.988  28.921 156.788  1.00141.15           O
ATOM   1394  H   GLN A  93      50.919  33.172 155.687  1.00  0.00           H
ATOM   1395  HA  GLN A  93      49.798  31.100 156.965  1.00  0.00           H
ATOM   1396  HB2 GLN A  93      50.331  30.990 153.955  1.00  0.00           H
ATOM   1397  HB3 GLN A  93      49.241  29.925 154.832  1.00  0.00           H
ATOM   1398  HG2 GLN A  93      48.809  32.791 154.242  1.00  0.00           H
ATOM   1399  HG3 GLN A  93      47.885  31.923 155.471  1.00  0.00           H
ATOM   1400 HE21 GLN A  93      49.219  30.570 152.442  1.00  0.00           H
ATOM   1401 HE22 GLN A  93      47.715  30.411 151.584  1.00  0.00           H
ATOM   1402  N   ASP A  94      52.310  29.795 155.204  1.00 58.32           N
ATOM   1403  CA  ASP A  94      52.987  28.529 154.948  1.00 58.32           C
ATOM   1404  CB  ASP A  94      54.033  28.679 153.841  1.00 58.32           C
ATOM   1405  CG  ASP A  94      53.422  28.795 152.428  1.00 58.32           C
ATOM   1406  OD1 ASP A  94      52.525  27.993 152.061  1.00 58.32           O
ATOM   1407  OD2 ASP A  94      53.688  29.820 151.762  1.00 58.32           O
ATOM   1408  C   ASP A  94      53.638  27.978 156.222  1.00 58.32           C
ATOM   1409  O   ASP A  94      53.401  26.819 156.551  1.00 58.32           O
ATOM   1410  H   ASP A  94      52.522  30.597 154.632  1.00  0.00           H
ATOM   1411  HA  ASP A  94      52.241  27.799 154.627  1.00  0.00           H
ATOM   1412  HB2 ASP A  94      54.682  27.803 153.880  1.00  0.00           H
ATOM   1413  HB3 ASP A  94      54.649  29.554 154.066  1.00  0.00           H
ATOM   1414  N   LYS A  95      54.230  28.851 157.059  1.00139.02           N
ATOM   1415  CA  LYS A  95      54.724  28.435 158.381  1.00139.02           C
ATOM   1416  CB  LYS A  95      55.449  29.557 159.140  1.00139.02           C
ATOM   1417  CG  LYS A  95      56.807  29.904 158.542  1.00139.02           C
ATOM   1418  CD  LYS A  95      57.544  31.041 159.261  1.00139.02           C
ATOM   1419  CE  LYS A  95      58.456  30.549 160.393  1.00139.02           C
ATOM   1420  NZ  LYS A  95      57.724  29.844 161.469  1.00139.02           N
ATOM   1421  C   LYS A  95      53.586  27.969 159.270  1.00139.02           C
ATOM   1422  O   LYS A  95      53.753  27.013 160.013  1.00139.02           O
ATOM   1423  H   LYS A  95      54.191  29.833 156.825  1.00  0.00           H
ATOM   1424  HA  LYS A  95      55.386  27.576 158.244  1.00  0.00           H
ATOM   1425  HB2 LYS A  95      55.595  29.213 160.162  1.00  0.00           H
ATOM   1426  HB3 LYS A  95      54.827  30.453 159.162  1.00  0.00           H
ATOM   1427  HG2 LYS A  95      57.441  29.021 158.568  1.00  0.00           H
ATOM   1428  HG3 LYS A  95      56.619  30.208 157.517  1.00  0.00           H
ATOM   1429  HD2 LYS A  95      58.175  31.553 158.532  1.00  0.00           H
ATOM   1430  HD3 LYS A  95      56.826  31.760 159.649  1.00  0.00           H
ATOM   1431  HE2 LYS A  95      59.225  29.882 159.987  1.00  0.00           H
ATOM   1432  HE3 LYS A  95      58.996  31.395 160.834  1.00  0.00           H
ATOM   1433  HZ1 LYS A  95      57.320  28.976 161.157  1.00  0.00           H
ATOM   1434  HZ2 LYS A  95      57.071  30.440 161.943  1.00  0.00           H
ATOM   1435  HZ3 LYS A  95      58.433  29.605 162.175  1.00  0.00           H
ATOM   1436  N   LEU A  96      52.539  28.784 159.370  1.00102.62           N
ATOM   1437  CA  LEU A  96      51.457  28.578 160.330  1.00102.62           C
ATOM   1438  CB  LEU A  96      50.537  29.806 160.311  1.00102.62           C
ATOM   1439  CG  LEU A  96      51.204  31.072 160.845  1.00102.62           C
ATOM   1440  CD1 LEU A  96      50.402  32.328 160.546  1.00102.62           C
ATOM   1441  CD2 LEU A  96      51.371  30.981 162.345  1.00102.62           C
ATOM   1442  C   LEU A  96      50.628  27.329 160.029  1.00102.62           C
ATOM   1443  O   LEU A  96      50.173  26.663 160.949  1.00102.62           O
ATOM   1444  H   LEU A  96      52.493  29.581 158.748  1.00  0.00           H
ATOM   1445  HA  LEU A  96      51.887  28.440 161.321  1.00  0.00           H
ATOM   1446  HB2 LEU A  96      50.229  29.995 159.287  1.00  0.00           H
ATOM   1447  HB3 LEU A  96      49.656  29.584 160.913  1.00  0.00           H
ATOM   1448  HG  LEU A  96      52.183  31.186 160.383  1.00  0.00           H
ATOM   1449 HD11 LEU A  96      51.023  33.208 160.671  1.00  0.00           H
ATOM   1450 HD12 LEU A  96      49.563  32.405 161.236  1.00  0.00           H
ATOM   1451 HD13 LEU A  96      50.023  32.292 159.527  1.00  0.00           H
ATOM   1452 HD21 LEU A  96      51.380  29.955 162.691  1.00  0.00           H
ATOM   1453 HD22 LEU A  96      50.528  31.447 162.853  1.00  0.00           H
ATOM   1454 HD23 LEU A  96      52.303  31.477 162.609  1.00  0.00           H
ATOM   1455  N   LEU A  97      50.437  27.040 158.744  1.00184.23           N
ATOM   1456  CA  LEU A  97      49.541  26.005 158.229  1.00184.23           C
ATOM   1457  CB  LEU A  97      48.909  26.459 156.887  1.00184.23           C
ATOM   1458  CG  LEU A  97      47.738  27.451 156.945  1.00184.23           C
ATOM   1459  CD1 LEU A  97      46.558  26.859 157.701  1.00184.23           C
ATOM   1460  CD2 LEU A  97      48.045  28.811 157.541  1.00184.23           C
ATOM   1461  C   LEU A  97      50.276  24.685 157.998  1.00184.23           C
ATOM   1462  O   LEU A  97      49.647  23.727 157.545  1.00184.23           O
ATOM   1463  H   LEU A  97      50.796  27.707 158.071  1.00  0.00           H
ATOM   1464  HA  LEU A  97      48.764  25.812 158.968  1.00  0.00           H
ATOM   1465  HB2 LEU A  97      49.686  26.844 156.227  1.00  0.00           H
ATOM   1466  HB3 LEU A  97      48.503  25.579 156.388  1.00  0.00           H
ATOM   1467  HG  LEU A  97      47.409  27.635 155.922  1.00  0.00           H
ATOM   1468 HD11 LEU A  97      45.747  27.576 157.678  1.00  0.00           H
ATOM   1469 HD12 LEU A  97      46.219  25.943 157.227  1.00  0.00           H
ATOM   1470 HD13 LEU A  97      46.814  26.677 158.745  1.00  0.00           H
ATOM   1471 HD21 LEU A  97      47.132  29.241 157.944  1.00  0.00           H
ATOM   1472 HD22 LEU A  97      48.767  28.739 158.338  1.00  0.00           H
ATOM   1473 HD23 LEU A  97      48.414  29.469 156.774  1.00  0.00           H
ATOM   1474  N   ALA A  98      51.613  24.691 158.072  1.00 53.58           N
ATOM   1475  CA  ALA A  98      52.426  23.538 157.720  1.00 53.58           C
ATOM   1476  CB  ALA A  98      53.884  23.748 158.120  1.00 53.58           C
ATOM   1477  C   ALA A  98      51.889  22.264 158.376  1.00 53.58           C
ATOM   1478  O   ALA A  98      51.643  22.222 159.581  1.00 53.58           O
ATOM   1479  H   ALA A  98      52.082  25.553 158.306  1.00  0.00           H
ATOM   1480  HA  ALA A  98      52.375  23.429 156.636  1.00  0.00           H
ATOM   1481  HB1 ALA A  98      54.290  24.644 157.654  1.00  0.00           H
ATOM   1482  HB2 ALA A  98      53.958  23.824 159.206  1.00  0.00           H
ATOM   1483  HB3 ALA A  98      54.458  22.883 157.787  1.00  0.00           H
ATOM   1484  N   GLY A  99      51.691  21.239 157.554  1.00 28.45           N
ATOM   1485  CA  GLY A  99      51.033  20.000 157.964  1.00 28.45           C
ATOM   1486  C   GLY A  99      49.594  19.882 157.461  1.00 28.45           C
ATOM   1487  O   GLY A  99      49.081  18.771 157.378  1.00 28.45           O
ATOM   1488  H   GLY A  99      51.888  21.372 156.575  1.00  0.00           H
ATOM   1489  HA2 GLY A  99      51.604  19.157 157.579  1.00  0.00           H
ATOM   1490  HA3 GLY A  99      51.009  19.930 159.052  1.00  0.00           H
ATOM   1491  N   HIS A 100      49.015  20.956 156.908  1.00 62.20           N
ATOM   1492  CA  HIS A 100      47.683  20.915 156.304  1.00 62.20           C
ATOM   1493  ND1 HIS A 100      44.641  21.944 155.473  1.00 62.20           N
ATOM   1494  CG  HIS A 100      45.326  21.712 156.663  1.00 62.20           C
ATOM   1495  CB  HIS A 100      46.787  22.013 156.894  1.00 62.20           C
ATOM   1496  NE2 HIS A 100      43.273  20.929 156.880  1.00 62.20           N
ATOM   1497  CD2 HIS A 100      44.482  21.067 157.516  1.00 62.20           C
ATOM   1498  CE1 HIS A 100      43.396  21.469 155.663  1.00 62.20           C
ATOM   1499  C   HIS A 100      47.766  21.006 154.780  1.00 62.20           C
ATOM   1500  O   HIS A 100      48.609  21.709 154.220  1.00 62.20           O
ATOM   1501  H   HIS A 100      49.487  21.854 156.957  1.00  0.00           H
ATOM   1502  HA  HIS A 100      47.220  19.959 156.552  1.00  0.00           H
ATOM   1503  HB2 HIS A 100      47.036  22.972 156.435  1.00  0.00           H
ATOM   1504  HB3 HIS A 100      46.963  22.097 157.967  1.00  0.00           H
ATOM   1505  HD2 HIS A 100      44.715  20.716 158.504  1.00  0.00           H
ATOM   1506  HE1 HIS A 100      42.582  21.567 154.960  1.00  0.00           H
ATOM   1507  HE2 HIS A 100      42.407  20.600 157.306  1.00  0.00           H
ATOM   1508  N   GLY A 101      46.759  20.459 154.099  1.00 48.89           N
ATOM   1509  CA  GLY A 101      46.627  20.505 152.642  1.00 48.89           C
ATOM   1510  C   GLY A 101      46.508  21.922 152.064  1.00 48.89           C
ATOM   1511  O   GLY A 101      46.813  22.140 150.893  1.00 48.89           O
ATOM   1512  H   GLY A 101      45.987  20.100 154.645  1.00  0.00           H
ATOM   1513  HA2 GLY A 101      45.731  19.954 152.362  1.00  0.00           H
ATOM   1514  HA3 GLY A 101      47.492  20.010 152.202  1.00  0.00           H
ATOM   1515  N   PHE A 102      46.074  22.909 152.853  1.00108.83           N
ATOM   1516  CA  PHE A 102      45.987  24.310 152.409  1.00108.83           C
ATOM   1517  CB  PHE A 102      45.343  25.191 153.480  1.00108.83           C
ATOM   1518  CG  PHE A 102      43.831  25.179 153.407  1.00108.83           C
ATOM   1519  CD1 PHE A 102      43.134  23.976 153.560  1.00108.83           C
ATOM   1520  CD2 PHE A 102      43.111  26.351 153.131  1.00108.83           C
ATOM   1521  CE1 PHE A 102      41.736  23.939 153.577  1.00108.83           C
ATOM   1522  CE2 PHE A 102      41.707  26.312 153.056  1.00108.83           C
ATOM   1523  CZ  PHE A 102      41.017  25.113 153.320  1.00108.83           C
ATOM   1524  C   PHE A 102      47.331  24.919 152.029  1.00108.83           C
ATOM   1525  O   PHE A 102      47.355  25.817 151.189  1.00108.83           O
ATOM   1526  H   PHE A 102      45.824  22.680 153.811  1.00  0.00           H
ATOM   1527  HA  PHE A 102      45.368  24.357 151.512  1.00  0.00           H
ATOM   1528  HB2 PHE A 102      45.682  24.876 154.469  1.00  0.00           H
ATOM   1529  HB3 PHE A 102      45.684  26.218 153.339  1.00  0.00           H
ATOM   1530  HD1 PHE A 102      43.681  23.068 153.664  1.00  0.00           H
ATOM   1531  HD2 PHE A 102      43.639  27.277 152.980  1.00  0.00           H
ATOM   1532  HE1 PHE A 102      41.223  23.013 153.805  1.00  0.00           H
ATOM   1533  HE2 PHE A 102      41.159  27.214 152.837  1.00  0.00           H
ATOM   1534  HZ  PHE A 102      39.937  25.088 153.340  1.00  0.00           H
ATOM   1535  N   THR A 103      48.438  24.376 152.543  1.00116.57           N
ATOM   1536  CA  THR A 103      49.783  24.792 152.125  1.00116.57           C
ATOM   1537  CB  THR A 103      50.852  23.966 152.854  1.00116.57           C
ATOM   1538  OG1 THR A 103      52.117  24.554 152.655  1.00116.57           O
ATOM   1539  CG2 THR A 103      50.925  22.525 152.330  1.00116.57           C
ATOM   1540  C   THR A 103      49.983  24.687 150.607  1.00116.57           C
ATOM   1541  O   THR A 103      50.629  25.550 150.007  1.00116.57           O
ATOM   1542  H   THR A 103      48.351  23.595 153.190  1.00  0.00           H
ATOM   1543  HA  THR A 103      49.907  25.837 152.407  1.00  0.00           H
ATOM   1544  HB  THR A 103      50.624  23.953 153.922  1.00  0.00           H
ATOM   1545  HG1 THR A 103      52.065  25.496 152.864  1.00  0.00           H
ATOM   1546 HG21 THR A 103      51.467  21.901 153.038  1.00  0.00           H
ATOM   1547 HG22 THR A 103      51.432  22.496 151.366  1.00  0.00           H
ATOM   1548 HG23 THR A 103      49.926  22.115 152.199  1.00  0.00           H
ATOM   1549  N   PHE A 104      49.326  23.708 149.960  1.00 76.97           N
ATOM   1550  CA  PHE A 104      49.491  23.469 148.528  1.00 76.97           C
ATOM   1551  CB  PHE A 104      48.852  22.141 148.114  1.00 76.97           C
ATOM   1552  CG  PHE A 104      49.705  20.988 148.577  1.00 76.97           C
ATOM   1553  CD1 PHE A 104      50.891  20.700 147.882  1.00 76.97           C
ATOM   1554  CD2 PHE A 104      49.405  20.301 149.764  1.00 76.97           C
ATOM   1555  CE1 PHE A 104      51.756  19.700 148.353  1.00 76.97           C
ATOM   1556  CE2 PHE A 104      50.274  19.310 150.246  1.00 76.97           C
ATOM   1557  CZ  PHE A 104      51.446  19.004 149.534  1.00 76.97           C
ATOM   1558  C   PHE A 104      48.957  24.615 147.685  1.00 76.97           C
ATOM   1559  O   PHE A 104      49.719  25.177 146.892  1.00 76.97           O
ATOM   1560  H   PHE A 104      48.754  23.066 150.496  1.00  0.00           H
ATOM   1561  HA  PHE A 104      50.559  23.409 148.325  1.00  0.00           H
ATOM   1562  HB2 PHE A 104      47.838  22.054 148.506  1.00  0.00           H
ATOM   1563  HB3 PHE A 104      48.790  22.105 147.025  1.00  0.00           H
ATOM   1564  HD1 PHE A 104      51.150  21.270 147.003  1.00  0.00           H
ATOM   1565  HD2 PHE A 104      48.518  20.544 150.318  1.00  0.00           H
ATOM   1566  HE1 PHE A 104      52.671  19.481 147.819  1.00  0.00           H
ATOM   1567  HE2 PHE A 104      50.049  18.794 151.169  1.00  0.00           H
ATOM   1568  HZ  PHE A 104      52.120  18.243 149.902  1.00  0.00           H
ATOM   1569  N   GLU A 105      47.746  25.074 148.014  1.00155.66           N
ATOM   1570  CA  GLU A 105      47.276  26.410 147.673  1.00155.66           C
ATOM   1571  CB  GLU A 105      47.175  26.625 146.144  1.00155.66           C
ATOM   1572  CG  GLU A 105      45.856  26.253 145.501  1.00155.66           C
ATOM   1573  CD  GLU A 105      45.821  26.789 144.063  1.00155.66           C
ATOM   1574  OE1 GLU A 105      45.274  27.892 143.845  1.00155.66           O
ATOM   1575  OE2 GLU A 105      46.060  26.001 143.128  1.00155.66           O
ATOM   1576  C   GLU A 105      45.975  26.750 148.419  1.00155.66           C
ATOM   1577  O   GLU A 105      45.060  25.925 148.611  1.00155.66           O
ATOM   1578  H   GLU A 105      47.291  24.644 148.809  1.00  0.00           H
ATOM   1579  HA  GLU A 105      48.031  27.112 148.029  1.00  0.00           H
ATOM   1580  HB2 GLU A 105      47.356  27.675 145.934  1.00  0.00           H
ATOM   1581  HB3 GLU A 105      47.941  26.065 145.615  1.00  0.00           H
ATOM   1582  HG2 GLU A 105      45.035  26.694 146.063  1.00  0.00           H
ATOM   1583  HG3 GLU A 105      45.756  25.165 145.535  1.00  0.00           H
ATOM   1584  N   HIS A 106      45.827  28.044 148.662  1.00114.44           N
ATOM   1585  CA  HIS A 106      44.647  28.662 149.232  1.00114.44           C
ATOM   1586  ND1 HIS A 106      42.273  29.445 151.053  1.00114.44           N
ATOM   1587  CG  HIS A 106      43.619  29.446 151.444  1.00114.44           C
ATOM   1588  CB  HIS A 106      44.782  28.768 150.750  1.00114.44           C
ATOM   1589  NE2 HIS A 106      42.443  30.487 152.997  1.00114.44           N
ATOM   1590  CD2 HIS A 106      43.705  30.079 152.646  1.00114.44           C
ATOM   1591  CE1 HIS A 106      41.599  30.051 152.045  1.00114.44           C
ATOM   1592  C   HIS A 106      44.528  30.019 148.587  1.00114.44           C
ATOM   1593  O   HIS A 106      45.412  30.865 148.679  1.00114.44           O
ATOM   1594  H   HIS A 106      46.581  28.673 148.371  1.00  0.00           H
ATOM   1595  HA  HIS A 106      43.761  28.076 148.997  1.00  0.00           H
ATOM   1596  HB2 HIS A 106      45.697  29.314 150.982  1.00  0.00           H
ATOM   1597  HB3 HIS A 106      44.889  27.758 151.145  1.00  0.00           H
ATOM   1598  HD2 HIS A 106      44.601  30.191 153.232  1.00  0.00           H
ATOM   1599  HE1 HIS A 106      40.523  30.173 152.070  1.00  0.00           H
ATOM   1600  HE2 HIS A 106      42.205  30.912 153.888  1.00  0.00           H
ATOM   1601  N   ASN A 107      43.490  30.161 147.785  1.00142.08           N
ATOM   1602  CA  ASN A 107      43.277  31.341 146.992  1.00142.08           C
ATOM   1603  CB  ASN A 107      42.739  30.855 145.654  1.00142.08           C
ATOM   1604  CG  ASN A 107      43.187  31.810 144.617  1.00142.08           C
ATOM   1605  OD1 ASN A 107      44.351  31.832 144.279  1.00142.08           O
ATOM   1606  ND2 ASN A 107      42.300  32.629 144.100  1.00142.08           N
ATOM   1607  C   ASN A 107      42.284  32.271 147.681  1.00142.08           C
ATOM   1608  O   ASN A 107      41.418  31.810 148.433  1.00142.08           O
ATOM   1609  H   ASN A 107      42.843  29.401 147.679  1.00  0.00           H
ATOM   1610  HA  ASN A 107      44.227  31.862 146.851  1.00  0.00           H
ATOM   1611  HB2 ASN A 107      41.654  30.793 145.666  1.00  0.00           H
ATOM   1612  HB3 ASN A 107      43.173  29.891 145.380  1.00  0.00           H
ATOM   1613 HD21 ASN A 107      41.373  32.693 144.511  1.00  0.00           H
ATOM   1614 HD22 ASN A 107      42.626  33.275 143.420  1.00  0.00           H
ATOM   1615  N   GLU A 108      42.274  33.564 147.351  1.00137.53           N
ATOM   1616  CA  GLU A 108      41.077  34.344 147.673  1.00137.53           C
ATOM   1617  CB  GLU A 108      41.242  35.867 147.789  1.00137.53           C
ATOM   1618  CG  GLU A 108      42.254  36.513 146.863  1.00137.53           C
ATOM   1619  CD  GLU A 108      43.445  37.060 147.679  1.00137.53           C
ATOM   1620  OE1 GLU A 108      43.183  37.925 148.557  1.00137.53           O
ATOM   1621  OE2 GLU A 108      44.597  36.648 147.467  1.00137.53           O
ATOM   1622  C   GLU A 108      39.905  33.954 146.773  1.00137.53           C
ATOM   1623  O   GLU A 108      40.086  33.541 145.620  1.00137.53           O
ATOM   1624  H   GLU A 108      43.005  33.944 146.749  1.00  0.00           H
ATOM   1625  HA  GLU A 108      40.805  34.039 148.676  1.00  0.00           H
ATOM   1626  HB2 GLU A 108      40.277  36.344 147.614  1.00  0.00           H
ATOM   1627  HB3 GLU A 108      41.507  36.078 148.824  1.00  0.00           H
ATOM   1628  HG2 GLU A 108      41.779  37.333 146.318  1.00  0.00           H
ATOM   1629  HG3 GLU A 108      42.516  35.757 146.130  1.00  0.00           H
ATOM   1630  N   PRO A 109      38.687  34.053 147.325  1.00 85.86           N
ATOM   1631  CA  PRO A 109      37.486  33.763 146.574  1.00 85.86           C
ATOM   1632  CD  PRO A 109      38.388  34.334 148.722  1.00 85.86           C
ATOM   1633  CB  PRO A 109      36.338  33.835 147.591  1.00 85.86           C
ATOM   1634  CG  PRO A 109      36.895  34.603 148.792  1.00 85.86           C
ATOM   1635  C   PRO A 109      37.332  34.721 145.386  1.00 85.86           C
ATOM   1636  O   PRO A 109      37.655  35.910 145.465  1.00 85.86           O
ATOM   1637  HA  PRO A 109      37.559  32.745 146.191  1.00  0.00           H
ATOM   1638  HD2 PRO A 109      38.936  35.201 149.095  1.00  0.00           H
ATOM   1639  HD3 PRO A 109      38.638  33.452 149.313  1.00  0.00           H
ATOM   1640  HB2 PRO A 109      35.457  34.330 147.184  1.00  0.00           H
ATOM   1641  HB3 PRO A 109      36.090  32.821 147.908  1.00  0.00           H
ATOM   1642  HG2 PRO A 109      36.481  34.245 149.736  1.00  0.00           H
ATOM   1643  HG3 PRO A 109      36.716  35.672 148.670  1.00  0.00           H
ATOM   1644  N   ARG A 110      36.656  34.229 144.346  1.00101.34           N
ATOM   1645  CA  ARG A 110      36.163  35.023 143.214  1.00101.34           C
ATOM   1646  CB  ARG A 110      37.020  34.783 141.958  1.00101.34           C
ATOM   1647  CG  ARG A 110      36.933  33.356 141.390  1.00101.34           C
ATOM   1648  CD  ARG A 110      37.736  33.329 140.091  1.00101.34           C
ATOM   1649  NE  ARG A 110      37.721  32.023 139.429  1.00101.34           N
ATOM   1650  CZ  ARG A 110      37.994  31.799 138.161  1.00101.34           C
ATOM   1651  NH1 ARG A 110      38.297  32.756 137.335  1.00101.34           N
ATOM   1652  NH2 ARG A 110      38.000  30.606 137.684  1.00101.34           N
ATOM   1653  C   ARG A 110      34.674  34.774 143.004  1.00101.34           C
ATOM   1654  O   ARG A 110      34.002  34.246 143.885  1.00101.34           O
ATOM   1655  H   ARG A 110      36.320  33.279 144.429  1.00  0.00           H
ATOM   1656  HA  ARG A 110      36.256  36.077 143.473  1.00  0.00           H
ATOM   1657  HB2 ARG A 110      36.702  35.488 141.187  1.00  0.00           H
ATOM   1658  HB3 ARG A 110      38.062  35.014 142.189  1.00  0.00           H
ATOM   1659  HG2 ARG A 110      37.348  32.642 142.101  1.00  0.00           H
ATOM   1660  HG3 ARG A 110      35.896  33.094 141.175  1.00  0.00           H
ATOM   1661  HD2 ARG A 110      37.303  34.068 139.421  1.00  0.00           H
ATOM   1662  HD3 ARG A 110      38.770  33.591 140.308  1.00  0.00           H
ATOM   1663  HE  ARG A 110      37.569  31.194 140.017  1.00  0.00           H
ATOM   1664 HH11 ARG A 110      38.204  33.706 137.654  1.00  0.00           H
ATOM   1665 HH12 ARG A 110      38.383  32.539 136.365  1.00  0.00           H
ATOM   1666 HH21 ARG A 110      37.816  29.817 138.320  1.00  0.00           H
ATOM   1667 HH22 ARG A 110      38.127  30.385 136.717  1.00  0.00           H
ATOM   1668  N   GLY A 111      34.130  35.329 141.921  1.00 60.15           N
ATOM   1669  CA  GLY A 111      32.696  35.287 141.646  1.00 60.15           C
ATOM   1670  C   GLY A 111      32.123  33.871 141.692  1.00 60.15           C
ATOM   1671  O   GLY A 111      32.749  32.923 141.219  1.00 60.15           O
ATOM   1672  H   GLY A 111      34.751  35.724 141.237  1.00  0.00           H
ATOM   1673  HA2 GLY A 111      32.189  35.881 142.406  1.00  0.00           H
ATOM   1674  HA3 GLY A 111      32.488  35.709 140.665  1.00  0.00           H
ATOM   1675  N   HIS A 112      30.872  33.764 142.139  1.00101.63           N
ATOM   1676  CA  HIS A 112      30.221  32.482 142.412  1.00101.63           C
ATOM   1677  ND1 HIS A 112      28.202  34.369 144.849  1.00101.63           N
ATOM   1678  CG  HIS A 112      28.738  33.170 144.395  1.00101.63           C
ATOM   1679  CB  HIS A 112      28.822  32.727 142.962  1.00101.63           C
ATOM   1680  NE2 HIS A 112      28.764  33.133 146.593  1.00101.63           N
ATOM   1681  CD2 HIS A 112      29.086  32.422 145.475  1.00101.63           C
ATOM   1682  CE1 HIS A 112      28.255  34.296 146.192  1.00101.63           C
ATOM   1683  C   HIS A 112      30.077  31.574 141.194  1.00101.63           C
ATOM   1684  O   HIS A 112      30.056  30.360 141.372  1.00101.63           O
ATOM   1685  H   HIS A 112      30.391  34.598 142.444  1.00  0.00           H
ATOM   1686  HA  HIS A 112      30.802  31.927 143.151  1.00  0.00           H
ATOM   1687  HB2 HIS A 112      28.325  33.464 142.329  1.00  0.00           H
ATOM   1688  HB3 HIS A 112      28.285  31.783 142.899  1.00  0.00           H
ATOM   1689  HD2 HIS A 112      29.534  31.461 145.463  1.00  0.00           H
ATOM   1690  HE1 HIS A 112      27.942  35.060 146.882  1.00  0.00           H
ATOM   1691  HE2 HIS A 112      28.851  32.828 147.549  1.00  0.00           H
ATOM   1692  N   ALA A 113      30.044  32.125 139.974  1.00 72.60           N
ATOM   1693  CA  ALA A 113      29.965  31.315 138.761  1.00 72.60           C
ATOM   1694  CB  ALA A 113      30.053  32.207 137.530  1.00 72.60           C
ATOM   1695  C   ALA A 113      31.090  30.280 138.667  1.00 72.60           C
ATOM   1696  O   ALA A 113      30.925  29.222 138.078  1.00 72.60           O
ATOM   1697  H   ALA A 113      30.116  33.126 139.883  1.00  0.00           H
ATOM   1698  HA  ALA A 113      29.010  30.786 138.750  1.00  0.00           H
ATOM   1699  HB1 ALA A 113      29.257  32.953 137.516  1.00  0.00           H
ATOM   1700  HB2 ALA A 113      29.961  31.533 136.682  1.00  0.00           H
ATOM   1701  HB3 ALA A 113      31.029  32.690 137.468  1.00  0.00           H
ATOM   1702  N   PHE A 114      32.243  30.595 139.250  1.00133.63           N
ATOM   1703  CA  PHE A 114      33.416  29.743 139.197  1.00133.63           C
ATOM   1704  CB  PHE A 114      34.651  30.631 139.271  1.00133.63           C
ATOM   1705  CG  PHE A 114      34.766  31.515 138.064  1.00133.63           C
ATOM   1706  CD1 PHE A 114      35.013  30.932 136.809  1.00133.63           C
ATOM   1707  CD2 PHE A 114      34.613  32.902 138.189  1.00133.63           C
ATOM   1708  CE1 PHE A 114      35.109  31.737 135.668  1.00133.63           C
ATOM   1709  CE2 PHE A 114      34.766  33.711 137.056  1.00133.63           C
ATOM   1710  CZ  PHE A 114      34.991  33.129 135.792  1.00133.63           C
ATOM   1711  C   PHE A 114      33.487  28.688 140.292  1.00133.63           C
ATOM   1712  O   PHE A 114      34.463  27.951 140.329  1.00133.63           O
ATOM   1713  H   PHE A 114      32.326  31.491 139.710  1.00  0.00           H
ATOM   1714  HA  PHE A 114      33.423  29.218 138.243  1.00  0.00           H
ATOM   1715  HB2 PHE A 114      35.540  30.007 139.305  1.00  0.00           H
ATOM   1716  HB3 PHE A 114      34.625  31.225 140.186  1.00  0.00           H
ATOM   1717  HD1 PHE A 114      35.130  29.861 136.720  1.00  0.00           H
ATOM   1718  HD2 PHE A 114      34.383  33.335 139.152  1.00  0.00           H
ATOM   1719  HE1 PHE A 114      35.263  31.280 134.699  1.00  0.00           H
ATOM   1720  HE2 PHE A 114      34.671  34.779 137.154  1.00  0.00           H
ATOM   1721  HZ  PHE A 114      35.053  33.739 134.903  1.00  0.00           H
ATOM   1722  N   MET A 115      32.577  28.652 141.268  1.00135.04           N
ATOM   1723  CA  MET A 115      32.912  27.910 142.489  1.00135.04           C
ATOM   1724  CB  MET A 115      31.877  28.108 143.568  1.00135.04           C
ATOM   1725  CG  MET A 115      30.492  27.559 143.253  1.00135.04           C
ATOM   1726  SD  MET A 115      29.587  27.421 144.777  1.00135.04           S
ATOM   1727  CE  MET A 115      29.492  29.166 145.120  1.00135.04           C
ATOM   1728  C   MET A 115      33.157  26.416 142.290  1.00135.04           C
ATOM   1729  O   MET A 115      34.042  25.865 142.940  1.00135.04           O
ATOM   1730  H   MET A 115      31.778  29.277 141.246  1.00  0.00           H
ATOM   1731  HA  MET A 115      33.844  28.322 142.875  1.00  0.00           H
ATOM   1732  HB2 MET A 115      32.238  27.602 144.461  1.00  0.00           H
ATOM   1733  HB3 MET A 115      31.812  29.172 143.776  1.00  0.00           H
ATOM   1734  HG2 MET A 115      29.975  28.238 142.578  1.00  0.00           H
ATOM   1735  HG3 MET A 115      30.532  26.567 142.811  1.00  0.00           H
ATOM   1736  HE1 MET A 115      30.479  29.544 145.369  1.00  0.00           H
ATOM   1737  HE2 MET A 115      29.115  29.679 144.231  1.00  0.00           H
ATOM   1738  HE3 MET A 115      28.821  29.335 145.960  1.00  0.00           H
ATOM   1739  N   VAL A 116      32.406  25.768 141.396  1.00 51.28           N
ATOM   1740  CA  VAL A 116      32.582  24.332 141.165  1.00 51.28           C
ATOM   1741  CB  VAL A 116      31.443  23.732 140.339  1.00 51.28           C
ATOM   1742  CG1 VAL A 116      31.640  22.243 140.099  1.00 51.28           C
ATOM   1743  CG2 VAL A 116      30.106  23.906 141.030  1.00 51.28           C
ATOM   1744  C   VAL A 116      33.885  24.084 140.433  1.00 51.28           C
ATOM   1745  O   VAL A 116      34.721  23.316 140.897  1.00 51.28           O
ATOM   1746  H   VAL A 116      31.675  26.266 140.906  1.00  0.00           H
ATOM   1747  HA  VAL A 116      32.628  23.814 142.121  1.00  0.00           H
ATOM   1748  HB  VAL A 116      31.411  24.238 139.373  1.00  0.00           H
ATOM   1749 HG11 VAL A 116      30.828  21.637 140.500  1.00  0.00           H
ATOM   1750 HG12 VAL A 116      31.665  22.100 139.026  1.00  0.00           H
ATOM   1751 HG13 VAL A 116      32.564  21.884 140.551  1.00  0.00           H
ATOM   1752 HG21 VAL A 116      30.009  23.226 141.872  1.00  0.00           H
ATOM   1753 HG22 VAL A 116      29.999  24.922 141.387  1.00  0.00           H
ATOM   1754 HG23 VAL A 116      29.327  23.671 140.309  1.00  0.00           H
ATOM   1755  N   VAL A 117      34.131  24.846 139.371  1.00 59.59           N
ATOM   1756  CA  VAL A 117      35.364  24.697 138.610  1.00 59.59           C
ATOM   1757  CB  VAL A 117      35.332  25.508 137.327  1.00 59.59           C
ATOM   1758  CG1 VAL A 117      34.175  25.051 136.438  1.00 59.59           C
ATOM   1759  CG2 VAL A 117      35.167  27.011 137.556  1.00 59.59           C
ATOM   1760  C   VAL A 117      36.608  25.039 139.414  1.00 59.59           C
ATOM   1761  O   VAL A 117      37.629  24.376 139.273  1.00 59.59           O
ATOM   1762  H   VAL A 117      33.454  25.533 139.077  1.00  0.00           H
ATOM   1763  HA  VAL A 117      35.467  23.657 138.324  1.00  0.00           H
ATOM   1764  HB  VAL A 117      36.275  25.300 136.830  1.00  0.00           H
ATOM   1765 HG11 VAL A 117      33.267  25.615 136.630  1.00  0.00           H
ATOM   1766 HG12 VAL A 117      34.453  25.214 135.410  1.00  0.00           H
ATOM   1767 HG13 VAL A 117      33.969  23.993 136.588  1.00  0.00           H
ATOM   1768 HG21 VAL A 117      34.167  27.217 137.920  1.00  0.00           H
ATOM   1769 HG22 VAL A 117      35.880  27.373 138.291  1.00  0.00           H
ATOM   1770 HG23 VAL A 117      35.332  27.553 136.629  1.00  0.00           H
ATOM   1771  N   ASP A 118      36.519  26.021 140.307  1.00 56.08           N
ATOM   1772  CA  ASP A 118      37.645  26.415 141.142  1.00 56.08           C
ATOM   1773  CB  ASP A 118      37.397  27.763 141.828  1.00 56.08           C
ATOM   1774  CG  ASP A 118      37.582  28.963 140.903  1.00 56.08           C
ATOM   1775  OD1 ASP A 118      37.816  28.787 139.689  1.00 56.08           O
ATOM   1776  OD2 ASP A 118      37.615  30.107 141.406  1.00 56.08           O
ATOM   1777  C   ASP A 118      37.913  25.372 142.214  1.00 56.08           C
ATOM   1778  O   ASP A 118      39.078  25.074 142.472  1.00 56.08           O
ATOM   1779  H   ASP A 118      35.667  26.570 140.348  1.00  0.00           H
ATOM   1780  HA  ASP A 118      38.537  26.485 140.519  1.00  0.00           H
ATOM   1781  HB2 ASP A 118      36.397  27.778 142.264  1.00  0.00           H
ATOM   1782  HB3 ASP A 118      38.118  27.860 142.640  1.00  0.00           H
ATOM   1783  N   GLN A 119      36.855  24.740 142.742  1.00 47.02           N
ATOM   1784  CA  GLN A 119      37.030  23.563 143.578  1.00 47.02           C
ATOM   1785  CB  GLN A 119      35.698  23.003 144.075  1.00 47.02           C
ATOM   1786  CG  GLN A 119      35.937  21.827 145.040  1.00 47.02           C
ATOM   1787  CD  GLN A 119      34.649  21.194 145.517  1.00 47.02           C
ATOM   1788  OE1 GLN A 119      34.210  21.475 146.618  1.00 47.02           O
ATOM   1789  NE2 GLN A 119      33.867  20.629 144.618  1.00 47.02           N
ATOM   1790  C   GLN A 119      37.764  22.481 142.816  1.00 47.02           C
ATOM   1791  O   GLN A 119      38.707  21.936 143.368  1.00 47.02           O
ATOM   1792  H   GLN A 119      35.925  24.968 142.406  1.00  0.00           H
ATOM   1793  HA  GLN A 119      37.641  23.843 144.435  1.00  0.00           H
ATOM   1794  HB2 GLN A 119      35.169  23.797 144.584  1.00  0.00           H
ATOM   1795  HB3 GLN A 119      35.096  22.662 143.236  1.00  0.00           H
ATOM   1796  HG2 GLN A 119      36.492  22.186 145.907  1.00  0.00           H
ATOM   1797  HG3 GLN A 119      36.515  21.042 144.558  1.00  0.00           H
ATOM   1798 HE21 GLN A 119      34.176  20.520 143.666  1.00  0.00           H
ATOM   1799 HE22 GLN A 119      32.954  20.329 144.912  1.00  0.00           H
ATOM   1800  N   PHE A 120      37.376  22.209 141.566  1.00117.68           N
ATOM   1801  CA  PHE A 120      38.054  21.181 140.798  1.00117.68           C
ATOM   1802  CB  PHE A 120      37.352  20.919 139.452  1.00117.68           C
ATOM   1803  CG  PHE A 120      35.962  20.305 139.530  1.00117.68           C
ATOM   1804  CD1 PHE A 120      35.706  19.164 140.313  1.00117.68           C
ATOM   1805  CD2 PHE A 120      34.907  20.839 138.775  1.00117.68           C
ATOM   1806  CE1 PHE A 120      34.434  18.588 140.375  1.00117.68           C
ATOM   1807  CE2 PHE A 120      33.646  20.225 138.800  1.00117.68           C
ATOM   1808  CZ  PHE A 120      33.398  19.115 139.609  1.00117.68           C
ATOM   1809  C   PHE A 120      39.537  21.520 140.603  1.00117.68           C
ATOM   1810  O   PHE A 120      40.411  20.729 140.914  1.00117.68           O
ATOM   1811  H   PHE A 120      36.598  22.714 141.154  1.00  0.00           H
ATOM   1812  HA  PHE A 120      38.010  20.282 141.401  1.00  0.00           H
ATOM   1813  HB2 PHE A 120      37.306  21.848 138.887  1.00  0.00           H
ATOM   1814  HB3 PHE A 120      37.974  20.238 138.872  1.00  0.00           H
ATOM   1815  HD1 PHE A 120      36.465  18.716 140.898  1.00  0.00           H
ATOM   1816  HD2 PHE A 120      35.062  21.703 138.160  1.00  0.00           H
ATOM   1817  HE1 PHE A 120      34.251  17.738 141.006  1.00  0.00           H
ATOM   1818  HE2 PHE A 120      32.837  20.603 138.213  1.00  0.00           H
ATOM   1819  HZ  PHE A 120      32.417  18.668 139.634  1.00  0.00           H
ATOM   1820  N   ILE A 121      39.856  22.751 140.228  1.00196.10           N
ATOM   1821  CA  ILE A 121      41.198  23.032 139.693  1.00196.10           C
ATOM   1822  CB  ILE A 121      41.096  24.212 138.722  1.00196.10           C
ATOM   1823  CG2 ILE A 121      42.426  24.810 138.200  1.00196.10           C
ATOM   1824  CG1 ILE A 121      40.335  23.644 137.524  1.00196.10           C
ATOM   1825  CD1 ILE A 121      39.886  24.740 136.589  1.00196.10           C
ATOM   1826  C   ILE A 121      42.237  23.277 140.776  1.00196.10           C
ATOM   1827  O   ILE A 121      43.433  23.182 140.495  1.00196.10           O
ATOM   1828  H   ILE A 121      39.095  23.397 140.042  1.00  0.00           H
ATOM   1829  HA  ILE A 121      41.544  22.157 139.137  1.00  0.00           H
ATOM   1830  HB  ILE A 121      40.505  25.003 139.192  1.00  0.00           H
ATOM   1831 HG12 ILE A 121      40.964  22.932 136.991  1.00  0.00           H
ATOM   1832 HG13 ILE A 121      39.446  23.115 137.849  1.00  0.00           H
ATOM   1833 HG21 ILE A 121      42.821  24.209 137.383  1.00  0.00           H
ATOM   1834 HG22 ILE A 121      43.196  24.837 138.950  1.00  0.00           H
ATOM   1835 HG23 ILE A 121      42.276  25.835 137.866  1.00  0.00           H
ATOM   1836 HD11 ILE A 121      40.502  25.614 136.717  1.00  0.00           H
ATOM   1837 HD12 ILE A 121      38.847  24.981 136.788  1.00  0.00           H
ATOM   1838 HD13 ILE A 121      39.972  24.400 135.573  1.00  0.00           H
ATOM   1839  N   VAL A 122      41.825  23.813 141.925  1.00140.08           N
ATOM   1840  CA  VAL A 122      42.764  24.173 142.993  1.00140.08           C
ATOM   1841  CB  VAL A 122      41.986  24.529 144.268  1.00140.08           C
ATOM   1842  CG1 VAL A 122      41.419  23.289 144.945  1.00140.08           C
ATOM   1843  CG2 VAL A 122      42.885  25.252 145.253  1.00140.08           C
ATOM   1844  C   VAL A 122      43.797  23.056 143.240  1.00140.08           C
ATOM   1845  O   VAL A 122      43.453  21.873 143.307  1.00140.08           O
ATOM   1846  H   VAL A 122      40.826  23.885 142.101  1.00  0.00           H
ATOM   1847  HA  VAL A 122      43.300  25.063 142.662  1.00  0.00           H
ATOM   1848  HB  VAL A 122      41.169  25.203 144.017  1.00  0.00           H
ATOM   1849 HG21 VAL A 122      42.326  25.582 146.123  1.00  0.00           H
ATOM   1850 HG22 VAL A 122      43.680  24.583 145.575  1.00  0.00           H
ATOM   1851 HG23 VAL A 122      43.297  26.123 144.746  1.00  0.00           H
ATOM   1852 HG11 VAL A 122      40.659  23.551 145.674  1.00  0.00           H
ATOM   1853 HG12 VAL A 122      42.217  22.726 145.428  1.00  0.00           H
ATOM   1854 HG13 VAL A 122      40.971  22.663 144.175  1.00  0.00           H
ATOM   1855  N   ASP A 123      45.051  23.429 143.492  1.00 93.60           N
ATOM   1856  CA  ASP A 123      46.153  22.465 143.601  1.00 93.60           C
ATOM   1857  CB  ASP A 123      47.483  23.194 143.831  1.00 93.60           C
ATOM   1858  CG  ASP A 123      48.013  23.916 142.592  1.00 93.60           C
ATOM   1859  OD1 ASP A 123      47.746  23.482 141.450  1.00 93.60           O
ATOM   1860  OD2 ASP A 123      48.925  24.756 142.775  1.00 93.60           O
ATOM   1861  C   ASP A 123      45.956  21.474 144.747  1.00 93.60           C
ATOM   1862  O   ASP A 123      46.399  20.332 144.689  1.00 93.60           O
ATOM   1863  H   ASP A 123      45.298  24.415 143.430  1.00  0.00           H
ATOM   1864  HA  ASP A 123      46.213  21.894 142.675  1.00  0.00           H
ATOM   1865  HB2 ASP A 123      48.231  22.469 144.151  1.00  0.00           H
ATOM   1866  HB3 ASP A 123      47.369  23.904 144.650  1.00  0.00           H
ATOM   1867  N   ARG A 124      45.276  21.906 145.809  1.00264.52           N
ATOM   1868  CA  ARG A 124      45.034  21.095 147.001  1.00264.52           C
ATOM   1869  CB  ARG A 124      44.553  22.045 148.103  1.00264.52           C
ATOM   1870  CG  ARG A 124      43.810  21.367 149.270  1.00264.52           C
ATOM   1871  CD  ARG A 124      43.269  22.325 150.324  1.00264.52           C
ATOM   1872  NE  ARG A 124      42.970  23.653 149.755  1.00264.52           N
ATOM   1873  CZ  ARG A 124      41.805  24.256 149.713  1.00264.52           C
ATOM   1874  NH1 ARG A 124      40.742  23.729 150.255  1.00264.52           N
ATOM   1875  NH2 ARG A 124      41.699  25.384 149.073  1.00264.52           N
ATOM   1876  C   ARG A 124      44.066  19.921 146.780  1.00264.52           C
ATOM   1877  O   ARG A 124      44.008  19.046 147.640  1.00264.52           O
ATOM   1878  H   ARG A 124      44.943  22.858 145.777  1.00  0.00           H
ATOM   1879  HA  ARG A 124      45.987  20.668 147.293  1.00  0.00           H
ATOM   1880  HB2 ARG A 124      45.410  22.595 148.495  1.00  0.00           H
ATOM   1881  HB3 ARG A 124      43.874  22.752 147.627  1.00  0.00           H
ATOM   1882  HG2 ARG A 124      42.934  20.858 148.871  1.00  0.00           H
ATOM   1883  HG3 ARG A 124      44.461  20.633 149.749  1.00  0.00           H
ATOM   1884  HD2 ARG A 124      44.000  22.431 151.121  1.00  0.00           H
ATOM   1885  HD3 ARG A 124      42.379  21.858 150.749  1.00  0.00           H
ATOM   1886  HE  ARG A 124      43.732  24.115 149.271  1.00  0.00           H
ATOM   1887 HH11 ARG A 124      40.866  22.874 150.770  1.00  0.00           H
ATOM   1888 HH12 ARG A 124      39.879  24.226 150.315  1.00  0.00           H
ATOM   1889 HH21 ARG A 124      42.539  25.778 148.672  1.00  0.00           H
ATOM   1890 HH22 ARG A 124      40.840  25.892 149.089  1.00  0.00           H
ATOM   1891  N   PHE A 125      43.088  20.095 145.889  1.00181.56           N
ATOM   1892  CA  PHE A 125      41.860  19.290 145.885  1.00181.56           C
ATOM   1893  CB  PHE A 125      40.760  20.101 145.192  1.00181.56           C
ATOM   1894  CG  PHE A 125      39.422  19.415 144.998  1.00181.56           C
ATOM   1895  CD1 PHE A 125      38.592  19.118 146.088  1.00181.56           C
ATOM   1896  CD2 PHE A 125      38.971  19.113 143.710  1.00181.56           C
ATOM   1897  CE1 PHE A 125      37.372  18.435 145.893  1.00181.56           C
ATOM   1898  CE2 PHE A 125      37.782  18.382 143.531  1.00181.56           C
ATOM   1899  CZ  PHE A 125      37.000  18.008 144.617  1.00181.56           C
ATOM   1900  C   PHE A 125      42.037  17.932 145.216  1.00181.56           C
ATOM   1901  O   PHE A 125      41.742  16.915 145.827  1.00181.56           O
ATOM   1902  H   PHE A 125      43.163  20.870 145.243  1.00  0.00           H
ATOM   1903  HA  PHE A 125      41.551  19.088 146.910  1.00  0.00           H
ATOM   1904  HB2 PHE A 125      40.574  20.983 145.797  1.00  0.00           H
ATOM   1905  HB3 PHE A 125      41.138  20.414 144.216  1.00  0.00           H
ATOM   1906  HD1 PHE A 125      38.924  19.358 147.085  1.00  0.00           H
ATOM   1907  HD2 PHE A 125      39.579  19.412 142.868  1.00  0.00           H
ATOM   1908  HE1 PHE A 125      36.762  18.142 146.732  1.00  0.00           H
ATOM   1909  HE2 PHE A 125      37.448  18.057 142.577  1.00  0.00           H
ATOM   1910  HZ  PHE A 125      36.126  17.391 144.459  1.00  0.00           H
ATOM   1911  N   GLN A 126      42.477  17.912 143.962  1.00188.67           N
ATOM   1912  CA  GLN A 126      42.484  16.682 143.165  1.00188.67           C
ATOM   1913  CB  GLN A 126      41.937  17.067 141.810  1.00188.67           C
ATOM   1914  CG  GLN A 126      40.432  16.978 141.767  1.00188.67           C
ATOM   1915  CD  GLN A 126      39.996  17.965 140.723  1.00188.67           C
ATOM   1916  OE1 GLN A 126      40.737  18.282 139.807  1.00188.67           O
ATOM   1917  NE2 GLN A 126      38.714  18.133 140.574  1.00188.67           N
ATOM   1918  C   GLN A 126      43.850  16.049 142.980  1.00188.67           C
ATOM   1919  O   GLN A 126      43.933  14.944 142.462  1.00188.67           O
ATOM   1920  H   GLN A 126      42.585  18.799 143.487  1.00  0.00           H
ATOM   1921  HA  GLN A 126      41.844  15.915 143.600  1.00  0.00           H
ATOM   1922  HB2 GLN A 126      42.253  16.428 141.023  1.00  0.00           H
ATOM   1923  HB3 GLN A 126      42.304  18.065 141.555  1.00  0.00           H
ATOM   1924  HG2 GLN A 126      40.030  17.199 142.742  1.00  0.00           H
ATOM   1925  HG3 GLN A 126      40.092  15.975 141.504  1.00  0.00           H
ATOM   1926 HE21 GLN A 126      38.083  17.622 141.158  1.00  0.00           H
ATOM   1927 HE22 GLN A 126      38.419  18.618 139.744  1.00  0.00           H
ATOM   1928  N   GLY A 127      44.915  16.814 143.162  1.00 58.39           N
ATOM   1929  CA  GLY A 127      46.239  16.381 142.744  1.00 58.39           C
ATOM   1930  C   GLY A 127      46.657  17.020 141.414  1.00 58.39           C
ATOM   1931  O   GLY A 127      47.508  16.498 140.694  1.00 58.39           O
ATOM   1932  H   GLY A 127      44.835  17.609 143.788  1.00  0.00           H
ATOM   1933  HA2 GLY A 127      46.931  16.649 143.531  1.00  0.00           H
ATOM   1934  HA3 GLY A 127      46.255  15.301 142.645  1.00  0.00           H
ATOM   1935  N   GLY A 128      45.919  18.062 141.009  1.00 65.97           N
ATOM   1936  CA  GLY A 128      46.053  18.705 139.712  1.00 65.97           C
ATOM   1937  C   GLY A 128      45.262  17.993 138.629  1.00 65.97           C
ATOM   1938  O   GLY A 128      45.587  18.198 137.461  1.00 65.97           O
ATOM   1939  H   GLY A 128      45.150  18.345 141.595  1.00  0.00           H
ATOM   1940  HA2 GLY A 128      47.103  18.730 139.417  1.00  0.00           H
ATOM   1941  HA3 GLY A 128      45.669  19.723 139.770  1.00  0.00           H
ATOM   1942  N   ARG A 129      44.297  17.118 138.999  1.00228.11           N
ATOM   1943  CA  ARG A 129      43.686  16.244 138.000  1.00228.11           C
ATOM   1944  CB  ARG A 129      42.535  15.301 138.423  1.00228.11           C
ATOM   1945  CG  ARG A 129      42.841  14.387 139.572  1.00228.11           C
ATOM   1946  CD  ARG A 129      41.698  13.514 140.090  1.00228.11           C
ATOM   1947  NE  ARG A 129      41.875  12.090 139.712  1.00228.11           N
ATOM   1948  CZ  ARG A 129      41.193  11.418 138.806  1.00228.11           C
ATOM   1949  NH1 ARG A 129      40.270  12.009 138.141  1.00228.11           N
ATOM   1950  NH2 ARG A 129      41.381  10.150 138.573  1.00228.11           N
ATOM   1951  C   ARG A 129      43.080  17.059 136.884  1.00228.11           C
ATOM   1952  O   ARG A 129      43.285  16.801 135.699  1.00228.11           O
ATOM   1953  H   ARG A 129      44.223  16.872 139.972  1.00  0.00           H
ATOM   1954  HA  ARG A 129      44.555  15.700 137.696  1.00  0.00           H
ATOM   1955  HB2 ARG A 129      41.650  15.874 138.689  1.00  0.00           H
ATOM   1956  HB3 ARG A 129      42.279  14.682 137.565  1.00  0.00           H
ATOM   1957  HG2 ARG A 129      43.641  13.776 139.319  1.00  0.00           H
ATOM   1958  HG3 ARG A 129      43.288  14.973 140.327  1.00  0.00           H
ATOM   1959  HD2 ARG A 129      40.750  13.911 139.724  1.00  0.00           H
ATOM   1960  HD3 ARG A 129      41.695  13.581 141.178  1.00  0.00           H
ATOM   1961  HE  ARG A 129      42.575  11.568 140.206  1.00  0.00           H
ATOM   1962 HH11 ARG A 129      40.235  13.018 138.123  1.00  0.00           H
ATOM   1963 HH12 ARG A 129      39.887  11.635 137.278  1.00  0.00           H
ATOM   1964 HH21 ARG A 129      42.194   9.683 138.925  1.00  0.00           H
ATOM   1965 HH22 ARG A 129      40.912   9.752 137.781  1.00  0.00           H
ATOM   1966  N   PHE A 130      42.171  17.911 137.341  1.00122.55           N
ATOM   1967  CA  PHE A 130      41.362  18.690 136.472  1.00122.55           C
ATOM   1968  CB  PHE A 130      39.894  18.778 136.898  1.00122.55           C
ATOM   1969  CG  PHE A 130      39.121  17.453 136.818  1.00122.55           C
ATOM   1970  CD1 PHE A 130      38.629  16.989 135.599  1.00122.55           C
ATOM   1971  CD2 PHE A 130      38.864  16.642 137.929  1.00122.55           C
ATOM   1972  CE1 PHE A 130      37.884  15.795 135.527  1.00122.55           C
ATOM   1973  CE2 PHE A 130      38.072  15.496 137.908  1.00122.55           C
ATOM   1974  CZ  PHE A 130      37.591  15.048 136.681  1.00122.55           C
ATOM   1975  C   PHE A 130      42.047  20.018 136.246  1.00122.55           C
ATOM   1976  O   PHE A 130      42.673  20.635 137.112  1.00122.55           O
ATOM   1977  H   PHE A 130      42.057  18.030 138.339  1.00  0.00           H
ATOM   1978  HA  PHE A 130      41.365  18.162 135.544  1.00  0.00           H
ATOM   1979  HB2 PHE A 130      39.411  19.479 136.220  1.00  0.00           H
ATOM   1980  HB3 PHE A 130      39.816  19.238 137.878  1.00  0.00           H
ATOM   1981  HD1 PHE A 130      38.777  17.581 134.718  1.00  0.00           H
ATOM   1982  HD2 PHE A 130      39.349  16.820 138.820  1.00  0.00           H
ATOM   1983  HE1 PHE A 130      37.480  15.479 134.583  1.00  0.00           H
ATOM   1984  HE2 PHE A 130      37.889  14.946 138.820  1.00  0.00           H
ATOM   1985  HZ  PHE A 130      37.047  14.117 136.625  1.00  0.00           H
ATOM   1986  N   GLN A 131      41.905  20.465 135.020  1.00153.37           N
ATOM   1987  CA  GLN A 131      42.384  21.749 134.581  1.00153.37           C
ATOM   1988  CB  GLN A 131      43.704  21.556 133.820  1.00153.37           C
ATOM   1989  CG  GLN A 131      44.488  22.875 133.701  1.00153.37           C
ATOM   1990  CD  GLN A 131      45.104  23.349 135.022  1.00153.37           C
ATOM   1991  OE1 GLN A 131      45.487  24.497 135.171  1.00153.37           O
ATOM   1992  NE2 GLN A 131      45.091  22.563 136.080  1.00153.37           N
ATOM   1993  C   GLN A 131      41.300  22.328 133.707  1.00153.37           C
ATOM   1994  O   GLN A 131      40.584  21.582 133.036  1.00153.37           O
ATOM   1995  H   GLN A 131      41.399  19.886 134.357  1.00  0.00           H
ATOM   1996  HA  GLN A 131      42.526  22.402 135.440  1.00  0.00           H
ATOM   1997  HB2 GLN A 131      44.325  20.822 134.338  1.00  0.00           H
ATOM   1998  HB3 GLN A 131      43.495  21.153 132.828  1.00  0.00           H
ATOM   1999  HG2 GLN A 131      45.285  22.738 132.972  1.00  0.00           H
ATOM   2000  HG3 GLN A 131      43.834  23.659 133.323  1.00  0.00           H
ATOM   2001 HE21 GLN A 131      44.640  21.656 136.036  1.00  0.00           H
ATOM   2002 HE22 GLN A 131      45.354  22.960 136.959  1.00  0.00           H
ATOM   2003  N   TYR A 132      41.205  23.655 133.655  1.00101.39           N
ATOM   2004  CA  TYR A 132      40.446  24.249 132.570  1.00101.39           C
ATOM   2005  CB  TYR A 132      40.515  25.777 132.574  1.00101.39           C
ATOM   2006  CG  TYR A 132      39.853  26.410 133.764  1.00101.39           C
ATOM   2007  CD1 TYR A 132      38.505  26.114 134.016  1.00101.39           C
ATOM   2008  CD2 TYR A 132      40.572  27.245 134.640  1.00101.39           C
ATOM   2009  CE1 TYR A 132      37.832  26.722 135.071  1.00101.39           C
ATOM   2010  CE2 TYR A 132      39.919  27.797 135.759  1.00101.39           C
ATOM   2011  CZ  TYR A 132      38.552  27.526 135.963  1.00101.39           C
ATOM   2012  OH  TYR A 132      37.938  27.963 137.071  1.00101.39           O
ATOM   2013  C   TYR A 132      41.054  23.720 131.296  1.00101.39           C
ATOM   2014  O   TYR A 132      42.277  23.602 131.225  1.00101.39           O
ATOM   2015  H   TYR A 132      41.892  24.215 134.136  1.00  0.00           H
ATOM   2016  HA  TYR A 132      39.411  23.913 132.633  1.00  0.00           H
ATOM   2017  HB2 TYR A 132      39.994  26.142 131.687  1.00  0.00           H
ATOM   2018  HB3 TYR A 132      41.554  26.104 132.507  1.00  0.00           H
ATOM   2019  HD1 TYR A 132      37.977  25.390 133.429  1.00  0.00           H
ATOM   2020  HD2 TYR A 132      41.633  27.393 134.502  1.00  0.00           H
ATOM   2021  HE1 TYR A 132      36.787  26.521 135.222  1.00  0.00           H
ATOM   2022  HE2 TYR A 132      40.469  28.342 136.509  1.00  0.00           H
ATOM   2023  HH  TYR A 132      38.057  27.398 137.847  1.00  0.00           H
ATOM   2024  N   LYS A 133      40.249  23.611 130.243  1.00119.27           N
ATOM   2025  CA  LYS A 133      40.823  23.406 128.930  1.00119.27           C
ATOM   2026  CB  LYS A 133      39.746  23.265 127.834  1.00119.27           C
ATOM   2027  CG  LYS A 133      39.163  21.846 127.768  1.00119.27           C
ATOM   2028  CD  LYS A 133      38.181  21.680 126.592  1.00119.27           C
ATOM   2029  CE  LYS A 133      36.734  21.785 127.067  1.00119.27           C
ATOM   2030  NZ  LYS A 133      36.327  20.639 127.929  1.00119.27           N
ATOM   2031  C   LYS A 133      41.841  24.529 128.727  1.00119.27           C
ATOM   2032  O   LYS A 133      42.975  24.219 128.395  1.00119.27           O
ATOM   2033  H   LYS A 133      39.246  23.723 130.357  1.00  0.00           H
ATOM   2034  HA  LYS A 133      41.402  22.480 128.968  1.00  0.00           H
ATOM   2035  HB2 LYS A 133      38.955  24.007 127.967  1.00  0.00           H
ATOM   2036  HB3 LYS A 133      40.212  23.416 126.867  1.00  0.00           H
ATOM   2037  HG2 LYS A 133      38.682  21.594 128.713  1.00  0.00           H
ATOM   2038  HG3 LYS A 133      39.984  21.147 127.618  1.00  0.00           H
ATOM   2039  HD2 LYS A 133      38.363  22.447 125.836  1.00  0.00           H
ATOM   2040  HD3 LYS A 133      38.329  20.708 126.121  1.00  0.00           H
ATOM   2041  HE2 LYS A 133      36.616  22.719 127.626  1.00  0.00           H
ATOM   2042  HE3 LYS A 133      36.063  21.854 126.204  1.00  0.00           H
ATOM   2043  HZ1 LYS A 133      35.625  20.961 128.593  1.00  0.00           H
ATOM   2044  HZ2 LYS A 133      37.093  20.249 128.468  1.00  0.00           H
ATOM   2045  HZ3 LYS A 133      35.885  19.906 127.395  1.00  0.00           H
ATOM   2046  N   LYS A 134      41.434  25.810 128.892  1.00212.89           N
ATOM   2047  CA  LYS A 134      42.280  27.027 128.799  1.00212.89           C
ATOM   2048  CB  LYS A 134      42.573  27.349 127.299  1.00212.89           C
ATOM   2049  CG  LYS A 134      43.197  26.272 126.364  1.00212.89           C
ATOM   2050  CD  LYS A 134      42.202  25.257 125.749  1.00212.89           C
ATOM   2051  CE  LYS A 134      41.314  25.785 124.645  1.00212.89           C
ATOM   2052  NZ  LYS A 134      42.103  25.901 123.408  1.00212.89           N
ATOM   2053  C   LYS A 134      41.587  28.261 129.488  1.00212.89           C
ATOM   2054  O   LYS A 134      40.404  28.462 129.248  1.00212.89           O
ATOM   2055  H   LYS A 134      40.476  25.937 129.191  1.00  0.00           H
ATOM   2056  HA  LYS A 134      43.226  26.804 129.304  1.00  0.00           H
ATOM   2057  HB2 LYS A 134      43.273  28.184 127.296  1.00  0.00           H
ATOM   2058  HB3 LYS A 134      41.650  27.695 126.836  1.00  0.00           H
ATOM   2059  HG2 LYS A 134      43.705  26.770 125.540  1.00  0.00           H
ATOM   2060  HG3 LYS A 134      43.987  25.744 126.899  1.00  0.00           H
ATOM   2061  HD2 LYS A 134      42.725  24.349 125.434  1.00  0.00           H
ATOM   2062  HD3 LYS A 134      41.481  24.969 126.476  1.00  0.00           H
ATOM   2063  HE2 LYS A 134      40.894  26.740 124.974  1.00  0.00           H
ATOM   2064  HE3 LYS A 134      40.486  25.079 124.512  1.00  0.00           H
ATOM   2065  HZ1 LYS A 134      41.536  26.254 122.652  1.00  0.00           H
ATOM   2066  HZ2 LYS A 134      42.901  26.500 123.577  1.00  0.00           H
ATOM   2067  HZ3 LYS A 134      42.459  24.985 123.156  1.00  0.00           H
ATOM   2068  N   GLY A 135      42.328  29.240 130.045  1.00391.10           N
ATOM   2069  CA  GLY A 135      41.926  30.667 130.366  1.00391.10           C
ATOM   2070  C   GLY A 135      40.667  31.068 131.275  1.00391.10           C
ATOM   2071  O   GLY A 135      40.804  30.920 132.483  1.00391.10           O
ATOM   2072  H   GLY A 135      43.311  29.016 130.144  1.00  0.00           H
ATOM   2073  HA2 GLY A 135      42.803  31.050 130.899  1.00  0.00           H
ATOM   2074  HA3 GLY A 135      41.915  31.232 129.436  1.00  0.00           H
ATOM   2075  N   ALA A 136      39.660  31.898 130.814  1.00343.28           N
ATOM   2076  CA  ALA A 136      38.685  32.793 131.597  1.00343.28           C
ATOM   2077  CB  ALA A 136      38.638  34.172 130.880  1.00343.28           C
ATOM   2078  C   ALA A 136      37.133  32.562 131.894  1.00343.28           C
ATOM   2079  O   ALA A 136      36.610  33.427 132.606  1.00343.28           O
ATOM   2080  H   ALA A 136      39.784  32.182 129.860  1.00  0.00           H
ATOM   2081  HA  ALA A 136      39.114  32.969 132.585  1.00  0.00           H
ATOM   2082  HB1 ALA A 136      39.616  34.541 130.639  1.00  0.00           H
ATOM   2083  HB2 ALA A 136      38.047  34.102 129.965  1.00  0.00           H
ATOM   2084  HB3 ALA A 136      38.164  34.930 131.512  1.00  0.00           H
ATOM   2085  N   TRP A 137      36.292  31.759 131.210  1.00186.11           N
ATOM   2086  CA  TRP A 137      34.835  32.103 131.060  1.00186.11           C
ATOM   2087  CB  TRP A 137      34.328  31.594 129.707  1.00186.11           C
ATOM   2088  CG  TRP A 137      33.091  32.229 129.154  1.00186.11           C
ATOM   2089  CD2 TRP A 137      32.971  33.416 128.334  1.00186.11           C
ATOM   2090  CD1 TRP A 137      31.869  31.679 129.124  1.00186.11           C
ATOM   2091  NE1 TRP A 137      30.975  32.512 128.488  1.00186.11           N
ATOM   2092  CE2 TRP A 137      31.617  33.578 127.924  1.00186.11           C
ATOM   2093  CE3 TRP A 137      33.916  34.315 127.826  1.00186.11           C
ATOM   2094  CZ2 TRP A 137      31.201  34.618 127.089  1.00186.11           C
ATOM   2095  CZ3 TRP A 137      33.524  35.354 126.964  1.00186.11           C
ATOM   2096  CH2 TRP A 137      32.169  35.523 126.621  1.00186.11           C
ATOM   2097  C   TRP A 137      33.897  31.649 132.202  1.00186.11           C
ATOM   2098  O   TRP A 137      33.883  30.499 132.607  1.00186.11           O
ATOM   2099  H   TRP A 137      36.616  30.906 130.778  1.00  0.00           H
ATOM   2100  HA  TRP A 137      34.730  33.185 131.022  1.00  0.00           H
ATOM   2101  HB2 TRP A 137      35.106  31.739 128.960  1.00  0.00           H
ATOM   2102  HB3 TRP A 137      34.151  30.534 129.802  1.00  0.00           H
ATOM   2103  HD1 TRP A 137      31.680  30.700 129.500  1.00  0.00           H
ATOM   2104  HE3 TRP A 137      34.945  34.162 128.109  1.00  0.00           H
ATOM   2105  HZ2 TRP A 137      30.152  34.757 126.877  1.00  0.00           H
ATOM   2106  HZ3 TRP A 137      34.268  36.034 126.585  1.00  0.00           H
ATOM   2107  HH2 TRP A 137      31.858  36.378 126.044  1.00  0.00           H
ATOM   2108  HE1 TRP A 137      29.991  32.309 128.404  1.00  0.00           H
ATOM   2109  N   GLY A 138      33.039  32.546 132.704  1.00 64.96           N
ATOM   2110  CA  GLY A 138      32.010  32.167 133.678  1.00 64.96           C
ATOM   2111  C   GLY A 138      30.864  31.362 133.053  1.00 64.96           C
ATOM   2112  O   GLY A 138      30.292  30.519 133.733  1.00 64.96           O
ATOM   2113  H   GLY A 138      33.036  33.492 132.348  1.00  0.00           H
ATOM   2114  HA2 GLY A 138      31.597  33.070 134.125  1.00  0.00           H
ATOM   2115  HA3 GLY A 138      32.442  31.566 134.481  1.00  0.00           H
ATOM   2116  N   MET A 139      30.379  31.734 131.853  1.00138.40           N
ATOM   2117  CA  MET A 139      29.035  31.265 131.421  1.00138.40           C
ATOM   2118  CB  MET A 139      28.509  32.021 130.185  1.00138.40           C
ATOM   2119  CG  MET A 139      26.986  32.099 130.037  1.00138.40           C
ATOM   2120  SD  MET A 139      26.142  30.522 129.798  1.00138.40           S
ATOM   2121  CE  MET A 139      24.451  31.116 129.733  1.00138.40           C
ATOM   2122  C   MET A 139      29.087  29.776 131.135  1.00138.40           C
ATOM   2123  O   MET A 139      28.183  29.036 131.495  1.00138.40           O
ATOM   2124  H   MET A 139      30.827  32.512 131.377  1.00  0.00           H
ATOM   2125  HA  MET A 139      28.320  31.396 132.232  1.00  0.00           H
ATOM   2126  HB2 MET A 139      28.894  33.042 130.188  1.00  0.00           H
ATOM   2127  HB3 MET A 139      28.858  31.503 129.298  1.00  0.00           H
ATOM   2128  HG2 MET A 139      26.558  32.602 130.902  1.00  0.00           H
ATOM   2129  HG3 MET A 139      26.774  32.701 129.153  1.00  0.00           H
ATOM   2130  HE1 MET A 139      23.781  30.257 129.694  1.00  0.00           H
ATOM   2131  HE2 MET A 139      24.343  31.726 128.840  1.00  0.00           H
ATOM   2132  HE3 MET A 139      24.250  31.707 130.624  1.00  0.00           H
ATOM   2133  N   ASP A 140      30.236  29.347 130.639  1.00119.58           N
ATOM   2134  CA  ASP A 140      30.548  27.960 130.373  1.00119.58           C
ATOM   2135  CB  ASP A 140      31.743  27.842 129.396  1.00119.58           C
ATOM   2136  CG  ASP A 140      33.173  28.006 129.921  1.00119.58           C
ATOM   2137  OD1 ASP A 140      33.328  28.179 131.142  1.00119.58           O
ATOM   2138  OD2 ASP A 140      34.039  28.331 129.070  1.00119.58           O
ATOM   2139  C   ASP A 140      30.661  27.175 131.686  1.00119.58           C
ATOM   2140  O   ASP A 140      29.845  26.280 131.871  1.00119.58           O
ATOM   2141  H   ASP A 140      31.021  29.966 130.748  1.00  0.00           H
ATOM   2142  HA  ASP A 140      29.689  27.549 129.842  1.00  0.00           H
ATOM   2143  HB2 ASP A 140      31.698  26.857 128.964  1.00  0.00           H
ATOM   2144  HB3 ASP A 140      31.588  28.529 128.563  1.00  0.00           H
ATOM   2145  N   ALA A 141      31.174  27.818 132.750  1.00 37.55           N
ATOM   2146  CA  ALA A 141      31.249  27.165 134.050  1.00 37.55           C
ATOM   2147  CB  ALA A 141      32.017  28.022 135.062  1.00 37.55           C
ATOM   2148  C   ALA A 141      29.851  26.898 134.595  1.00 37.55           C
ATOM   2149  O   ALA A 141      29.569  25.827 135.131  1.00 37.55           O
ATOM   2150  H   ALA A 141      31.752  28.632 132.580  1.00  0.00           H
ATOM   2151  HA  ALA A 141      31.759  26.213 133.904  1.00  0.00           H
ATOM   2152  HB1 ALA A 141      33.022  28.232 134.700  1.00  0.00           H
ATOM   2153  HB2 ALA A 141      31.488  28.954 135.254  1.00  0.00           H
ATOM   2154  HB3 ALA A 141      32.063  27.474 136.002  1.00  0.00           H
ATOM   2155  N   THR A 142      28.956  27.874 134.419  1.00110.03           N
ATOM   2156  CA  THR A 142      27.564  27.695 134.816  1.00110.03           C
ATOM   2157  CB  THR A 142      26.746  28.965 134.797  1.00110.03           C
ATOM   2158  OG1 THR A 142      26.587  29.592 133.542  1.00110.03           O
ATOM   2159  CG2 THR A 142      27.383  29.945 135.728  1.00110.03           C
ATOM   2160  C   THR A 142      26.808  26.726 133.959  1.00110.03           C
ATOM   2161  O   THR A 142      25.853  26.146 134.463  1.00110.03           O
ATOM   2162  H   THR A 142      29.267  28.733 133.976  1.00  0.00           H
ATOM   2163  HA  THR A 142      27.556  27.316 135.832  1.00  0.00           H
ATOM   2164  HB  THR A 142      25.753  28.745 135.190  1.00  0.00           H
ATOM   2165  HG1 THR A 142      27.270  29.277 132.920  1.00  0.00           H
ATOM   2166 HG21 THR A 142      27.564  29.523 136.712  1.00  0.00           H
ATOM   2167 HG22 THR A 142      26.622  30.693 135.807  1.00  0.00           H
ATOM   2168 HG23 THR A 142      28.316  30.300 135.294  1.00  0.00           H
ATOM   2169  N   GLY A 143      27.071  26.728 132.652  1.00 28.32           N
ATOM   2170  CA  GLY A 143      26.488  25.778 131.727  1.00 28.32           C
ATOM   2171  C   GLY A 143      26.824  24.360 132.154  1.00 28.32           C
ATOM   2172  O   GLY A 143      25.888  23.589 132.373  1.00 28.32           O
ATOM   2173  H   GLY A 143      27.853  27.283 132.312  1.00  0.00           H
ATOM   2174  HA2 GLY A 143      25.406  25.892 131.732  1.00  0.00           H
ATOM   2175  HA3 GLY A 143      26.887  25.952 130.728  1.00  0.00           H
ATOM   2176  N   LYS A 144      28.095  24.121 132.509  1.00152.77           N
ATOM   2177  CA  LYS A 144      28.601  22.883 133.097  1.00152.77           C
ATOM   2178  CB  LYS A 144      28.309  21.764 132.088  1.00152.77           C
ATOM   2179  CG  LYS A 144      28.813  20.403 132.536  1.00152.77           C
ATOM   2180  CD  LYS A 144      28.254  19.232 131.720  1.00152.77           C
ATOM   2181  CE  LYS A 144      28.897  19.073 130.353  1.00152.77           C
ATOM   2182  NZ  LYS A 144      28.504  20.184 129.466  1.00152.77           N
ATOM   2183  C   LYS A 144      30.106  22.998 133.337  1.00152.77           C
ATOM   2184  O   LYS A 144      30.845  23.169 132.376  1.00152.77           O
ATOM   2185  H   LYS A 144      28.791  24.836 132.280  1.00  0.00           H
ATOM   2186  HA  LYS A 144      28.099  22.703 134.046  1.00  0.00           H
ATOM   2187  HB2 LYS A 144      27.238  21.675 131.930  1.00  0.00           H
ATOM   2188  HB3 LYS A 144      28.784  22.039 131.148  1.00  0.00           H
ATOM   2189  HG2 LYS A 144      29.876  20.382 132.444  1.00  0.00           H
ATOM   2190  HG3 LYS A 144      28.579  20.298 133.584  1.00  0.00           H
ATOM   2191  HD2 LYS A 144      28.429  18.300 132.257  1.00  0.00           H
ATOM   2192  HD3 LYS A 144      27.185  19.365 131.582  1.00  0.00           H
ATOM   2193  HE2 LYS A 144      29.982  19.038 130.468  1.00  0.00           H
ATOM   2194  HE3 LYS A 144      28.559  18.114 129.951  1.00  0.00           H
ATOM   2195  HZ1 LYS A 144      28.547  19.903 128.499  1.00  0.00           H
ATOM   2196  HZ2 LYS A 144      27.563  20.475 129.701  1.00  0.00           H
ATOM   2197  HZ3 LYS A 144      29.113  20.982 129.623  1.00  0.00           H
ATOM   2198  N   ALA A 145      30.591  22.436 134.440  1.00 52.97           N
ATOM   2199  CA  ALA A 145      32.031  22.313 134.652  1.00 52.97           C
ATOM   2200  CB  ALA A 145      32.284  21.691 136.017  1.00 52.97           C
ATOM   2201  C   ALA A 145      32.704  21.479 133.552  1.00 52.97           C
ATOM   2202  O   ALA A 145      33.609  21.933 132.872  1.00 52.97           O
ATOM   2203  H   ALA A 145      29.954  22.175 135.183  1.00  0.00           H
ATOM   2204  HA  ALA A 145      32.463  23.314 134.633  1.00  0.00           H
ATOM   2205  HB1 ALA A 145      31.782  22.275 136.787  1.00  0.00           H
ATOM   2206  HB2 ALA A 145      31.919  20.662 136.040  1.00  0.00           H
ATOM   2207  HB3 ALA A 145      33.357  21.684 136.208  1.00  0.00           H
ATOM   2208  N   TRP A 146      32.104  20.368 133.158  1.00123.66           N
ATOM   2209  CA  TRP A 146      32.683  19.503 132.134  1.00123.66           C
ATOM   2210  CB  TRP A 146      32.007  18.132 132.178  1.00123.66           C
ATOM   2211  CG  TRP A 146      32.127  17.559 133.539  1.00123.66           C
ATOM   2212  CD2 TRP A 146      33.361  17.484 134.291  1.00123.66           C
ATOM   2213  CD1 TRP A 146      31.144  17.171 134.381  1.00123.66           C
ATOM   2214  NE1 TRP A 146      31.702  16.895 135.615  1.00123.66           N
ATOM   2215  CE2 TRP A 146      33.062  17.104 135.625  1.00123.66           C
ATOM   2216  CE3 TRP A 146      34.701  17.762 133.966  1.00123.66           C
ATOM   2217  CZ2 TRP A 146      34.060  17.011 136.599  1.00123.66           C
ATOM   2218  CZ3 TRP A 146      35.677  17.762 134.956  1.00123.66           C
ATOM   2219  CH2 TRP A 146      35.371  17.368 136.268  1.00123.66           C
ATOM   2220  C   TRP A 146      32.764  20.063 130.724  1.00123.66           C
ATOM   2221  O   TRP A 146      33.648  19.656 129.969  1.00123.66           O
ATOM   2222  H   TRP A 146      31.289  20.053 133.662  1.00  0.00           H
ATOM   2223  HA  TRP A 146      33.723  19.403 132.410  1.00  0.00           H
ATOM   2224  HB2 TRP A 146      30.959  18.215 131.918  1.00  0.00           H
ATOM   2225  HB3 TRP A 146      32.506  17.468 131.472  1.00  0.00           H
ATOM   2226  HD1 TRP A 146      30.085  17.113 134.160  1.00  0.00           H
ATOM   2227  HE3 TRP A 146      34.990  17.993 132.954  1.00  0.00           H
ATOM   2228  HZ2 TRP A 146      33.826  16.697 137.597  1.00  0.00           H
ATOM   2229  HZ3 TRP A 146      36.672  18.034 134.672  1.00  0.00           H
ATOM   2230  HH2 TRP A 146      36.145  17.303 137.016  1.00  0.00           H
ATOM   2231  HE1 TRP A 146      31.155  16.579 136.414  1.00  0.00           H
ATOM   2232  N   ASP A 147      31.970  21.084 130.394  1.00122.03           N
ATOM   2233  CA  ASP A 147      32.261  21.806 129.157  1.00122.03           C
ATOM   2234  CB  ASP A 147      31.108  22.705 128.729  1.00122.03           C
ATOM   2235  CG  ASP A 147      30.854  23.907 129.626  1.00122.03           C
ATOM   2236  OD1 ASP A 147      31.807  24.686 129.782  1.00122.03           O
ATOM   2237  OD2 ASP A 147      29.633  24.177 129.757  1.00122.03           O
ATOM   2238  C   ASP A 147      33.591  22.569 129.187  1.00122.03           C
ATOM   2239  O   ASP A 147      34.303  22.522 128.185  1.00122.03           O
ATOM   2240  H   ASP A 147      31.483  21.574 131.139  1.00  0.00           H
ATOM   2241  HA  ASP A 147      32.365  21.056 128.373  1.00  0.00           H
ATOM   2242  HB2 ASP A 147      30.205  22.102 128.677  1.00  0.00           H
ATOM   2243  HB3 ASP A 147      31.331  23.071 127.727  1.00  0.00           H
ATOM   2244  N   ILE A 148      34.061  23.012 130.356  1.00146.89           N
ATOM   2245  CA  ILE A 148      35.299  23.771 130.470  1.00146.89           C
ATOM   2246  CB  ILE A 148      35.141  24.993 131.413  1.00146.89           C
ATOM   2247  CG2 ILE A 148      34.941  24.543 132.859  1.00146.89           C
ATOM   2248  CG1 ILE A 148      36.383  25.899 131.272  1.00146.89           C
ATOM   2249  CD1 ILE A 148      36.346  27.227 132.048  1.00146.89           C
ATOM   2250  C   ILE A 148      36.516  22.901 130.825  1.00146.89           C
ATOM   2251  O   ILE A 148      37.579  23.225 130.310  1.00146.89           O
ATOM   2252  H   ILE A 148      33.411  23.058 131.136  1.00  0.00           H
ATOM   2253  HA  ILE A 148      35.500  24.197 129.489  1.00  0.00           H
ATOM   2254  HB  ILE A 148      34.264  25.568 131.116  1.00  0.00           H
ATOM   2255 HG12 ILE A 148      37.258  25.338 131.574  1.00  0.00           H
ATOM   2256 HG13 ILE A 148      36.527  26.136 130.220  1.00  0.00           H
ATOM   2257 HG21 ILE A 148      35.331  25.257 133.563  1.00  0.00           H
ATOM   2258 HG22 ILE A 148      35.479  23.632 133.028  1.00  0.00           H
ATOM   2259 HG23 ILE A 148      33.881  24.382 133.052  1.00  0.00           H
ATOM   2260 HD11 ILE A 148      35.655  27.908 131.573  1.00  0.00           H
ATOM   2261 HD12 ILE A 148      36.034  27.102 133.081  1.00  0.00           H
ATOM   2262 HD13 ILE A 148      37.334  27.681 132.041  1.00  0.00           H
ATOM   2263  N   LEU A 149      36.426  21.798 131.591  1.00145.87           N
ATOM   2264  CA  LEU A 149      37.627  21.109 132.134  1.00145.87           C
ATOM   2265  CB  LEU A 149      37.594  20.921 133.675  1.00145.87           C
ATOM   2266  CG  LEU A 149      37.358  22.180 134.513  1.00145.87           C
ATOM   2267  CD1 LEU A 149      35.947  22.209 135.054  1.00145.87           C
ATOM   2268  CD2 LEU A 149      38.192  22.195 135.768  1.00145.87           C
ATOM   2269  C   LEU A 149      37.957  19.767 131.450  1.00145.87           C
ATOM   2270  O   LEU A 149      37.215  19.303 130.582  1.00145.87           O
ATOM   2271  H   LEU A 149      35.508  21.529 131.934  1.00  0.00           H
ATOM   2272  HA  LEU A 149      38.484  21.747 131.934  1.00  0.00           H
ATOM   2273  HB2 LEU A 149      38.558  20.523 133.987  1.00  0.00           H
ATOM   2274  HB3 LEU A 149      36.861  20.163 133.941  1.00  0.00           H
ATOM   2275  HG  LEU A 149      37.573  23.078 133.932  1.00  0.00           H
ATOM   2276 HD11 LEU A 149      35.807  21.537 135.897  1.00  0.00           H
ATOM   2277 HD12 LEU A 149      35.684  23.228 135.309  1.00  0.00           H
ATOM   2278 HD13 LEU A 149      35.321  21.848 134.271  1.00  0.00           H
ATOM   2279 HD21 LEU A 149      38.072  21.272 136.330  1.00  0.00           H
ATOM   2280 HD22 LEU A 149      39.232  22.309 135.484  1.00  0.00           H
ATOM   2281 HD23 LEU A 149      37.855  23.024 136.387  1.00  0.00           H
ATOM   2282  N   THR A 150      39.081  19.173 131.870  1.00138.66           N
ATOM   2283  CA  THR A 150      39.637  17.859 131.464  1.00138.66           C
ATOM   2284  CB  THR A 150      40.762  18.073 130.446  1.00138.66           C
ATOM   2285  OG1 THR A 150      40.345  18.837 129.336  1.00138.66           O
ATOM   2286  CG2 THR A 150      41.266  16.730 129.921  1.00138.66           C
ATOM   2287  C   THR A 150      40.285  17.143 132.666  1.00138.66           C
ATOM   2288  O   THR A 150      40.775  17.880 133.507  1.00138.66           O
ATOM   2289  H   THR A 150      39.651  19.707 132.518  1.00  0.00           H
ATOM   2290  HA  THR A 150      38.846  17.247 131.036  1.00  0.00           H
ATOM   2291  HB  THR A 150      41.586  18.602 130.932  1.00  0.00           H
ATOM   2292  HG1 THR A 150      41.122  18.910 128.779  1.00  0.00           H
ATOM   2293 HG21 THR A 150      41.819  16.853 128.996  1.00  0.00           H
ATOM   2294 HG22 THR A 150      40.420  16.060 129.757  1.00  0.00           H
ATOM   2295 HG23 THR A 150      41.942  16.284 130.653  1.00  0.00           H
ATOM   2296  N   ASP A 151      40.458  15.802 132.685  1.00153.82           N
ATOM   2297  CA  ASP A 151      40.816  14.956 133.865  1.00153.82           C
ATOM   2298  CB  ASP A 151      39.790  13.800 133.986  1.00153.82           C
ATOM   2299  CG  ASP A 151      39.736  13.197 135.400  1.00153.82           C
ATOM   2300  OD1 ASP A 151      40.250  13.860 136.334  1.00153.82           O
ATOM   2301  OD2 ASP A 151      39.270  12.043 135.583  1.00153.82           O
ATOM   2302  C   ASP A 151      42.220  14.283 133.887  1.00153.82           C
ATOM   2303  O   ASP A 151      42.812  14.068 132.833  1.00153.82           O
ATOM   2304  H   ASP A 151      40.275  15.296 131.834  1.00  0.00           H
ATOM   2305  HA  ASP A 151      40.752  15.590 134.750  1.00  0.00           H
ATOM   2306  HB2 ASP A 151      38.799  14.143 133.709  1.00  0.00           H
ATOM   2307  HB3 ASP A 151      40.045  13.020 133.267  1.00  0.00           H
ATOM   2308  N   THR A 152      42.630  13.772 135.074  1.00255.02           N
ATOM   2309  CA  THR A 152      43.916  13.108 135.414  1.00255.02           C
ATOM   2310  CB  THR A 152      44.960  14.220 135.429  1.00255.02           C
ATOM   2311  OG1 THR A 152      45.092  15.065 134.326  1.00255.02           O
ATOM   2312  CG2 THR A 152      46.325  13.809 135.860  1.00255.02           C
ATOM   2313  C   THR A 152      43.932  12.240 136.753  1.00255.02           C
ATOM   2314  O   THR A 152      43.338  11.173 136.767  1.00255.02           O
ATOM   2315  H   THR A 152      41.976  13.933 135.835  1.00  0.00           H
ATOM   2316  HA  THR A 152      44.174  12.437 134.598  1.00  0.00           H
ATOM   2317  HB  THR A 152      44.598  14.852 136.176  1.00  0.00           H
ATOM   2318  HG1 THR A 152      44.449  15.779 134.474  1.00  0.00           H
ATOM   2319 HG21 THR A 152      46.495  14.253 136.838  1.00  0.00           H
ATOM   2320 HG22 THR A 152      46.336  12.728 135.952  1.00  0.00           H
ATOM   2321 HG23 THR A 152      47.071  14.153 135.145  1.00  0.00           H
ATOM   2322  N   GLY A 153      44.764  12.529 137.795  1.00189.82           N
ATOM   2323  CA  GLY A 153      45.120  11.850 139.090  1.00189.82           C
ATOM   2324  C   GLY A 153      45.993  12.782 139.982  1.00189.82           C
ATOM   2325  O   GLY A 153      45.989  13.989 139.733  1.00189.82           O
ATOM   2326  H   GLY A 153      45.184  13.448 137.750  1.00  0.00           H
ATOM   2327  HA2 GLY A 153      44.235  11.641 139.679  1.00  0.00           H
ATOM   2328  HA3 GLY A 153      45.628  10.902 138.931  1.00  0.00           H
ATOM   2329  N   LYS A 154      46.792  12.285 140.949  1.00148.76           N
ATOM   2330  CA  LYS A 154      47.900  13.100 141.507  1.00148.76           C
ATOM   2331  CB  LYS A 154      48.468  12.569 142.843  1.00148.76           C
ATOM   2332  CG  LYS A 154      49.517  13.555 143.417  1.00148.76           C
ATOM   2333  CD  LYS A 154      49.947  13.155 144.833  1.00148.76           C
ATOM   2334  CE  LYS A 154      50.976  14.131 145.424  1.00148.76           C
ATOM   2335  NZ  LYS A 154      51.362  13.717 146.796  1.00148.76           N
ATOM   2336  C   LYS A 154      49.005  13.178 140.459  1.00148.76           C
ATOM   2337  O   LYS A 154      49.816  12.262 140.387  1.00148.76           O
ATOM   2338  H   LYS A 154      46.852  11.284 141.072  1.00  0.00           H
ATOM   2339  HA  LYS A 154      47.542  14.110 141.688  1.00  0.00           H
ATOM   2340  HB2 LYS A 154      47.660  12.441 143.563  1.00  0.00           H
ATOM   2341  HB3 LYS A 154      48.944  11.598 142.685  1.00  0.00           H
ATOM   2342  HG2 LYS A 154      50.402  13.573 142.777  1.00  0.00           H
ATOM   2343  HG3 LYS A 154      49.095  14.560 143.448  1.00  0.00           H
ATOM   2344  HD2 LYS A 154      49.062  13.138 145.471  1.00  0.00           H
ATOM   2345  HD3 LYS A 154      50.379  12.152 144.797  1.00  0.00           H
ATOM   2346  HE2 LYS A 154      51.861  14.159 144.780  1.00  0.00           H
ATOM   2347  HE3 LYS A 154      50.551  15.142 145.442  1.00  0.00           H
ATOM   2348  HZ1 LYS A 154      52.039  14.366 147.180  1.00  0.00           H
ATOM   2349  HZ2 LYS A 154      51.773  12.791 146.786  1.00  0.00           H
ATOM   2350  HZ3 LYS A 154      50.552  13.704 147.400  1.00  0.00           H
ATOM   2351  N   LYS A 155      48.954  14.144 139.540  1.00162.17           N
ATOM   2352  CA  LYS A 155      49.959  14.242 138.452  1.00162.17           C
ATOM   2353  CB  LYS A 155      49.403  13.833 137.088  1.00162.17           C
ATOM   2354  CG  LYS A 155      49.227  12.309 136.965  1.00162.17           C
ATOM   2355  CD  LYS A 155      48.940  11.845 135.523  1.00162.17           C
ATOM   2356  CE  LYS A 155      48.699  10.343 135.402  1.00162.17           C
ATOM   2357  NZ  LYS A 155      48.163  10.025 134.052  1.00162.17           N
ATOM   2358  C   LYS A 155      50.646  15.591 138.393  1.00162.17           C
ATOM   2359  O   LYS A 155      51.160  16.007 137.362  1.00162.17           O
ATOM   2360  H   LYS A 155      48.233  14.859 139.644  1.00  0.00           H
ATOM   2361  HA  LYS A 155      50.774  13.555 138.678  1.00  0.00           H
ATOM   2362  HB2 LYS A 155      48.499  14.398 136.940  1.00  0.00           H
ATOM   2363  HB3 LYS A 155      50.090  14.139 136.302  1.00  0.00           H
ATOM   2364  HG2 LYS A 155      50.170  11.850 137.260  1.00  0.00           H
ATOM   2365  HG3 LYS A 155      48.448  11.969 137.651  1.00  0.00           H
ATOM   2366  HD2 LYS A 155      48.067  12.304 135.121  1.00  0.00           H
ATOM   2367  HD3 LYS A 155      49.740  12.171 134.861  1.00  0.00           H
ATOM   2368  HE2 LYS A 155      47.981  10.033 136.170  1.00  0.00           H
ATOM   2369  HE3 LYS A 155      49.644   9.825 135.586  1.00  0.00           H
ATOM   2370  HZ1 LYS A 155      48.062   9.025 133.928  1.00  0.00           H
ATOM   2371  HZ2 LYS A 155      48.791  10.373 133.337  1.00  0.00           H
ATOM   2372  HZ3 LYS A 155      47.259  10.459 133.911  1.00  0.00           H
ATOM   2373  N   LEU A 156      50.781  16.206 139.553  1.00181.08           N
ATOM   2374  CA  LEU A 156      51.741  17.266 139.741  1.00181.08           C
ATOM   2375  CB  LEU A 156      50.988  18.586 139.583  1.00181.08           C
ATOM   2376  CG  LEU A 156      51.930  19.781 139.724  1.00181.08           C
ATOM   2377  CD1 LEU A 156      52.696  19.966 138.398  1.00181.08           C
ATOM   2378  CD2 LEU A 156      51.230  21.064 140.072  1.00181.08           C
ATOM   2379  C   LEU A 156      52.354  17.090 141.130  1.00181.08           C
ATOM   2380  O   LEU A 156      51.600  16.795 142.062  1.00181.08           O
ATOM   2381  H   LEU A 156      50.374  15.791 140.379  1.00  0.00           H
ATOM   2382  HA  LEU A 156      52.520  17.177 138.985  1.00  0.00           H
ATOM   2383  HB2 LEU A 156      50.237  18.591 140.352  1.00  0.00           H
ATOM   2384  HB3 LEU A 156      50.470  18.629 138.625  1.00  0.00           H
ATOM   2385  HG  LEU A 156      52.590  19.626 140.570  1.00  0.00           H
ATOM   2386 HD21 LEU A 156      51.813  21.630 140.802  1.00  0.00           H
ATOM   2387 HD22 LEU A 156      51.167  21.587 139.144  1.00  0.00           H
ATOM   2388 HD23 LEU A 156      50.238  20.876 140.460  1.00  0.00           H
ATOM   2389 HD11 LEU A 156      52.113  20.488 137.642  1.00  0.00           H
ATOM   2390 HD12 LEU A 156      53.589  20.549 138.562  1.00  0.00           H
ATOM   2391 HD13 LEU A 156      52.981  19.007 137.965  1.00  0.00           H
ATOM   2392  N   PRO A 157      53.666  17.334 141.296  1.00 82.44           N
ATOM   2393  CA  PRO A 157      54.359  17.070 142.552  1.00 82.44           C
ATOM   2394  CD  PRO A 157      54.594  17.861 140.304  1.00 82.44           C
ATOM   2395  CB  PRO A 157      55.845  17.354 142.283  1.00 82.44           C
ATOM   2396  CG  PRO A 157      55.817  18.278 141.088  1.00 82.44           C
ATOM   2397  C   PRO A 157      53.796  17.888 143.727  1.00 82.44           C
ATOM   2398  O   PRO A 157      53.380  17.295 144.720  1.00 82.44           O
ATOM   2399  HA  PRO A 157      54.256  16.014 142.798  1.00  0.00           H
ATOM   2400  HD2 PRO A 157      54.829  17.133 139.528  1.00  0.00           H
ATOM   2401  HD3 PRO A 157      54.226  18.752 139.832  1.00  0.00           H
ATOM   2402  HB2 PRO A 157      56.328  17.847 143.128  1.00  0.00           H
ATOM   2403  HB3 PRO A 157      56.366  16.442 141.998  1.00  0.00           H
ATOM   2404  HG2 PRO A 157      56.719  18.261 140.479  1.00  0.00           H
ATOM   2405  HG3 PRO A 157      55.643  19.263 141.490  1.00  0.00           H
ATOM   2406  N   GLU A 158      53.492  19.179 143.524  1.00122.44           N
ATOM   2407  CA  GLU A 158      53.017  20.055 144.606  1.00122.44           C
ATOM   2408  CB  GLU A 158      53.740  21.402 144.681  1.00122.44           C
ATOM   2409  CG  GLU A 158      55.242  21.228 144.906  1.00122.44           C
ATOM   2410  CD  GLU A 158      55.504  20.350 146.133  1.00122.44           C
ATOM   2411  OE1 GLU A 158      54.877  20.656 147.185  1.00122.44           O
ATOM   2412  OE2 GLU A 158      56.481  19.592 146.141  1.00122.44           O
ATOM   2413  C   GLU A 158      51.518  20.250 144.555  1.00122.44           C
ATOM   2414  O   GLU A 158      50.991  21.346 144.339  1.00122.44           O
ATOM   2415  H   GLU A 158      53.705  19.606 142.641  1.00  0.00           H
ATOM   2416  HA  GLU A 158      53.203  19.544 145.550  1.00  0.00           H
ATOM   2417  HB2 GLU A 158      53.532  21.999 143.796  1.00  0.00           H
ATOM   2418  HB3 GLU A 158      53.331  21.960 145.525  1.00  0.00           H
ATOM   2419  HG2 GLU A 158      55.661  22.224 145.049  1.00  0.00           H
ATOM   2420  HG3 GLU A 158      55.710  20.776 144.031  1.00  0.00           H
ATOM   2421  N   THR A 159      50.828  19.136 144.742  1.00 62.21           N
ATOM   2422  CA  THR A 159      49.379  19.101 144.830  1.00 62.21           C
ATOM   2423  CB  THR A 159      48.753  18.665 143.507  1.00 62.21           C
ATOM   2424  OG1 THR A 159      49.128  17.354 143.149  1.00 62.21           O
ATOM   2425  CG2 THR A 159      49.131  19.604 142.384  1.00 62.21           C
ATOM   2426  C   THR A 159      48.947  18.170 145.943  1.00 62.21           C
ATOM   2427  O   THR A 159      49.681  17.267 146.360  1.00 62.21           O
ATOM   2428  H   THR A 159      51.336  18.270 144.899  1.00  0.00           H
ATOM   2429  HA  THR A 159      49.007  20.099 145.064  1.00  0.00           H
ATOM   2430  HB  THR A 159      47.672  18.690 143.597  1.00  0.00           H
ATOM   2431  HG1 THR A 159      49.958  17.366 142.646  1.00  0.00           H
ATOM   2432 HG21 THR A 159      48.865  20.628 142.637  1.00  0.00           H
ATOM   2433 HG22 THR A 159      50.210  19.549 142.245  1.00  0.00           H
ATOM   2434 HG23 THR A 159      48.602  19.312 141.480  1.00  0.00           H
ATOM   2435  N   ALA A 160      47.690  18.319 146.339  1.00 65.82           N
ATOM   2436  CA  ALA A 160      47.065  17.441 147.308  1.00 65.82           C
ATOM   2437  CB  ALA A 160      46.888  18.179 148.643  1.00 65.82           C
ATOM   2438  C   ALA A 160      45.765  16.839 146.776  1.00 65.82           C
ATOM   2439  O   ALA A 160      45.166  17.320 145.817  1.00 65.82           O
ATOM   2440  H   ALA A 160      47.109  18.993 145.849  1.00  0.00           H
ATOM   2441  HA  ALA A 160      47.724  16.594 147.496  1.00  0.00           H
ATOM   2442  HB1 ALA A 160      47.795  18.070 149.234  1.00  0.00           H
ATOM   2443  HB2 ALA A 160      46.710  19.236 148.489  1.00  0.00           H
ATOM   2444  HB3 ALA A 160      46.046  17.766 149.198  1.00  0.00           H
ATOM   2445  N   MET A 161      45.354  15.784 147.468  1.00244.84           N
ATOM   2446  CA  MET A 161      44.153  14.983 147.244  1.00244.84           C
ATOM   2447  CB  MET A 161      44.539  13.532 147.605  1.00244.84           C
ATOM   2448  CG  MET A 161      43.563  12.447 147.135  1.00244.84           C
ATOM   2449  SD  MET A 161      43.436  12.238 145.343  1.00244.84           S
ATOM   2450  CE  MET A 161      42.063  11.057 145.397  1.00244.84           C
ATOM   2451  C   MET A 161      42.950  15.445 148.096  1.00244.84           C
ATOM   2452  O   MET A 161      42.022  14.676 148.274  1.00244.84           O
ATOM   2453  H   MET A 161      45.960  15.475 148.210  1.00  0.00           H
ATOM   2454  HA  MET A 161      43.867  15.034 146.192  1.00  0.00           H
ATOM   2455  HB2 MET A 161      44.637  13.462 148.691  1.00  0.00           H
ATOM   2456  HB3 MET A 161      45.513  13.299 147.172  1.00  0.00           H
ATOM   2457  HG2 MET A 161      43.867  11.499 147.577  1.00  0.00           H
ATOM   2458  HG3 MET A 161      42.564  12.637 147.515  1.00  0.00           H
ATOM   2459  HE1 MET A 161      41.810  10.735 144.389  1.00  0.00           H
ATOM   2460  HE2 MET A 161      41.195  11.529 145.861  1.00  0.00           H
ATOM   2461  HE3 MET A 161      42.352  10.191 145.995  1.00  0.00           H
ATOM   2462  N   ALA A 162      43.005  16.586 148.802  1.00 97.11           N
ATOM   2463  CA  ALA A 162      42.091  16.852 149.929  1.00 97.11           C
ATOM   2464  CB  ALA A 162      42.264  18.292 150.416  1.00 97.11           C
ATOM   2465  C   ALA A 162      40.598  16.642 149.637  1.00 97.11           C
ATOM   2466  O   ALA A 162      39.813  16.499 150.572  1.00 97.11           O
ATOM   2467  H   ALA A 162      43.734  17.255 148.594  1.00  0.00           H
ATOM   2468  HA  ALA A 162      42.345  16.168 150.740  1.00  0.00           H
ATOM   2469  HB1 ALA A 162      43.301  18.487 150.677  1.00  0.00           H
ATOM   2470  HB2 ALA A 162      41.926  18.972 149.634  1.00  0.00           H
ATOM   2471  HB3 ALA A 162      41.631  18.437 151.295  1.00  0.00           H
ATOM   2472  N   GLY A 163      40.187  16.903 148.394  1.00 67.76           N
ATOM   2473  CA  GLY A 163      38.812  16.722 147.988  1.00 67.76           C
ATOM   2474  C   GLY A 163      38.184  15.417 148.438  1.00 67.76           C
ATOM   2475  O   GLY A 163      38.698  14.335 148.192  1.00 67.76           O
ATOM   2476  H   GLY A 163      40.885  16.960 147.663  1.00  0.00           H
ATOM   2477  HA2 GLY A 163      38.234  17.547 148.407  1.00  0.00           H
ATOM   2478  HA3 GLY A 163      38.771  16.721 146.905  1.00  0.00           H
ATOM   2479  N   ASN A 164      36.928  15.565 148.828  1.00181.08           N
ATOM   2480  CA  ASN A 164      36.071  14.547 149.400  1.00181.08           C
ATOM   2481  CB  ASN A 164      36.219  14.591 150.911  1.00181.08           C
ATOM   2482  CG  ASN A 164      35.529  13.365 151.448  1.00181.08           C
ATOM   2483  OD1 ASN A 164      35.925  12.266 151.135  1.00181.08           O
ATOM   2484  ND2 ASN A 164      34.315  13.508 151.928  1.00181.08           N
ATOM   2485  C   ASN A 164      34.623  14.829 148.932  1.00181.08           C
ATOM   2486  O   ASN A 164      34.334  16.017 148.707  1.00181.08           O
ATOM   2487  H   ASN A 164      36.528  16.480 148.756  1.00  0.00           H
ATOM   2488  HA  ASN A 164      36.427  13.559 149.135  1.00  0.00           H
ATOM   2489  HB2 ASN A 164      37.277  14.506 151.164  1.00  0.00           H
ATOM   2490  HB3 ASN A 164      35.813  15.510 151.324  1.00  0.00           H
ATOM   2491 HD21 ASN A 164      34.032  14.392 152.273  1.00  0.00           H
ATOM   2492 HD22 ASN A 164      33.889  12.632 152.216  1.00  0.00           H
ATOM   2493  N   PRO A 165      33.677  13.865 148.869  1.00 80.89           N
ATOM   2494  CA  PRO A 165      32.309  14.145 148.464  1.00 80.89           C
ATOM   2495  CD  PRO A 165      33.825  12.419 148.987  1.00 80.89           C
ATOM   2496  CB  PRO A 165      31.553  12.819 148.514  1.00 80.89           C
ATOM   2497  CG  PRO A 165      32.642  11.786 148.279  1.00 80.89           C
ATOM   2498  C   PRO A 165      31.587  15.166 149.322  1.00 80.89           C
ATOM   2499  O   PRO A 165      30.790  15.916 148.798  1.00 80.89           O
ATOM   2500  HA  PRO A 165      32.331  14.514 147.440  1.00  0.00           H
ATOM   2501  HD2 PRO A 165      34.736  12.083 148.553  1.00  0.00           H
ATOM   2502  HD3 PRO A 165      33.812  12.075 150.013  1.00  0.00           H
ATOM   2503  HB2 PRO A 165      30.778  12.777 147.750  1.00  0.00           H
ATOM   2504  HB3 PRO A 165      31.128  12.670 149.508  1.00  0.00           H
ATOM   2505  HG2 PRO A 165      32.849  11.687 147.214  1.00  0.00           H
ATOM   2506  HG3 PRO A 165      32.398  10.824 148.728  1.00  0.00           H
ATOM   2507  N   THR A 166      31.951  15.379 150.580  1.00129.50           N
ATOM   2508  CA  THR A 166      31.260  16.404 151.378  1.00129.50           C
ATOM   2509  CB  THR A 166      31.644  16.260 152.841  1.00129.50           C
ATOM   2510  OG1 THR A 166      30.879  17.155 153.610  1.00129.50           O
ATOM   2511  CG2 THR A 166      33.118  16.549 152.970  1.00129.50           C
ATOM   2512  C   THR A 166      31.490  17.845 150.857  1.00129.50           C
ATOM   2513  O   THR A 166      30.565  18.660 150.859  1.00129.50           O
ATOM   2514  H   THR A 166      32.685  14.810 150.979  1.00  0.00           H
ATOM   2515  HA  THR A 166      30.192  16.209 151.319  1.00  0.00           H
ATOM   2516  HB  THR A 166      31.466  15.247 153.195  1.00  0.00           H
ATOM   2517  HG1 THR A 166      30.853  16.827 154.519  1.00  0.00           H
ATOM   2518 HG21 THR A 166      33.751  15.847 152.470  1.00  0.00           H
ATOM   2519 HG22 THR A 166      33.346  17.469 152.476  1.00  0.00           H
ATOM   2520 HG23 THR A 166      33.370  16.552 154.014  1.00  0.00           H
ATOM   2521  N   CYS A 167      32.653  18.118 150.232  1.00 93.10           N
ATOM   2522  CA  CYS A 167      33.044  19.450 149.751  1.00 93.10           C
ATOM   2523  CB  CYS A 167      34.376  19.374 148.987  1.00 93.10           C
ATOM   2524  SG  CYS A 167      35.747  18.721 149.965  1.00 93.10           S
ATOM   2525  C   CYS A 167      32.024  19.994 148.758  1.00 93.10           C
ATOM   2526  O   CYS A 167      31.719  21.193 148.715  1.00 93.10           O
ATOM   2527  H   CYS A 167      33.339  17.378 150.161  1.00  0.00           H
ATOM   2528  HA  CYS A 167      33.131  20.139 150.593  1.00  0.00           H
ATOM   2529  HB2 CYS A 167      34.248  18.761 148.090  1.00  0.00           H
ATOM   2530  HB3 CYS A 167      34.636  20.383 148.673  1.00  0.00           H
ATOM   2531  HG  CYS A 167      35.643  17.467 149.508  1.00  0.00           H
ATOM   2532  N   ILE A 168      31.550  19.070 147.919  1.00150.39           N
ATOM   2533  CA  ILE A 168      30.667  19.348 146.808  1.00150.39           C
ATOM   2534  CB  ILE A 168      30.373  18.042 146.046  1.00150.39           C
ATOM   2535  CG2 ILE A 168      29.320  17.174 146.761  1.00150.39           C
ATOM   2536  CG1 ILE A 168      29.816  18.353 144.665  1.00150.39           C
ATOM   2537  CD1 ILE A 168      30.773  19.119 143.738  1.00150.39           C
ATOM   2538  C   ILE A 168      29.369  20.008 147.253  1.00150.39           C
ATOM   2539  O   ILE A 168      28.877  20.875 146.536  1.00150.39           O
ATOM   2540  H   ILE A 168      31.784  18.099 148.105  1.00  0.00           H
ATOM   2541  HA  ILE A 168      31.195  20.046 146.162  1.00  0.00           H
ATOM   2542  HB  ILE A 168      31.297  17.472 145.926  1.00  0.00           H
ATOM   2543 HG12 ILE A 168      29.515  17.427 144.186  1.00  0.00           H
ATOM   2544 HG13 ILE A 168      28.913  18.914 144.841  1.00  0.00           H
ATOM   2545 HD11 ILE A 168      30.419  19.051 142.712  1.00  0.00           H
ATOM   2546 HD12 ILE A 168      31.771  18.687 143.799  1.00  0.00           H
ATOM   2547 HD13 ILE A 168      30.815  20.171 144.009  1.00  0.00           H
ATOM   2548 HG21 ILE A 168      28.307  17.377 146.417  1.00  0.00           H
ATOM   2549 HG22 ILE A 168      29.321  17.361 147.828  1.00  0.00           H
ATOM   2550 HG23 ILE A 168      29.545  16.119 146.603  1.00  0.00           H
ATOM   2551  N   GLN A 169      28.916  19.738 148.484  1.00 74.19           N
ATOM   2552  CA  GLN A 169      27.644  20.239 148.987  1.00 74.19           C
ATOM   2553  CB  GLN A 169      27.375  19.703 150.390  1.00 74.19           C
ATOM   2554  CG  GLN A 169      27.189  18.185 150.500  1.00 74.19           C
ATOM   2555  CD  GLN A 169      26.834  17.793 151.928  1.00 74.19           C
ATOM   2556  OE1 GLN A 169      25.812  18.213 152.457  1.00 74.19           O
ATOM   2557  NE2 GLN A 169      27.739  17.165 152.644  1.00 74.19           N
ATOM   2558  C   GLN A 169      27.628  21.764 149.043  1.00 74.19           C
ATOM   2559  O   GLN A 169      26.580  22.381 148.895  1.00 74.19           O
ATOM   2560  H   GLN A 169      29.449  19.101 149.071  1.00  0.00           H
ATOM   2561  HA  GLN A 169      26.848  19.918 148.321  1.00  0.00           H
ATOM   2562  HB2 GLN A 169      28.202  20.004 151.029  1.00  0.00           H
ATOM   2563  HB3 GLN A 169      26.462  20.181 150.743  1.00  0.00           H
ATOM   2564  HG2 GLN A 169      28.101  17.674 150.193  1.00  0.00           H
ATOM   2565  HG3 GLN A 169      26.373  17.870 149.856  1.00  0.00           H
ATOM   2566 HE21 GLN A 169      28.581  16.829 152.213  1.00  0.00           H
ATOM   2567 HE22 GLN A 169      27.512  16.918 153.601  1.00  0.00           H
ATOM   2568  N   CYS A 170      28.803  22.379 149.213  1.00133.67           N
ATOM   2569  CA  CYS A 170      28.932  23.826 149.174  1.00133.67           C
ATOM   2570  CB  CYS A 170      30.003  24.246 150.187  1.00133.67           C
ATOM   2571  SG  CYS A 170      29.349  23.988 151.861  1.00133.67           S
ATOM   2572  C   CYS A 170      29.212  24.392 147.772  1.00133.67           C
ATOM   2573  O   CYS A 170      29.290  25.614 147.628  1.00133.67           O
ATOM   2574  H   CYS A 170      29.631  21.810 149.353  1.00  0.00           H
ATOM   2575  HA  CYS A 170      27.977  24.249 149.483  1.00  0.00           H
ATOM   2576  HB2 CYS A 170      30.903  23.645 150.053  1.00  0.00           H
ATOM   2577  HB3 CYS A 170      30.243  25.302 150.054  1.00  0.00           H
ATOM   2578  HG  CYS A 170      28.633  25.123 151.967  1.00  0.00           H
ATOM   2579  N   LYS A 171      29.511  23.556 146.768  1.00210.13           N
ATOM   2580  CA  LYS A 171      29.730  23.997 145.381  1.00210.13           C
ATOM   2581  CB  LYS A 171      30.940  23.301 144.769  1.00210.13           C
ATOM   2582  CG  LYS A 171      32.220  23.419 145.590  1.00210.13           C
ATOM   2583  CD  LYS A 171      32.719  24.834 145.909  1.00210.13           C
ATOM   2584  CE  LYS A 171      32.588  25.197 147.392  1.00210.13           C
ATOM   2585  NZ  LYS A 171      33.888  25.086 148.103  1.00210.13           N
ATOM   2586  C   LYS A 171      28.518  23.840 144.458  1.00210.13           C
ATOM   2587  O   LYS A 171      28.341  24.659 143.558  1.00210.13           O
ATOM   2588  H   LYS A 171      29.526  22.558 146.964  1.00  0.00           H
ATOM   2589  HA  LYS A 171      29.953  25.049 145.395  1.00  0.00           H
ATOM   2590  HB2 LYS A 171      30.713  22.246 144.630  1.00  0.00           H
ATOM   2591  HB3 LYS A 171      31.133  23.737 143.790  1.00  0.00           H
ATOM   2592  HG2 LYS A 171      32.114  22.835 146.505  1.00  0.00           H
ATOM   2593  HG3 LYS A 171      32.974  22.976 144.959  1.00  0.00           H
ATOM   2594  HD2 LYS A 171      32.172  25.545 145.299  1.00  0.00           H
ATOM   2595  HD3 LYS A 171      33.764  24.915 145.623  1.00  0.00           H
ATOM   2596  HE2 LYS A 171      32.205  26.219 147.456  1.00  0.00           H
ATOM   2597  HE3 LYS A 171      31.854  24.532 147.855  1.00  0.00           H
ATOM   2598  HZ1 LYS A 171      33.779  25.354 149.073  1.00  0.00           H
ATOM   2599  HZ2 LYS A 171      34.576  25.687 147.671  1.00  0.00           H
ATOM   2600  HZ3 LYS A 171      34.218  24.126 148.069  1.00  0.00           H
ATOM   2601  N   THR A 172      27.682  22.833 144.673  1.00143.72           N
ATOM   2602  CA  THR A 172      26.543  22.464 143.812  1.00143.72           C
ATOM   2603  CB  THR A 172      27.004  21.584 142.628  1.00143.72           C
ATOM   2604  OG1 THR A 172      25.933  21.238 141.793  1.00143.72           O
ATOM   2605  CG2 THR A 172      27.593  20.273 143.088  1.00143.72           C
ATOM   2606  C   THR A 172      25.496  21.718 144.642  1.00143.72           C
ATOM   2607  O   THR A 172      25.793  21.258 145.739  1.00143.72           O
ATOM   2608  H   THR A 172      27.868  22.206 145.453  1.00  0.00           H
ATOM   2609  HA  THR A 172      26.088  23.362 143.403  1.00  0.00           H
ATOM   2610  HB  THR A 172      27.766  22.116 142.057  1.00  0.00           H
ATOM   2611  HG1 THR A 172      26.041  21.720 140.952  1.00  0.00           H
ATOM   2612 HG21 THR A 172      26.813  19.569 143.388  1.00  0.00           H
ATOM   2613 HG22 THR A 172      28.223  20.511 143.929  1.00  0.00           H
ATOM   2614 HG23 THR A 172      28.199  19.833 142.300  1.00  0.00           H
ATOM   2615  N   SER A 173      24.312  21.512 144.067  1.00142.52           N
ATOM   2616  CA  SER A 173      23.291  20.580 144.557  1.00142.52           C
ATOM   2617  CB  SER A 173      22.124  21.310 145.215  1.00142.52           C
ATOM   2618  OG  SER A 173      21.481  22.190 144.299  1.00142.52           O
ATOM   2619  C   SER A 173      22.764  19.688 143.443  1.00142.52           C
ATOM   2620  O   SER A 173      21.627  19.214 143.516  1.00142.52           O
ATOM   2621  H   SER A 173      24.208  21.831 143.114  1.00  0.00           H
ATOM   2622  HA  SER A 173      23.742  19.921 145.297  1.00  0.00           H
ATOM   2623  HB2 SER A 173      21.409  20.582 145.595  1.00  0.00           H
ATOM   2624  HB3 SER A 173      22.490  21.854 146.077  1.00  0.00           H
ATOM   2625  HG  SER A 173      21.014  22.840 144.820  1.00  0.00           H
ATOM   2626  N   ASP A 174      23.561  19.457 142.397  1.00 68.54           N
ATOM   2627  CA  ASP A 174      23.127  18.585 141.306  1.00 68.54           C
ATOM   2628  CB  ASP A 174      24.204  18.477 140.225  1.00 68.54           C
ATOM   2629  CG  ASP A 174      24.443  19.760 139.430  1.00 68.54           C
ATOM   2630  OD1 ASP A 174      23.641  20.723 139.526  1.00 68.54           O
ATOM   2631  OD2 ASP A 174      25.500  19.813 138.778  1.00 68.54           O
ATOM   2632  C   ASP A 174      22.787  17.176 141.821  1.00 68.54           C
ATOM   2633  O   ASP A 174      21.798  16.554 141.431  1.00 68.54           O
ATOM   2634  H   ASP A 174      24.494  19.855 142.360  1.00  0.00           H
ATOM   2635  HA  ASP A 174      22.243  19.041 140.878  1.00  0.00           H
ATOM   2636  HB2 ASP A 174      23.904  17.698 139.522  1.00  0.00           H
ATOM   2637  HB3 ASP A 174      25.141  18.162 140.690  1.00  0.00           H
ATOM   2638  N   HIS A 175      23.498  16.782 142.879  1.00102.71           N
ATOM   2639  CA  HIS A 175      23.351  15.533 143.606  1.00102.71           C
ATOM   2640  ND1 HIS A 175      25.367  17.645 145.216  1.00102.71           N
ATOM   2641  CG  HIS A 175      24.898  16.353 145.459  1.00102.71           C
ATOM   2642  CB  HIS A 175      24.636  15.293 144.412  1.00102.71           C
ATOM   2643  NE2 HIS A 175      25.114  17.375 147.397  1.00102.71           N
ATOM   2644  CD2 HIS A 175      24.737  16.204 146.803  1.00102.71           C
ATOM   2645  CE1 HIS A 175      25.511  18.208 146.427  1.00102.71           C
ATOM   2646  C   HIS A 175      22.150  15.477 144.555  1.00102.71           C
ATOM   2647  O   HIS A 175      21.996  14.471 145.236  1.00102.71           O
ATOM   2648  H   HIS A 175      24.193  17.430 143.232  1.00  0.00           H
ATOM   2649  HA  HIS A 175      23.231  14.733 142.875  1.00  0.00           H
ATOM   2650  HB2 HIS A 175      24.568  14.321 144.902  1.00  0.00           H
ATOM   2651  HB3 HIS A 175      25.486  15.258 143.731  1.00  0.00           H
ATOM   2652  HD2 HIS A 175      24.422  15.320 147.310  1.00  0.00           H
ATOM   2653  HE1 HIS A 175      25.919  19.186 146.603  1.00  0.00           H
ATOM   2654  HE2 HIS A 175      25.149  17.545 148.393  1.00  0.00           H
ATOM   2655  N   ILE A 176      21.296  16.500 144.655  1.00138.50           N
ATOM   2656  CA  ILE A 176      20.256  16.561 145.704  1.00138.50           C
ATOM   2657  CB  ILE A 176      19.377  17.820 145.524  1.00138.50           C
ATOM   2658  CG2 ILE A 176      18.648  17.796 144.172  1.00138.50           C
ATOM   2659  CG1 ILE A 176      18.356  17.999 146.675  1.00138.50           C
ATOM   2660  CD1 ILE A 176      19.018  18.485 147.965  1.00138.50           C
ATOM   2661  C   ILE A 176      19.377  15.294 145.800  1.00138.50           C
ATOM   2662  O   ILE A 176      18.990  14.891 146.891  1.00138.50           O
ATOM   2663  H   ILE A 176      21.451  17.316 144.067  1.00  0.00           H
ATOM   2664  HA  ILE A 176      20.783  16.649 146.655  1.00  0.00           H
ATOM   2665  HB  ILE A 176      20.027  18.694 145.515  1.00  0.00           H
ATOM   2666 HG12 ILE A 176      17.599  18.727 146.386  1.00  0.00           H
ATOM   2667 HG13 ILE A 176      17.829  17.068 146.879  1.00  0.00           H
ATOM   2668 HD11 ILE A 176      18.267  18.560 148.751  1.00  0.00           H
ATOM   2669 HD12 ILE A 176      19.793  17.789 148.287  1.00  0.00           H
ATOM   2670 HD13 ILE A 176      19.461  19.465 147.792  1.00  0.00           H
ATOM   2671 HG21 ILE A 176      18.814  18.726 143.632  1.00  0.00           H
ATOM   2672 HG22 ILE A 176      19.054  17.018 143.533  1.00  0.00           H
ATOM   2673 HG23 ILE A 176      17.586  17.641 144.330  1.00  0.00           H
ATOM   2674  N   LEU A 177      18.995  14.684 144.670  1.00156.56           N
ATOM   2675  CA  LEU A 177      18.195  13.446 144.668  1.00156.56           C
ATOM   2676  CB  LEU A 177      17.348  13.319 143.385  1.00156.56           C
ATOM   2677  CG  LEU A 177      16.264  14.403 143.288  1.00156.56           C
ATOM   2678  CD1 LEU A 177      16.747  15.644 142.541  1.00156.56           C
ATOM   2679  CD2 LEU A 177      15.016  13.902 142.568  1.00156.56           C
ATOM   2680  C   LEU A 177      19.043  12.181 144.852  1.00156.56           C
ATOM   2681  O   LEU A 177      18.485  11.096 144.977  1.00156.56           O
ATOM   2682  H   LEU A 177      19.335  15.061 143.797  1.00  0.00           H
ATOM   2683  HA  LEU A 177      17.517  13.475 145.522  1.00  0.00           H
ATOM   2684  HB2 LEU A 177      16.853  12.348 143.420  1.00  0.00           H
ATOM   2685  HB3 LEU A 177      17.988  13.327 142.500  1.00  0.00           H
ATOM   2686  HG  LEU A 177      15.967  14.692 144.298  1.00  0.00           H
ATOM   2687 HD11 LEU A 177      16.400  15.658 141.516  1.00  0.00           H
ATOM   2688 HD12 LEU A 177      17.832  15.661 142.502  1.00  0.00           H
ATOM   2689 HD13 LEU A 177      16.361  16.525 143.044  1.00  0.00           H
ATOM   2690 HD21 LEU A 177      14.285  14.707 142.496  1.00  0.00           H
ATOM   2691 HD22 LEU A 177      15.281  13.557 141.568  1.00  0.00           H
ATOM   2692 HD23 LEU A 177      14.578  13.074 143.124  1.00  0.00           H
ATOM   2693  N   LYS A 178      20.354  12.306 144.652  1.00158.57           N
ATOM   2694  CA  LYS A 178      21.359  11.247 144.694  1.00158.57           C
ATOM   2695  CB  LYS A 178      22.419  11.600 143.636  1.00158.57           C
ATOM   2696  CG  LYS A 178      21.995  11.372 142.176  1.00158.57           C
ATOM   2697  CD  LYS A 178      21.354  10.004 141.868  1.00158.57           C
ATOM   2698  CE  LYS A 178      21.030   9.873 140.381  1.00158.57           C
ATOM   2699  NZ  LYS A 178      20.552   8.501 140.091  1.00158.57           N
ATOM   2700  C   LYS A 178      22.060  11.057 146.041  1.00158.57           C
ATOM   2701  O   LYS A 178      22.729  10.044 146.173  1.00158.57           O
ATOM   2702  H   LYS A 178      20.709  13.243 144.500  1.00  0.00           H
ATOM   2703  HA  LYS A 178      20.895  10.282 144.497  1.00  0.00           H
ATOM   2704  HB2 LYS A 178      22.726  12.634 143.753  1.00  0.00           H
ATOM   2705  HB3 LYS A 178      23.336  11.077 143.842  1.00  0.00           H
ATOM   2706  HG2 LYS A 178      21.279  12.150 141.913  1.00  0.00           H
ATOM   2707  HG3 LYS A 178      22.880  11.503 141.552  1.00  0.00           H
ATOM   2708  HD2 LYS A 178      22.015   9.189 142.132  1.00  0.00           H
ATOM   2709  HD3 LYS A 178      20.444   9.877 142.452  1.00  0.00           H
ATOM   2710  HE2 LYS A 178      20.278  10.626 140.125  1.00  0.00           H
ATOM   2711  HE3 LYS A 178      21.933  10.078 139.794  1.00  0.00           H
ATOM   2712  HZ1 LYS A 178      20.279   8.413 139.118  1.00  0.00           H
ATOM   2713  HZ2 LYS A 178      19.801   8.271 140.717  1.00  0.00           H
ATOM   2714  HZ3 LYS A 178      21.298   7.832 140.262  1.00  0.00           H
ATOM   2715  N   TRP A 179      21.925  11.988 146.983  1.00118.26           N
ATOM   2716  CA  TRP A 179      22.661  12.021 148.253  1.00118.26           C
ATOM   2717  CB  TRP A 179      23.423  13.343 148.272  1.00118.26           C
ATOM   2718  CG  TRP A 179      24.121  13.810 149.516  1.00118.26           C
ATOM   2719  CD2 TRP A 179      25.520  13.627 149.862  1.00118.26           C
ATOM   2720  CD1 TRP A 179      23.597  14.553 150.519  1.00118.26           C
ATOM   2721  NE1 TRP A 179      24.572  14.819 151.467  1.00118.26           N
ATOM   2722  CE2 TRP A 179      25.786  14.281 151.099  1.00118.26           C
ATOM   2723  CE3 TRP A 179      26.586  12.951 149.243  1.00118.26           C
ATOM   2724  CZ2 TRP A 179      27.051  14.239 151.707  1.00118.26           C
ATOM   2725  CZ3 TRP A 179      27.862  12.927 149.828  1.00118.26           C
ATOM   2726  CH2 TRP A 179      28.095  13.551 151.065  1.00118.26           C
ATOM   2727  C   TRP A 179      21.692  11.983 149.423  1.00118.26           C
ATOM   2728  O   TRP A 179      20.787  12.830 149.476  1.00118.26           O
ATOM   2729  H   TRP A 179      21.364  12.799 146.773  1.00  0.00           H
ATOM   2730  HA  TRP A 179      23.366  11.188 148.333  1.00  0.00           H
ATOM   2731  HB2 TRP A 179      24.184  13.259 147.497  1.00  0.00           H
ATOM   2732  HB3 TRP A 179      22.729  14.137 147.989  1.00  0.00           H
ATOM   2733  HD1 TRP A 179      22.546  14.803 150.614  1.00  0.00           H
ATOM   2734  HE3 TRP A 179      26.398  12.400 148.334  1.00  0.00           H
ATOM   2735  HZ2 TRP A 179      27.187  14.638 152.700  1.00  0.00           H
ATOM   2736  HZ3 TRP A 179      28.649  12.370 149.343  1.00  0.00           H
ATOM   2737  HH2 TRP A 179      29.057  13.444 151.544  1.00  0.00           H
ATOM   2738  HE1 TRP A 179      24.359  15.157 152.395  1.00  0.00           H
ATOM   2739  N   LYS A 180      21.896  11.065 150.369  1.00114.53           N
ATOM   2740  CA  LYS A 180      21.120  11.089 151.607  1.00114.53           C
ATOM   2741  CB  LYS A 180      21.200   9.751 152.326  1.00114.53           C
ATOM   2742  CG  LYS A 180      20.310   9.663 153.569  1.00114.53           C
ATOM   2743  CD  LYS A 180      20.098   8.301 154.172  1.00114.53           C
ATOM   2744  CE  LYS A 180      19.131   8.254 155.336  1.00114.53           C
ATOM   2745  NZ  LYS A 180      19.629   9.060 156.464  1.00114.53           N
ATOM   2746  C   LYS A 180      21.568  12.205 152.518  1.00114.53           C
ATOM   2747  O   LYS A 180      22.668  12.736 152.418  1.00114.53           O
ATOM   2748  H   LYS A 180      22.678  10.415 150.308  1.00  0.00           H
ATOM   2749  HA  LYS A 180      20.076  11.247 151.343  1.00  0.00           H
ATOM   2750  HB2 LYS A 180      20.779   9.068 151.607  1.00  0.00           H
ATOM   2751  HB3 LYS A 180      22.235   9.503 152.569  1.00  0.00           H
ATOM   2752  HG2 LYS A 180      20.619  10.367 154.333  1.00  0.00           H
ATOM   2753  HG3 LYS A 180      19.331   9.872 153.229  1.00  0.00           H
ATOM   2754  HD2 LYS A 180      19.613   7.730 153.391  1.00  0.00           H
ATOM   2755  HD3 LYS A 180      21.055   7.889 154.483  1.00  0.00           H
ATOM   2756  HE2 LYS A 180      19.007   7.211 155.638  1.00  0.00           H
ATOM   2757  HE3 LYS A 180      18.172   8.619 154.976  1.00  0.00           H
ATOM   2758  HZ1 LYS A 180      20.557   8.722 156.747  1.00  0.00           H
ATOM   2759  HZ2 LYS A 180      19.815  10.004 156.171  1.00  0.00           H
ATOM   2760  HZ3 LYS A 180      19.016   9.011 157.258  1.00  0.00           H
ATOM   2761  N   PHE A 181      20.648  12.646 153.358  1.00 86.68           N
ATOM   2762  CA  PHE A 181      20.937  13.554 154.453  1.00 86.68           C
ATOM   2763  CB  PHE A 181      19.768  13.483 155.431  1.00 86.68           C
ATOM   2764  CG  PHE A 181      19.806  14.599 156.435  1.00 86.68           C
ATOM   2765  CD1 PHE A 181      19.466  15.899 156.034  1.00 86.68           C
ATOM   2766  CD2 PHE A 181      20.326  14.370 157.713  1.00 86.68           C
ATOM   2767  CE1 PHE A 181      19.635  16.984 156.911  1.00 86.68           C
ATOM   2768  CE2 PHE A 181      20.521  15.452 158.580  1.00 86.68           C
ATOM   2769  CZ  PHE A 181      20.203  16.759 158.178  1.00 86.68           C
ATOM   2770  C   PHE A 181      22.262  13.229 155.161  1.00 86.68           C
ATOM   2771  O   PHE A 181      22.460  12.139 155.642  1.00 86.68           O
ATOM   2772  H   PHE A 181      19.819  12.065 153.416  1.00  0.00           H
ATOM   2773  HA  PHE A 181      21.012  14.554 154.034  1.00  0.00           H
ATOM   2774  HB2 PHE A 181      19.800  12.523 155.950  1.00  0.00           H
ATOM   2775  HB3 PHE A 181      18.829  13.542 154.886  1.00  0.00           H
ATOM   2776  HD1 PHE A 181      19.189  16.066 155.008  1.00  0.00           H
ATOM   2777  HD2 PHE A 181      20.730  13.399 157.975  1.00  0.00           H
ATOM   2778  HE1 PHE A 181      19.450  17.989 156.568  1.00  0.00           H
ATOM   2779  HE2 PHE A 181      21.087  15.277 159.480  1.00  0.00           H
ATOM   2780  HZ  PHE A 181      20.531  17.588 158.787  1.00  0.00           H
ATOM   2781  N   MET A 182      23.211  14.153 155.144  1.00148.28           N
ATOM   2782  CA  MET A 182      24.543  14.055 155.764  1.00148.28           C
ATOM   2783  CB  MET A 182      24.537  13.618 157.244  1.00148.28           C
ATOM   2784  CG  MET A 182      23.828  14.575 158.200  1.00148.28           C
ATOM   2785  SD  MET A 182      24.289  14.435 159.935  1.00148.28           S
ATOM   2786  CE  MET A 182      25.893  15.259 159.775  1.00148.28           C
ATOM   2787  C   MET A 182      25.546  13.240 154.971  1.00148.28           C
ATOM   2788  O   MET A 182      26.743  13.314 155.272  1.00148.28           O
ATOM   2789  H   MET A 182      22.891  15.076 154.908  1.00  0.00           H
ATOM   2790  HA  MET A 182      24.967  15.041 155.739  1.00  0.00           H
ATOM   2791  HB2 MET A 182      24.103  12.628 157.357  1.00  0.00           H
ATOM   2792  HB3 MET A 182      25.572  13.550 157.561  1.00  0.00           H
ATOM   2793  HG2 MET A 182      22.766  14.418 158.095  1.00  0.00           H
ATOM   2794  HG3 MET A 182      24.050  15.599 157.930  1.00  0.00           H
ATOM   2795  HE1 MET A 182      26.379  15.323 160.746  1.00  0.00           H
ATOM   2796  HE2 MET A 182      26.531  14.694 159.099  1.00  0.00           H
ATOM   2797  HE3 MET A 182      25.754  16.262 159.368  1.00  0.00           H
ATOM   2798  N   GLY A 183      25.115  12.665 153.855  1.00 29.32           N
ATOM   2799  CA  GLY A 183      25.901  11.716 153.091  1.00 29.32           C
ATOM   2800  C   GLY A 183      25.977  10.346 153.739  1.00 29.32           C
ATOM   2801  O   GLY A 183      27.030   9.742 153.581  1.00 29.32           O
ATOM   2802  H   GLY A 183      24.121  12.681 153.652  1.00  0.00           H
ATOM   2803  HA2 GLY A 183      25.489  11.611 152.090  1.00  0.00           H
ATOM   2804  HA3 GLY A 183      26.917  12.091 153.017  1.00  0.00           H
ATOM   2805  N   ASP A 184      25.166  10.081 154.771  1.00110.37           N
ATOM   2806  CA  ASP A 184      25.196   8.742 155.355  1.00110.37           C
ATOM   2807  CB  ASP A 184      24.380   8.645 156.659  1.00110.37           C
ATOM   2808  CG  ASP A 184      22.874   8.822 156.473  1.00110.37           C
ATOM   2809  OD1 ASP A 184      22.489   9.517 155.526  1.00110.37           O
ATOM   2810  OD2 ASP A 184      22.106   8.610 157.439  1.00110.37           O
ATOM   2811  C   ASP A 184      24.781   7.689 154.355  1.00110.37           C
ATOM   2812  O   ASP A 184      24.086   7.993 153.391  1.00110.37           O
ATOM   2813  H   ASP A 184      24.268  10.555 154.834  1.00  0.00           H
ATOM   2814  HA  ASP A 184      26.227   8.492 155.555  1.00  0.00           H
ATOM   2815  HB2 ASP A 184      24.735   9.397 157.359  1.00  0.00           H
ATOM   2816  HB3 ASP A 184      24.557   7.661 157.096  1.00  0.00           H
ATOM   2817  N   LYS A 185      25.232   6.458 154.616  1.00 91.96           N
ATOM   2818  CA  LYS A 185      24.898   5.343 153.749  1.00 91.96           C
ATOM   2819  CB  LYS A 185      25.578   4.036 154.163  1.00 91.96           C
ATOM   2820  CG  LYS A 185      27.067   3.968 153.805  1.00 91.96           C
ATOM   2821  CD  LYS A 185      27.285   3.944 152.284  1.00 91.96           C
ATOM   2822  CE  LYS A 185      28.762   3.802 151.958  1.00 91.96           C
ATOM   2823  NZ  LYS A 185      28.974   3.765 150.491  1.00 91.96           N
ATOM   2824  C   LYS A 185      23.412   5.174 153.733  1.00 91.96           C
ATOM   2825  O   LYS A 185      22.767   5.101 154.781  1.00 91.96           O
ATOM   2826  H   LYS A 185      25.767   6.292 155.447  1.00  0.00           H
ATOM   2827  HA  LYS A 185      25.166   5.609 152.731  1.00  0.00           H
ATOM   2828  HB2 LYS A 185      25.074   3.215 153.651  1.00  0.00           H
ATOM   2829  HB3 LYS A 185      25.447   3.891 155.236  1.00  0.00           H
ATOM   2830  HG2 LYS A 185      27.594   4.814 154.251  1.00  0.00           H
ATOM   2831  HG3 LYS A 185      27.469   3.045 154.223  1.00  0.00           H
ATOM   2832  HD2 LYS A 185      26.722   3.126 151.839  1.00  0.00           H
ATOM   2833  HD3 LYS A 185      26.937   4.869 151.841  1.00  0.00           H
ATOM   2834  HE2 LYS A 185      29.274   4.666 152.393  1.00  0.00           H
ATOM   2835  HE3 LYS A 185      29.169   2.905 152.433  1.00  0.00           H
ATOM   2836  HZ1 LYS A 185      29.965   3.898 150.301  1.00  0.00           H
ATOM   2837  HZ2 LYS A 185      28.654   2.889 150.105  1.00  0.00           H
ATOM   2838  HZ3 LYS A 185      28.474   4.530 150.058  1.00  0.00           H
ATOM   2839  N   ASP A 186      22.953   4.795 152.556  1.00121.04           N
ATOM   2840  CA  ASP A 186      21.557   4.517 152.370  1.00121.04           C
ATOM   2841  CB  ASP A 186      20.802   5.815 152.399  1.00121.04           C
ATOM   2842  CG  ASP A 186      21.127   6.664 151.217  1.00121.04           C
ATOM   2843  OD1 ASP A 186      22.200   7.274 151.249  1.00121.04           O
ATOM   2844  OD2 ASP A 186      20.156   6.873 150.445  1.00121.04           O
ATOM   2845  C   ASP A 186      21.280   3.810 151.067  1.00121.04           C
ATOM   2846  O   ASP A 186      21.946   4.029 150.051  1.00121.04           O
ATOM   2847  H   ASP A 186      23.495   5.052 151.740  1.00  0.00           H
ATOM   2848  HA  ASP A 186      21.225   3.913 153.210  1.00  0.00           H
ATOM   2849  HB2 ASP A 186      21.104   6.278 153.311  1.00  0.00           H
ATOM   2850  HB3 ASP A 186      19.727   5.712 152.430  1.00  0.00           H
ATOM   2851  N   PRO A 187      20.146   3.110 151.048  1.00125.66           N
ATOM   2852  CA  PRO A 187      19.844   2.208 149.967  1.00125.66           C
ATOM   2853  CD  PRO A 187      19.111   3.097 152.075  1.00125.66           C
ATOM   2854  CB  PRO A 187      18.623   1.431 150.456  1.00125.66           C
ATOM   2855  CG  PRO A 187      17.946   2.365 151.458  1.00125.66           C
ATOM   2856  C   PRO A 187      19.571   2.948 148.661  1.00125.66           C
ATOM   2857  O   PRO A 187      19.880   2.421 147.595  1.00125.66           O
ATOM   2858  HA  PRO A 187      20.688   1.532 149.813  1.00  0.00           H
ATOM   2859  HD2 PRO A 187      19.470   2.606 152.980  1.00  0.00           H
ATOM   2860  HD3 PRO A 187      18.745   4.086 152.316  1.00  0.00           H
ATOM   2861  HB2 PRO A 187      18.960   0.535 150.978  1.00  0.00           H
ATOM   2862  HB3 PRO A 187      17.955   1.184 149.635  1.00  0.00           H
ATOM   2863  HG2 PRO A 187      17.327   3.095 150.933  1.00  0.00           H
ATOM   2864  HG3 PRO A 187      17.376   1.840 152.221  1.00  0.00           H
ATOM   2865  N   LYS A 188      19.025   4.177 148.712  1.00158.94           N
ATOM   2866  CA  LYS A 188      18.697   4.923 147.490  1.00158.94           C
ATOM   2867  CB  LYS A 188      17.207   5.290 147.402  1.00158.94           C
ATOM   2868  CG  LYS A 188      16.788   6.533 148.188  1.00158.94           C
ATOM   2869  CD  LYS A 188      15.454   7.053 147.643  1.00158.94           C
ATOM   2870  CE  LYS A 188      14.990   8.289 148.398  1.00158.94           C
ATOM   2871  NZ  LYS A 188      13.680   8.779 147.921  1.00158.94           N
ATOM   2872  C   LYS A 188      19.655   6.069 147.158  1.00158.94           C
ATOM   2873  O   LYS A 188      19.339   6.828 146.229  1.00158.94           O
ATOM   2874  H   LYS A 188      18.908   4.616 149.619  1.00  0.00           H
ATOM   2875  HA  LYS A 188      18.850   4.234 146.663  1.00  0.00           H
ATOM   2876  HB2 LYS A 188      16.591   4.444 147.709  1.00  0.00           H
ATOM   2877  HB3 LYS A 188      17.008   5.484 146.348  1.00  0.00           H
ATOM   2878  HG2 LYS A 188      16.720   6.303 149.254  1.00  0.00           H
ATOM   2879  HG3 LYS A 188      17.527   7.304 148.023  1.00  0.00           H
ATOM   2880  HD2 LYS A 188      15.590   7.316 146.594  1.00  0.00           H
ATOM   2881  HD3 LYS A 188      14.704   6.269 147.745  1.00  0.00           H
ATOM   2882  HE2 LYS A 188      14.897   8.004 149.446  1.00  0.00           H
ATOM   2883  HE3 LYS A 188      15.756   9.065 148.304  1.00  0.00           H
ATOM   2884  HZ1 LYS A 188      13.384   9.573 148.472  1.00  0.00           H
ATOM   2885  HZ2 LYS A 188      13.736   9.023 146.944  1.00  0.00           H
ATOM   2886  HZ3 LYS A 188      12.989   8.048 148.049  1.00  0.00           H
ATOM   2887  N   ALA A 189      20.834   6.155 147.776  1.00 54.74           N
ATOM   2888  CA  ALA A 189      21.828   7.145 147.379  1.00 54.74           C
ATOM   2889  CB  ALA A 189      22.485   7.872 148.538  1.00 54.74           C
ATOM   2890  C   ALA A 189      22.899   6.470 146.547  1.00 54.74           C
ATOM   2891  O   ALA A 189      23.591   5.548 146.956  1.00 54.74           O
ATOM   2892  H   ALA A 189      21.099   5.472 148.483  1.00  0.00           H
ATOM   2893  HA  ALA A 189      21.339   7.916 146.789  1.00  0.00           H
ATOM   2894  HB1 ALA A 189      23.200   8.600 148.180  1.00  0.00           H
ATOM   2895  HB2 ALA A 189      23.037   7.142 149.125  1.00  0.00           H
ATOM   2896  HB3 ALA A 189      21.752   8.404 149.138  1.00  0.00           H
ATOM   2897  N   THR A 190      23.088   7.034 145.366  1.00103.98           N
ATOM   2898  CA  THR A 190      24.271   6.716 144.560  1.00103.98           C
ATOM   2899  CB  THR A 190      24.083   7.311 143.158  1.00103.98           C
ATOM   2900  OG1 THR A 190      24.964   6.806 142.200  1.00103.98           O
ATOM   2901  CG2 THR A 190      24.283   8.803 143.235  1.00103.98           C
ATOM   2902  C   THR A 190      25.562   7.232 145.228  1.00103.98           C
ATOM   2903  O   THR A 190      26.626   6.647 145.050  1.00103.98           O
ATOM   2904  H   THR A 190      22.573   7.883 145.201  1.00  0.00           H
ATOM   2905  HA  THR A 190      24.349   5.633 144.469  1.00  0.00           H
ATOM   2906  HB  THR A 190      23.067   7.116 142.815  1.00  0.00           H
ATOM   2907  HG1 THR A 190      25.187   7.489 141.563  1.00  0.00           H
ATOM   2908 HG21 THR A 190      24.053   9.330 142.319  1.00  0.00           H
ATOM   2909 HG22 THR A 190      23.698   9.153 144.077  1.00  0.00           H
ATOM   2910 HG23 THR A 190      25.324   8.976 143.433  1.00  0.00           H
ATOM   2911  N   TRP A 191      25.497   8.391 145.911  1.00 77.56           N
ATOM   2912  CA  TRP A 191      26.665   9.091 146.432  1.00 77.56           C
ATOM   2913  CB  TRP A 191      26.881  10.483 145.796  1.00 77.56           C
ATOM   2914  CG  TRP A 191      27.129  10.494 144.317  1.00 77.56           C
ATOM   2915  CD2 TRP A 191      28.173   9.762 143.624  1.00 77.56           C
ATOM   2916  CD1 TRP A 191      26.433  11.134 143.343  1.00 77.56           C
ATOM   2917  NE1 TRP A 191      26.925  10.746 142.098  1.00 77.56           N
ATOM   2918  CE2 TRP A 191      28.007   9.906 142.224  1.00 77.56           C
ATOM   2919  CE3 TRP A 191      29.262   9.003 144.066  1.00 77.56           C
ATOM   2920  CZ2 TRP A 191      28.859   9.271 141.313  1.00 77.56           C
ATOM   2921  CZ3 TRP A 191      30.138   8.367 143.173  1.00 77.56           C
ATOM   2922  CH2 TRP A 191      29.913   8.486 141.793  1.00 77.56           C
ATOM   2923  C   TRP A 191      26.541   9.231 147.933  1.00 77.56           C
ATOM   2924  O   TRP A 191      25.498   9.636 148.439  1.00 77.56           O
ATOM   2925  H   TRP A 191      24.597   8.816 146.089  1.00  0.00           H
ATOM   2926  HA  TRP A 191      27.542   8.482 146.235  1.00  0.00           H
ATOM   2927  HB2 TRP A 191      27.776  10.905 146.260  1.00  0.00           H
ATOM   2928  HB3 TRP A 191      26.045  11.136 146.045  1.00  0.00           H
ATOM   2929  HD1 TRP A 191      25.559  11.741 143.521  1.00  0.00           H
ATOM   2930  HE3 TRP A 191      29.393   8.931 145.118  1.00  0.00           H
ATOM   2931  HZ2 TRP A 191      28.710   9.372 140.250  1.00  0.00           H
ATOM   2932  HZ3 TRP A 191      30.961   7.769 143.539  1.00  0.00           H
ATOM   2933  HH2 TRP A 191      30.542   7.969 141.093  1.00  0.00           H
ATOM   2934  HE1 TRP A 191      26.542  10.985 141.183  1.00  0.00           H
ATOM   2935  N   ASP A 192      27.706   9.231 148.558  1.00159.69           N
ATOM   2936  CA  ASP A 192      27.859   9.171 149.994  1.00159.69           C
ATOM   2937  CB  ASP A 192      27.986   7.695 150.362  1.00159.69           C
ATOM   2938  CG  ASP A 192      27.799   7.521 151.845  1.00159.69           C
ATOM   2939  OD1 ASP A 192      28.948   7.331 152.470  1.00159.69           O
ATOM   2940  OD2 ASP A 192      26.753   7.180 152.213  1.00159.69           O
ATOM   2941  C   ASP A 192      29.132   9.916 150.403  1.00159.69           C
ATOM   2942  O   ASP A 192      29.975  10.230 149.555  1.00159.69           O
ATOM   2943  H   ASP A 192      28.541   9.002 148.032  1.00  0.00           H
ATOM   2944  HA  ASP A 192      26.993   9.613 150.492  1.00  0.00           H
ATOM   2945  HB2 ASP A 192      27.202   7.111 149.859  1.00  0.00           H
ATOM   2946  HB3 ASP A 192      28.951   7.303 150.062  1.00  0.00           H
ATOM   2947  N   ARG A 193      29.348  10.107 151.708  1.00 69.46           N
ATOM   2948  CA  ARG A 193      30.643  10.566 152.224  1.00 69.46           C
ATOM   2949  CB  ARG A 193      30.638  10.619 153.752  1.00 69.46           C
ATOM   2950  CG  ARG A 193      29.606  11.581 154.339  1.00 69.46           C
ATOM   2951  CD  ARG A 193      29.615  11.557 155.870  1.00 69.46           C
ATOM   2952  NE  ARG A 193      29.198  10.252 156.418  1.00 69.46           N
ATOM   2953  CZ  ARG A 193      27.998   9.943 156.864  1.00 69.46           C
ATOM   2954  NH1 ARG A 193      27.027  10.812 156.812  1.00 69.46           N
ATOM   2955  NH2 ARG A 193      27.736   8.761 157.339  1.00 69.46           N
ATOM   2956  C   ARG A 193      31.800   9.663 151.812  1.00 69.46           C
ATOM   2957  O   ARG A 193      32.878  10.193 151.564  1.00 69.46           O
ATOM   2958  H   ARG A 193      28.687   9.678 152.360  1.00  0.00           H
ATOM   2959  HA  ARG A 193      30.857  11.548 151.811  1.00  0.00           H
ATOM   2960  HB2 ARG A 193      31.623  10.949 154.076  1.00  0.00           H
ATOM   2961  HB3 ARG A 193      30.464   9.610 154.134  1.00  0.00           H
ATOM   2962  HG2 ARG A 193      29.794  12.589 153.978  1.00  0.00           H
ATOM   2963  HG3 ARG A 193      28.626  11.307 154.001  1.00  0.00           H
ATOM   2964  HD2 ARG A 193      30.617  11.786 156.228  1.00  0.00           H
ATOM   2965  HD3 ARG A 193      28.947  12.342 156.222  1.00  0.00           H
ATOM   2966  HE  ARG A 193      29.907   9.534 156.512  1.00  0.00           H
ATOM   2967 HH11 ARG A 193      27.184  11.641 156.263  1.00  0.00           H
ATOM   2968 HH12 ARG A 193      26.092  10.441 156.903  1.00  0.00           H
ATOM   2969 HH21 ARG A 193      28.464   8.064 157.391  1.00  0.00           H
ATOM   2970 HH22 ARG A 193      26.827   8.577 157.747  1.00  0.00           H
ATOM   2971  N   SER A 194      31.562   8.351 151.741  1.00 65.31           N
ATOM   2972  CA  SER A 194      32.586   7.346 151.410  1.00 65.31           C
ATOM   2973  CB  SER A 194      32.177   5.971 151.947  1.00 65.31           C
ATOM   2974  OG  SER A 194      30.990   5.577 151.282  1.00 65.31           O
ATOM   2975  C   SER A 194      32.857   7.189 149.913  1.00 65.31           C
ATOM   2976  O   SER A 194      33.714   6.394 149.539  1.00 65.31           O
ATOM   2977  H   SER A 194      30.630   8.030 151.993  1.00  0.00           H
ATOM   2978  HA  SER A 194      33.526   7.630 151.879  1.00  0.00           H
ATOM   2979  HB2 SER A 194      32.981   5.253 151.765  1.00  0.00           H
ATOM   2980  HB3 SER A 194      31.993   6.025 153.021  1.00  0.00           H
ATOM   2981  HG  SER A 194      30.282   6.130 151.654  1.00  0.00           H
ATOM   2982  N   SER A 195      32.054   7.807 149.039  1.00 45.39           N
ATOM   2983  CA  SER A 195      32.187   7.558 147.606  1.00 45.39           C
ATOM   2984  CB  SER A 195      31.098   8.263 146.815  1.00 45.39           C
ATOM   2985  OG  SER A 195      29.816   7.765 147.154  1.00 45.39           O
ATOM   2986  C   SER A 195      33.545   8.001 147.067  1.00 45.39           C
ATOM   2987  O   SER A 195      34.112   9.008 147.504  1.00 45.39           O
ATOM   2988  H   SER A 195      31.347   8.451 149.363  1.00  0.00           H
ATOM   2989  HA  SER A 195      32.095   6.485 147.435  1.00  0.00           H
ATOM   2990  HB2 SER A 195      31.282   8.081 145.756  1.00  0.00           H
ATOM   2991  HB3 SER A 195      31.141   9.339 146.994  1.00  0.00           H
ATOM   2992  HG  SER A 195      29.426   7.337 146.379  1.00  0.00           H
ATOM   2993  N   ASP A 196      33.859   7.493 145.878  1.00 42.95           N
ATOM   2994  CA  ASP A 196      35.040   7.930 145.158  1.00 42.95           C
ATOM   2995  CB  ASP A 196      35.418   6.969 144.036  1.00 42.95           C
ATOM   2996  CG  ASP A 196      35.842   5.588 144.528  1.00 42.95           C
ATOM   2997  OD1 ASP A 196      36.196   5.502 145.726  1.00 42.95           O
ATOM   2998  OD2 ASP A 196      36.145   4.793 143.623  1.00 42.95           O
ATOM   2999  C   ASP A 196      34.796   9.321 144.594  1.00 42.95           C
ATOM   3000  O   ASP A 196      33.954   9.559 143.719  1.00 42.95           O
ATOM   3001  H   ASP A 196      33.333   6.717 145.512  1.00  0.00           H
ATOM   3002  HA  ASP A 196      35.873   7.971 145.867  1.00  0.00           H
ATOM   3003  HB2 ASP A 196      34.578   6.868 143.349  1.00  0.00           H
ATOM   3004  HB3 ASP A 196      36.260   7.405 143.494  1.00  0.00           H
ATOM   3005  N   ILE A 197      35.632  10.253 145.031  1.00146.07           N
ATOM   3006  CA  ILE A 197      35.427  11.680 144.770  1.00146.07           C
ATOM   3007  CB  ILE A 197      36.490  12.525 145.473  1.00146.07           C
ATOM   3008  CG2 ILE A 197      36.508  12.125 146.931  1.00146.07           C
ATOM   3009  CG1 ILE A 197      37.934  12.460 144.939  1.00146.07           C
ATOM   3010  CD1 ILE A 197      38.238  13.458 143.812  1.00146.07           C
ATOM   3011  C   ILE A 197      35.495  11.999 143.300  1.00146.07           C
ATOM   3012  O   ILE A 197      35.070  13.061 142.842  1.00146.07           O
ATOM   3013  H   ILE A 197      36.225   9.992 145.810  1.00  0.00           H
ATOM   3014  HA  ILE A 197      34.442  11.951 145.153  1.00  0.00           H
ATOM   3015  HB  ILE A 197      36.154  13.565 145.414  1.00  0.00           H
ATOM   3016 HG12 ILE A 197      38.620  12.723 145.742  1.00  0.00           H
ATOM   3017 HG13 ILE A 197      38.154  11.435 144.640  1.00  0.00           H
ATOM   3018 HG21 ILE A 197      37.494  11.878 147.324  1.00  0.00           H
ATOM   3019 HG22 ILE A 197      36.131  13.013 147.382  1.00  0.00           H
ATOM   3020 HG23 ILE A 197      35.849  11.292 147.171  1.00  0.00           H
ATOM   3021 HD11 ILE A 197      38.049  14.472 144.157  1.00  0.00           H
ATOM   3022 HD12 ILE A 197      39.277  13.341 143.518  1.00  0.00           H
ATOM   3023 HD13 ILE A 197      37.631  13.303 142.933  1.00  0.00           H
ATOM   3024  N   VAL A 198      36.320  11.227 142.605  1.00 65.66           N
ATOM   3025  CA  VAL A 198      36.516  11.483 141.200  1.00 65.66           C
ATOM   3026  CB  VAL A 198      37.708  10.714 140.657  1.00 65.66           C
ATOM   3027  CG1 VAL A 198      37.748  10.993 139.156  1.00 65.66           C
ATOM   3028  CG2 VAL A 198      38.998  11.171 141.356  1.00 65.66           C
ATOM   3029  C   VAL A 198      35.242  11.101 140.480  1.00 65.66           C
ATOM   3030  O   VAL A 198      34.793  11.850 139.614  1.00 65.66           O
ATOM   3031  H   VAL A 198      36.808  10.481 143.086  1.00  0.00           H
ATOM   3032  HA  VAL A 198      36.684  12.549 141.050  1.00  0.00           H
ATOM   3033  HB  VAL A 198      37.575   9.645 140.819  1.00  0.00           H
ATOM   3034 HG11 VAL A 198      36.822  10.705 138.670  1.00  0.00           H
ATOM   3035 HG12 VAL A 198      37.896  12.064 138.994  1.00  0.00           H
ATOM   3036 HG13 VAL A 198      38.520  10.383 138.706  1.00  0.00           H
ATOM   3037 HG21 VAL A 198      39.850  10.639 140.945  1.00  0.00           H
ATOM   3038 HG22 VAL A 198      39.136  12.247 141.247  1.00  0.00           H
ATOM   3039 HG23 VAL A 198      38.957  10.924 142.417  1.00  0.00           H
ATOM   3040  N   ALA A 199      34.703   9.927 140.807  1.00 31.38           N
ATOM   3041  CA  ALA A 199      33.484   9.456 140.191  1.00 31.38           C
ATOM   3042  CB  ALA A 199      33.159   8.065 140.726  1.00 31.38           C
ATOM   3043  C   ALA A 199      32.333  10.436 140.443  1.00 31.38           C
ATOM   3044  O   ALA A 199      31.778  10.951 139.475  1.00 31.38           O
ATOM   3045  H   ALA A 199      35.044   9.429 141.620  1.00  0.00           H
ATOM   3046  HA  ALA A 199      33.651   9.390 139.117  1.00  0.00           H
ATOM   3047  HB1 ALA A 199      34.041   7.425 140.749  1.00  0.00           H
ATOM   3048  HB2 ALA A 199      32.757   8.145 141.738  1.00  0.00           H
ATOM   3049  HB3 ALA A 199      32.414   7.615 140.070  1.00  0.00           H
ATOM   3050  N   VAL A 200      32.215  10.945 141.680  1.00 93.47           N
ATOM   3051  CA  VAL A 200      31.164  11.928 141.986  1.00 93.47           C
ATOM   3052  CB  VAL A 200      30.993  12.197 143.494  1.00 93.47           C
ATOM   3053  CG1 VAL A 200      32.100  13.071 144.076  1.00 93.47           C
ATOM   3054  CG2 VAL A 200      29.674  12.923 143.740  1.00 93.47           C
ATOM   3055  C   VAL A 200      31.397  13.241 141.252  1.00 93.47           C
ATOM   3056  O   VAL A 200      30.459  13.854 140.756  1.00 93.47           O
ATOM   3057  H   VAL A 200      32.771  10.544 142.432  1.00  0.00           H
ATOM   3058  HA  VAL A 200      30.229  11.508 141.616  1.00  0.00           H
ATOM   3059  HB  VAL A 200      30.997  11.249 144.031  1.00  0.00           H
ATOM   3060 HG11 VAL A 200      32.102  13.040 145.162  1.00  0.00           H
ATOM   3061 HG12 VAL A 200      33.013  12.635 143.727  1.00  0.00           H
ATOM   3062 HG13 VAL A 200      32.026  14.103 143.729  1.00  0.00           H
ATOM   3063 HG21 VAL A 200      29.540  13.112 144.803  1.00  0.00           H
ATOM   3064 HG22 VAL A 200      28.868  12.297 143.380  1.00  0.00           H
ATOM   3065 HG23 VAL A 200      29.634  13.861 143.189  1.00  0.00           H
ATOM   3066  N   ALA A 201      32.652  13.694 141.154  1.00 47.00           N
ATOM   3067  CA  ALA A 201      32.954  14.959 140.509  1.00 47.00           C
ATOM   3068  CB  ALA A 201      34.463  15.215 140.560  1.00 47.00           C
ATOM   3069  C   ALA A 201      32.457  14.958 139.065  1.00 47.00           C
ATOM   3070  O   ALA A 201      31.819  15.928 138.643  1.00 47.00           O
ATOM   3071  H   ALA A 201      33.401  13.167 141.586  1.00  0.00           H
ATOM   3072  HA  ALA A 201      32.425  15.754 141.039  1.00  0.00           H
ATOM   3073  HB1 ALA A 201      35.017  14.296 140.379  1.00  0.00           H
ATOM   3074  HB2 ALA A 201      34.733  15.609 141.539  1.00  0.00           H
ATOM   3075  HB3 ALA A 201      34.731  15.926 139.778  1.00  0.00           H
ATOM   3076  N   LYS A 202      32.688  13.845 138.355  1.00 65.75           N
ATOM   3077  CA  LYS A 202      32.270  13.657 136.962  1.00 65.75           C
ATOM   3078  CB  LYS A 202      32.776  12.313 136.423  1.00 65.75           C
ATOM   3079  CG  LYS A 202      34.307  12.275 136.293  1.00 65.75           C
ATOM   3080  CD  LYS A 202      34.803  10.851 136.020  1.00 65.75           C
ATOM   3081  CE  LYS A 202      36.329  10.836 135.881  1.00 65.75           C
ATOM   3082  NZ  LYS A 202      36.850   9.450 135.804  1.00 65.75           N
ATOM   3083  C   LYS A 202      30.753  13.757 136.776  1.00 65.75           C
ATOM   3084  O   LYS A 202      30.326  14.331 135.778  1.00 65.75           O
ATOM   3085  H   LYS A 202      33.076  13.046 138.852  1.00  0.00           H
ATOM   3086  HA  LYS A 202      32.708  14.453 136.363  1.00  0.00           H
ATOM   3087  HB2 LYS A 202      32.342  12.152 135.435  1.00  0.00           H
ATOM   3088  HB3 LYS A 202      32.430  11.509 137.074  1.00  0.00           H
ATOM   3089  HG2 LYS A 202      34.770  12.634 137.210  1.00  0.00           H
ATOM   3090  HG3 LYS A 202      34.610  12.933 135.478  1.00  0.00           H
ATOM   3091  HD2 LYS A 202      34.502  10.212 136.853  1.00  0.00           H
ATOM   3092  HD3 LYS A 202      34.345  10.476 135.102  1.00  0.00           H
ATOM   3093  HE2 LYS A 202      36.620  11.397 134.988  1.00  0.00           H
ATOM   3094  HE3 LYS A 202      36.769  11.354 136.738  1.00  0.00           H
ATOM   3095  HZ1 LYS A 202      37.857   9.470 135.706  1.00  0.00           H
ATOM   3096  HZ2 LYS A 202      36.456   8.968 135.005  1.00  0.00           H
ATOM   3097  HZ3 LYS A 202      36.600   8.929 136.636  1.00  0.00           H
ATOM   3098  N   ASP A 203      29.978  13.470 137.818  1.00106.66           N
ATOM   3099  CA  ASP A 203      28.516  13.587 137.784  1.00106.66           C
ATOM   3100  CB  ASP A 203      27.888  12.709 138.874  1.00106.66           C
ATOM   3101  CG  ASP A 203      27.802  11.227 138.526  1.00106.66           C
ATOM   3102  OD1 ASP A 203      28.378  10.833 137.474  1.00106.66           O
ATOM   3103  OD2 ASP A 203      26.926  10.600 139.147  1.00106.66           O
ATOM   3104  C   ASP A 203      28.005  15.021 137.955  1.00106.66           C
ATOM   3105  O   ASP A 203      26.854  15.315 137.628  1.00106.66           O
ATOM   3106  H   ASP A 203      30.397  13.036 138.631  1.00  0.00           H
ATOM   3107  HA  ASP A 203      28.161  13.239 136.813  1.00  0.00           H
ATOM   3108  HB2 ASP A 203      28.408  12.833 139.823  1.00  0.00           H
ATOM   3109  HB3 ASP A 203      26.861  13.043 139.031  1.00  0.00           H
ATOM   3110  N   THR A 204      28.835  15.941 138.453  1.00145.45           N
ATOM   3111  CA  THR A 204      28.360  17.275 138.839  1.00145.45           C
ATOM   3112  CB  THR A 204      28.811  17.690 140.237  1.00145.45           C
ATOM   3113  OG1 THR A 204      30.211  17.804 140.333  1.00145.45           O
ATOM   3114  CG2 THR A 204      28.335  16.688 141.282  1.00145.45           C
ATOM   3115  C   THR A 204      28.757  18.322 137.820  1.00145.45           C
ATOM   3116  O   THR A 204      29.918  18.465 137.435  1.00145.45           O
ATOM   3117  H   THR A 204      29.779  15.655 138.682  1.00  0.00           H
ATOM   3118  HA  THR A 204      27.269  17.261 138.878  1.00  0.00           H
ATOM   3119  HB  THR A 204      28.363  18.658 140.459  1.00  0.00           H
ATOM   3120  HG1 THR A 204      30.589  17.215 139.662  1.00  0.00           H
ATOM   3121 HG21 THR A 204      28.628  17.029 142.267  1.00  0.00           H
ATOM   3122 HG22 THR A 204      27.251  16.595 141.241  1.00  0.00           H
ATOM   3123 HG23 THR A 204      28.783  15.713 141.100  1.00  0.00           H
ATOM   3124  N   GLN A 205      27.785  19.133 137.436  1.00128.54           N
ATOM   3125  CA  GLN A 205      27.942  20.151 136.425  1.00128.54           C
ATOM   3126  CB  GLN A 205      26.778  20.003 135.461  1.00128.54           C
ATOM   3127  CG  GLN A 205      26.696  18.708 134.648  1.00128.54           C
ATOM   3128  CD  GLN A 205      25.594  18.799 133.581  1.00128.54           C
ATOM   3129  OE1 GLN A 205      25.516  17.995 132.668  1.00128.54           O
ATOM   3130  NE2 GLN A 205      24.920  19.926 133.440  1.00128.54           N
ATOM   3131  C   GLN A 205      27.911  21.578 136.973  1.00128.54           C
ATOM   3132  O   GLN A 205      28.709  22.394 136.511  1.00128.54           O
ATOM   3133  H   GLN A 205      26.843  18.979 137.799  1.00  0.00           H
ATOM   3134  HA  GLN A 205      28.880  20.017 135.887  1.00  0.00           H
ATOM   3135  HB2 GLN A 205      25.862  20.029 136.041  1.00  0.00           H
ATOM   3136  HB3 GLN A 205      26.815  20.865 134.791  1.00  0.00           H
ATOM   3137  HG2 GLN A 205      27.660  18.497 134.203  1.00  0.00           H
ATOM   3138  HG3 GLN A 205      26.487  17.870 135.308  1.00  0.00           H
ATOM   3139 HE21 GLN A 205      24.961  20.617 134.185  1.00  0.00           H
ATOM   3140 HE22 GLN A 205      24.170  19.910 132.780  1.00  0.00           H
ATOM   3141  N   ASN A 206      26.929  21.953 137.798  1.00 82.60           N
ATOM   3142  CA  ASN A 206      26.501  23.346 137.890  1.00 82.60           C
ATOM   3143  CB  ASN A 206      25.015  23.535 137.564  1.00 82.60           C
ATOM   3144  CG  ASN A 206      24.642  23.088 136.159  1.00 82.60           C
ATOM   3145  OD1 ASN A 206      24.548  21.937 135.797  1.00 82.60           O
ATOM   3146  ND2 ASN A 206      24.457  23.987 135.238  1.00 82.60           N
ATOM   3147  C   ASN A 206      26.802  23.937 139.268  1.00 82.60           C
ATOM   3148  O   ASN A 206      26.404  23.392 140.294  1.00 82.60           O
ATOM   3149  H   ASN A 206      26.304  21.233 138.170  1.00  0.00           H
ATOM   3150  HA  ASN A 206      27.029  23.908 137.125  1.00  0.00           H
ATOM   3151  HB2 ASN A 206      24.399  23.008 138.293  1.00  0.00           H
ATOM   3152  HB3 ASN A 206      24.802  24.601 137.659  1.00  0.00           H
ATOM   3153 HD21 ASN A 206      24.718  24.948 135.397  1.00  0.00           H
ATOM   3154 HD22 ASN A 206      24.429  23.629 134.300  1.00  0.00           H
ATOM   3155  N   PRO A 207      27.401  25.129 139.317  1.00185.06           N
ATOM   3156  CA  PRO A 207      27.532  25.881 140.554  1.00185.06           C
ATOM   3157  CD  PRO A 207      28.237  25.659 138.264  1.00185.06           C
ATOM   3158  CB  PRO A 207      28.486  27.030 140.215  1.00185.06           C
ATOM   3159  CG  PRO A 207      29.217  26.575 138.954  1.00185.06           C
ATOM   3160  C   PRO A 207      26.195  26.347 141.124  1.00185.06           C
ATOM   3161  O   PRO A 207      25.334  26.760 140.349  1.00185.06           O
ATOM   3162  HA  PRO A 207      27.968  25.227 141.294  1.00  0.00           H
ATOM   3163  HD2 PRO A 207      28.785  24.863 137.757  1.00  0.00           H
ATOM   3164  HD3 PRO A 207      27.626  26.217 137.559  1.00  0.00           H
ATOM   3165  HB2 PRO A 207      27.939  27.950 140.012  1.00  0.00           H
ATOM   3166  HB3 PRO A 207      29.196  27.172 141.015  1.00  0.00           H
ATOM   3167  HG2 PRO A 207      30.108  26.013 139.221  1.00  0.00           H
ATOM   3168  HG3 PRO A 207      29.469  27.394 138.298  1.00  0.00           H
ATOM   3169  N   VAL A 208      26.148  26.530 142.460  1.00151.25           N
ATOM   3170  CA  VAL A 208      25.087  27.257 143.217  1.00151.25           C
ATOM   3171  CB  VAL A 208      25.428  28.724 143.533  1.00151.25           C
ATOM   3172  CG1 VAL A 208      26.453  28.808 144.637  1.00151.25           C
ATOM   3173  CG2 VAL A 208      25.888  29.496 142.298  1.00151.25           C
ATOM   3174  C   VAL A 208      23.726  27.238 142.535  1.00151.25           C
ATOM   3175  O   VAL A 208      23.204  28.259 142.077  1.00151.25           O
ATOM   3176  H   VAL A 208      26.932  26.157 142.990  1.00  0.00           H
ATOM   3177  HA  VAL A 208      24.967  26.750 144.177  1.00  0.00           H
ATOM   3178  HB  VAL A 208      24.550  29.231 143.937  1.00  0.00           H
ATOM   3179 HG21 VAL A 208      26.205  28.854 141.486  1.00  0.00           H
ATOM   3180 HG22 VAL A 208      25.038  30.064 141.924  1.00  0.00           H
ATOM   3181 HG23 VAL A 208      26.719  30.147 142.535  1.00  0.00           H
ATOM   3182 HG11 VAL A 208      26.002  28.576 145.601  1.00  0.00           H
ATOM   3183 HG12 VAL A 208      26.888  29.805 144.678  1.00  0.00           H
ATOM   3184 HG13 VAL A 208      27.191  28.059 144.412  1.00  0.00           H
ATOM   3185  N   GLY A 209      23.156  26.044 142.410  1.00 39.41           N
ATOM   3186  CA  GLY A 209      21.845  25.903 141.801  1.00 39.41           C
ATOM   3187  C   GLY A 209      20.853  26.884 142.428  1.00 39.41           C
ATOM   3188  O   GLY A 209      20.853  27.095 143.644  1.00 39.41           O
ATOM   3189  H   GLY A 209      23.633  25.235 142.779  1.00  0.00           H
ATOM   3190  HA2 GLY A 209      21.956  26.137 140.742  1.00  0.00           H
ATOM   3191  HA3 GLY A 209      21.480  24.883 141.914  1.00  0.00           H
ATOM   3192  N   CYS A 210      19.970  27.472 141.625  1.00 68.70           N
ATOM   3193  CA  CYS A 210      19.034  28.498 142.104  1.00 68.70           C
ATOM   3194  CB  CYS A 210      18.093  28.866 140.958  1.00 68.70           C
ATOM   3195  SG  CYS A 210      18.993  29.492 139.509  1.00 68.70           S
ATOM   3196  C   CYS A 210      18.176  27.986 143.266  1.00 68.70           C
ATOM   3197  O   CYS A 210      17.794  28.730 144.171  1.00 68.70           O
ATOM   3198  H   CYS A 210      19.997  27.250 140.641  1.00  0.00           H
ATOM   3199  HA  CYS A 210      19.590  29.372 142.449  1.00  0.00           H
ATOM   3200  HB2 CYS A 210      17.536  27.969 140.675  1.00  0.00           H
ATOM   3201  HB3 CYS A 210      17.385  29.616 141.312  1.00  0.00           H
ATOM   3202  HG  CYS A 210      19.678  30.456 140.132  1.00  0.00           H
ATOM   3203  N   ILE A 211      17.883  26.688 143.197  1.00 90.03           N
ATOM   3204  CA  ILE A 211      17.082  25.944 144.151  1.00 90.03           C
ATOM   3205  CB  ILE A 211      16.861  24.502 143.655  1.00 90.03           C
ATOM   3206  CG2 ILE A 211      16.122  24.518 142.307  1.00 90.03           C
ATOM   3207  CG1 ILE A 211      18.192  23.708 143.608  1.00 90.03           C
ATOM   3208  CD1 ILE A 211      17.997  22.198 143.485  1.00 90.03           C
ATOM   3209  C   ILE A 211      17.682  25.905 145.554  1.00 90.03           C
ATOM   3210  O   ILE A 211      16.968  25.524 146.476  1.00 90.03           O
ATOM   3211  H   ILE A 211      18.269  26.169 142.423  1.00  0.00           H
ATOM   3212  HA  ILE A 211      16.118  26.440 144.214  1.00  0.00           H
ATOM   3213  HB  ILE A 211      16.197  24.016 144.367  1.00  0.00           H
ATOM   3214 HG12 ILE A 211      18.809  24.065 142.783  1.00  0.00           H
ATOM   3215 HG13 ILE A 211      18.755  23.852 144.528  1.00  0.00           H
ATOM   3216 HD11 ILE A 211      18.972  21.712 143.489  1.00  0.00           H
ATOM   3217 HD12 ILE A 211      17.488  21.953 142.555  1.00  0.00           H
ATOM   3218 HD13 ILE A 211      17.421  21.832 144.336  1.00  0.00           H
ATOM   3219 HG21 ILE A 211      15.903  23.499 141.990  1.00  0.00           H
ATOM   3220 HG22 ILE A 211      16.723  24.997 141.535  1.00  0.00           H
ATOM   3221 HG23 ILE A 211      15.178  25.053 142.419  1.00  0.00           H
ATOM   3222  N   HIS A 212      18.989  26.153 145.727  1.00111.78           N
ATOM   3223  CA  HIS A 212      19.610  26.055 147.053  1.00111.78           C
ATOM   3224  ND1 HIS A 212      22.308  25.276 145.137  1.00111.78           N
ATOM   3225  CG  HIS A 212      21.999  25.415 146.461  1.00111.78           C
ATOM   3226  CB  HIS A 212      21.086  26.450 147.030  1.00111.78           C
ATOM   3227  NE2 HIS A 212      23.631  23.927 146.237  1.00111.78           N
ATOM   3228  CD2 HIS A 212      22.798  24.554 147.161  1.00111.78           C
ATOM   3229  CE1 HIS A 212      23.287  24.372 145.029  1.00111.78           C
ATOM   3230  C   HIS A 212      18.906  26.967 148.048  1.00111.78           C
ATOM   3231  O   HIS A 212      18.689  26.580 149.190  1.00111.78           O
ATOM   3232  H   HIS A 212      19.564  26.427 144.937  1.00  0.00           H
ATOM   3233  HA  HIS A 212      19.521  25.029 147.411  1.00  0.00           H
ATOM   3234  HB2 HIS A 212      21.214  27.382 146.478  1.00  0.00           H
ATOM   3235  HB3 HIS A 212      21.411  26.627 148.056  1.00  0.00           H
ATOM   3236  HD2 HIS A 212      22.813  24.412 148.233  1.00  0.00           H
ATOM   3237  HE1 HIS A 212      23.696  23.999 144.100  1.00  0.00           H
ATOM   3238  HD1 HIS A 212      21.940  25.852 144.390  1.00  0.00           H
ATOM   3239  N   CYS A 213      18.474  28.139 147.574  1.00114.38           N
ATOM   3240  CA  CYS A 213      17.741  29.093 148.387  1.00114.38           C
ATOM   3241  CB  CYS A 213      18.256  30.486 148.060  1.00114.38           C
ATOM   3242  SG  CYS A 213      19.868  30.812 148.834  1.00114.38           S
ATOM   3243  C   CYS A 213      16.218  29.095 148.193  1.00114.38           C
ATOM   3244  O   CYS A 213      15.516  29.647 149.037  1.00114.38           O
ATOM   3245  H   CYS A 213      18.731  28.399 146.633  1.00  0.00           H
ATOM   3246  HA  CYS A 213      17.920  28.887 149.442  1.00  0.00           H
ATOM   3247  HB2 CYS A 213      18.301  30.663 146.988  1.00  0.00           H
ATOM   3248  HB3 CYS A 213      17.504  31.148 148.472  1.00  0.00           H
ATOM   3249  HG  CYS A 213      20.742  30.485 147.888  1.00  0.00           H
ATOM   3250  N   HIS A 214      15.707  28.654 147.039  1.00 67.00           N
ATOM   3251  CA  HIS A 214      14.274  28.744 146.727  1.00 67.00           C
ATOM   3252  ND1 HIS A 214      14.302  32.016 146.535  1.00 67.00           N
ATOM   3253  CG  HIS A 214      14.625  31.034 145.597  1.00 67.00           C
ATOM   3254  CB  HIS A 214      14.016  29.654 145.514  1.00 67.00           C
ATOM   3255  NE2 HIS A 214      15.835  32.823 145.170  1.00 67.00           N
ATOM   3256  CD2 HIS A 214      15.566  31.540 144.746  1.00 67.00           C
ATOM   3257  CE1 HIS A 214      15.075  33.069 146.252  1.00 67.00           C
ATOM   3258  C   HIS A 214      13.730  27.350 146.465  1.00 67.00           C
ATOM   3259  O   HIS A 214      14.285  26.625 145.640  1.00 67.00           O
ATOM   3260  H   HIS A 214      16.317  28.225 146.359  1.00  0.00           H
ATOM   3261  HA  HIS A 214      13.730  29.161 147.575  1.00  0.00           H
ATOM   3262  HB2 HIS A 214      14.386  29.164 144.612  1.00  0.00           H
ATOM   3263  HB3 HIS A 214      12.937  29.772 145.407  1.00  0.00           H
ATOM   3264  HD2 HIS A 214      16.016  31.012 143.917  1.00  0.00           H
ATOM   3265  HE1 HIS A 214      15.078  33.983 146.828  1.00  0.00           H
ATOM   3266  HE2 HIS A 214      16.507  33.455 144.759  1.00  0.00           H
ATOM   3267  N   ASP A 215      12.656  26.961 147.146  1.00 98.26           N
ATOM   3268  CA  ASP A 215      11.982  25.711 146.818  1.00 98.26           C
ATOM   3269  CB  ASP A 215      10.853  25.378 147.805  1.00 98.26           C
ATOM   3270  CG  ASP A 215      10.511  23.898 147.650  1.00 98.26           C
ATOM   3271  OD1 ASP A 215       9.928  23.655 146.563  1.00 98.26           O
ATOM   3272  OD2 ASP A 215      11.293  23.112 148.221  1.00 98.26           O
ATOM   3273  C   ASP A 215      11.464  25.781 145.374  1.00 98.26           C
ATOM   3274  O   ASP A 215      10.844  26.776 145.000  1.00 98.26           O
ATOM   3275  H   ASP A 215      12.218  27.595 147.807  1.00  0.00           H
ATOM   3276  HA  ASP A 215      12.720  24.919 146.890  1.00  0.00           H
ATOM   3277  HB2 ASP A 215      11.158  25.568 148.833  1.00  0.00           H
ATOM   3278  HB3 ASP A 215       9.979  25.996 147.601  1.00  0.00           H
ATOM   3279  N   PRO A 216      11.768  24.815 144.500  1.00 97.42           N
ATOM   3280  CA  PRO A 216      11.275  24.839 143.130  1.00 97.42           C
ATOM   3281  CD  PRO A 216      12.588  23.650 144.762  1.00 97.42           C
ATOM   3282  CB  PRO A 216      11.981  23.678 142.434  1.00 97.42           C
ATOM   3283  CG  PRO A 216      12.358  22.729 143.574  1.00 97.42           C
ATOM   3284  C   PRO A 216       9.752  24.697 143.019  1.00 97.42           C
ATOM   3285  O   PRO A 216       9.182  25.171 142.032  1.00 97.42           O
ATOM   3286  HA  PRO A 216      11.560  25.782 142.660  1.00  0.00           H
ATOM   3287  HD2 PRO A 216      12.289  23.150 145.683  1.00  0.00           H
ATOM   3288  HD3 PRO A 216      13.634  23.953 144.819  1.00  0.00           H
ATOM   3289  HB2 PRO A 216      12.881  24.050 141.947  1.00  0.00           H
ATOM   3290  HB3 PRO A 216      11.327  23.188 141.711  1.00  0.00           H
ATOM   3291  HG2 PRO A 216      13.252  22.153 143.344  1.00  0.00           H
ATOM   3292  HG3 PRO A 216      11.516  22.074 143.801  1.00  0.00           H
ATOM   3293  N   HIS A 217       9.089  24.001 143.945  1.00114.77           N
ATOM   3294  CA  HIS A 217       7.645  23.755 143.880  1.00114.77           C
ATOM   3295  ND1 HIS A 217       9.119  20.614 144.737  1.00114.77           N
ATOM   3296  CG  HIS A 217       8.159  21.294 143.999  1.00114.77           C
ATOM   3297  CB  HIS A 217       7.318  22.409 144.530  1.00114.77           C
ATOM   3298  NE2 HIS A 217       9.100  19.820 142.693  1.00114.77           N
ATOM   3299  CD2 HIS A 217       8.152  20.820 142.725  1.00114.77           C
ATOM   3300  CE1 HIS A 217       9.650  19.712 143.915  1.00114.77           C
ATOM   3301  C   HIS A 217       6.849  24.870 144.540  1.00114.77           C
ATOM   3302  O   HIS A 217       5.949  25.425 143.909  1.00114.77           O
ATOM   3303  H   HIS A 217       9.595  23.630 144.757  1.00  0.00           H
ATOM   3304  HA  HIS A 217       7.335  23.713 142.840  1.00  0.00           H
ATOM   3305  HB2 HIS A 217       7.527  22.444 145.586  1.00  0.00           H
ATOM   3306  HB3 HIS A 217       6.259  22.181 144.407  1.00  0.00           H
ATOM   3307  HD2 HIS A 217       7.509  21.160 141.930  1.00  0.00           H
ATOM   3308  HE1 HIS A 217      10.402  18.995 144.213  1.00  0.00           H
ATOM   3309  HE2 HIS A 217       9.285  19.195 141.934  1.00  0.00           H
ATOM   3310  N   GLY A 218       7.321  25.348 145.689  1.00 77.12           N
ATOM   3311  CA  GLY A 218       6.684  26.438 146.417  1.00 77.12           C
ATOM   3312  C   GLY A 218       7.216  27.803 146.107  1.00 77.12           C
ATOM   3313  O   GLY A 218       6.616  28.806 146.486  1.00 77.12           O
ATOM   3314  H   GLY A 218       8.049  24.809 146.156  1.00  0.00           H
ATOM   3315  HA2 GLY A 218       6.932  26.325 147.461  1.00  0.00           H
ATOM   3316  HA3 GLY A 218       5.602  26.428 146.269  1.00  0.00           H
ATOM   3317  N   THR A 219       8.441  27.885 145.618  1.00102.06           N
ATOM   3318  CA  THR A 219       9.092  29.174 145.356  1.00102.06           C
ATOM   3319  CB  THR A 219       8.171  30.048 144.484  1.00102.06           C
ATOM   3320  OG1 THR A 219       7.545  29.241 143.522  1.00102.06           O
ATOM   3321  CG2 THR A 219       8.888  31.142 143.719  1.00102.06           C
ATOM   3322  C   THR A 219       9.470  29.880 146.663  1.00102.06           C
ATOM   3323  O   THR A 219       9.832  31.057 146.650  1.00102.06           O
ATOM   3324  H   THR A 219       8.975  27.036 145.454  1.00  0.00           H
ATOM   3325  HA  THR A 219      10.005  28.982 144.798  1.00  0.00           H
ATOM   3326  HB  THR A 219       7.395  30.508 145.094  1.00  0.00           H
ATOM   3327 HG21 THR A 219       8.183  31.671 143.086  1.00  0.00           H
ATOM   3328 HG22 THR A 219       9.324  31.844 144.423  1.00  0.00           H
ATOM   3329 HG23 THR A 219       9.668  30.691 143.108  1.00  0.00           H
ATOM   3330  HG1 THR A 219       6.904  29.736 143.027  1.00  0.00           H
ATOM   3331  N   GLN A 220       9.181  29.255 147.809  1.00 47.12           N
ATOM   3332  CA  GLN A 220       9.428  29.848 149.106  1.00 47.12           C
ATOM   3333  CB  GLN A 220       8.602  29.192 150.212  1.00 47.12           C
ATOM   3334  CG  GLN A 220       7.090  29.397 150.056  1.00 47.12           C
ATOM   3335  CD  GLN A 220       6.332  28.797 151.236  1.00 47.12           C
ATOM   3336  OE1 GLN A 220       6.893  28.195 152.124  1.00 47.12           O
ATOM   3337  NE2 GLN A 220       5.025  28.908 151.276  1.00 47.12           N
ATOM   3338  C   GLN A 220      10.913  29.741 149.461  1.00 47.12           C
ATOM   3339  O   GLN A 220      11.628  28.894 148.920  1.00 47.12           O
ATOM   3340  H   GLN A 220       8.907  28.284 147.780  1.00  0.00           H
ATOM   3341  HA  GLN A 220       9.133  30.891 149.040  1.00  0.00           H
ATOM   3342  HB2 GLN A 220       8.833  28.127 150.259  1.00  0.00           H
ATOM   3343  HB3 GLN A 220       8.897  29.643 151.162  1.00  0.00           H
ATOM   3344  HG2 GLN A 220       6.871  30.464 150.004  1.00  0.00           H
ATOM   3345  HG3 GLN A 220       6.746  28.918 149.142  1.00  0.00           H
ATOM   3346 HE21 GLN A 220       4.492  29.373 150.575  1.00  0.00           H
ATOM   3347 HE22 GLN A 220       4.603  28.480 152.089  1.00  0.00           H
ATOM   3348  N   PRO A 221      11.399  30.649 150.310  1.00161.94           N
ATOM   3349  CA  PRO A 221      12.738  30.574 150.857  1.00161.94           C
ATOM   3350  CD  PRO A 221      10.739  31.883 150.676  1.00161.94           C
ATOM   3351  CB  PRO A 221      12.885  31.794 151.759  1.00161.94           C
ATOM   3352  CG  PRO A 221      11.841  32.765 151.218  1.00161.94           C
ATOM   3353  C   PRO A 221      12.992  29.281 151.626  1.00161.94           C
ATOM   3354  O   PRO A 221      12.168  28.829 152.418  1.00161.94           O
ATOM   3355  HA  PRO A 221      13.435  30.642 150.024  1.00  0.00           H
ATOM   3356  HD2 PRO A 221       9.973  31.704 151.434  1.00  0.00           H
ATOM   3357  HD3 PRO A 221      10.310  32.360 149.795  1.00  0.00           H
ATOM   3358  HB2 PRO A 221      12.636  31.541 152.790  1.00  0.00           H
ATOM   3359  HB3 PRO A 221      13.894  32.199 151.686  1.00  0.00           H
ATOM   3360  HG2 PRO A 221      12.268  33.329 150.388  1.00  0.00           H
ATOM   3361  HG3 PRO A 221      11.447  33.416 151.994  1.00  0.00           H
ATOM   3362  N   ARG A 222      14.193  28.746 151.454  1.00121.52           N
ATOM   3363  CA  ARG A 222      14.651  27.541 152.128  1.00121.52           C
ATOM   3364  CB  ARG A 222      14.055  26.298 151.427  1.00121.52           C
ATOM   3365  CG  ARG A 222      14.614  26.114 150.011  1.00121.52           C
ATOM   3366  CD  ARG A 222      14.103  24.817 149.408  1.00121.52           C
ATOM   3367  NE  ARG A 222      14.846  24.468 148.188  1.00121.52           N
ATOM   3368  CZ  ARG A 222      15.008  23.244 147.740  1.00121.52           C
ATOM   3369  NH1 ARG A 222      14.453  22.226 148.316  1.00121.52           N
ATOM   3370  NH2 ARG A 222      15.792  23.025 146.731  1.00121.52           N
ATOM   3371  C   ARG A 222      16.169  27.495 152.167  1.00121.52           C
ATOM   3372  O   ARG A 222      16.852  28.240 151.463  1.00121.52           O
ATOM   3373  H   ARG A 222      14.832  29.176 150.790  1.00  0.00           H
ATOM   3374  HA  ARG A 222      14.313  27.558 153.167  1.00  0.00           H
ATOM   3375  HB2 ARG A 222      14.289  25.399 151.996  1.00  0.00           H
ATOM   3376  HB3 ARG A 222      12.966  26.377 151.398  1.00  0.00           H
ATOM   3377  HG2 ARG A 222      15.700  26.050 150.049  1.00  0.00           H
ATOM   3378  HG3 ARG A 222      14.320  26.955 149.387  1.00  0.00           H
ATOM   3379  HD2 ARG A 222      14.216  24.026 150.147  1.00  0.00           H
ATOM   3380  HD3 ARG A 222      13.049  24.914 149.184  1.00  0.00           H
ATOM   3381  HE  ARG A 222      15.307  25.212 147.678  1.00  0.00           H
ATOM   3382 HH11 ARG A 222      13.728  22.423 148.996  1.00  0.00           H
ATOM   3383 HH12 ARG A 222      14.597  21.295 147.997  1.00  0.00           H
ATOM   3384 HH21 ARG A 222      16.321  23.829 146.419  1.00  0.00           H
ATOM   3385 HH22 ARG A 222      16.055  22.092 146.487  1.00  0.00           H
ATOM   3386  N   VAL A 223      16.628  26.385 152.699  1.00148.36           N
ATOM   3387  CA  VAL A 223      17.975  25.865 152.581  1.00148.36           C
ATOM   3388  CB  VAL A 223      18.745  26.195 153.863  1.00148.36           C
ATOM   3389  CG1 VAL A 223      17.933  25.920 155.122  1.00148.36           C
ATOM   3390  CG2 VAL A 223      20.030  25.400 153.962  1.00148.36           C
ATOM   3391  C   VAL A 223      17.904  24.367 152.314  1.00148.36           C
ATOM   3392  O   VAL A 223      16.993  23.673 152.759  1.00148.36           O
ATOM   3393  H   VAL A 223      15.973  25.838 153.254  1.00  0.00           H
ATOM   3394  HA  VAL A 223      18.483  26.337 151.742  1.00  0.00           H
ATOM   3395  HB  VAL A 223      18.998  27.256 153.829  1.00  0.00           H
ATOM   3396 HG11 VAL A 223      17.389  24.990 155.017  1.00  0.00           H
ATOM   3397 HG12 VAL A 223      18.573  25.880 156.005  1.00  0.00           H
ATOM   3398 HG13 VAL A 223      17.194  26.705 155.243  1.00  0.00           H
ATOM   3399 HG21 VAL A 223      19.859  24.395 154.341  1.00  0.00           H
ATOM   3400 HG22 VAL A 223      20.684  25.923 154.650  1.00  0.00           H
ATOM   3401 HG23 VAL A 223      20.471  25.327 152.978  1.00  0.00           H
ATOM   3402  N   VAL A 224      18.859  23.873 151.538  1.00110.17           N
ATOM   3403  CA  VAL A 224      19.002  22.443 151.235  1.00110.17           C
ATOM   3404  CB  VAL A 224      19.256  22.245 149.737  1.00110.17           C
ATOM   3405  CG1 VAL A 224      18.054  22.754 148.946  1.00110.17           C
ATOM   3406  CG2 VAL A 224      20.521  22.962 149.242  1.00110.17           C
ATOM   3407  C   VAL A 224      20.144  21.775 151.979  1.00110.17           C
ATOM   3408  O   VAL A 224      20.244  20.554 151.941  1.00110.17           O
ATOM   3409  H   VAL A 224      19.505  24.521 151.106  1.00  0.00           H
ATOM   3410  HA  VAL A 224      18.097  21.903 151.515  1.00  0.00           H
ATOM   3411  HB  VAL A 224      19.362  21.180 149.536  1.00  0.00           H
ATOM   3412 HG11 VAL A 224      18.214  22.566 147.889  1.00  0.00           H
ATOM   3413 HG12 VAL A 224      17.893  23.819 149.119  1.00  0.00           H
ATOM   3414 HG13 VAL A 224      17.176  22.218 149.281  1.00  0.00           H
ATOM   3415 HG21 VAL A 224      20.665  22.775 148.181  1.00  0.00           H
ATOM   3416 HG22 VAL A 224      20.445  24.034 149.414  1.00  0.00           H
ATOM   3417 HG23 VAL A 224      21.400  22.584 149.765  1.00  0.00           H
ATOM   3418  N   ARG A 225      21.133  22.564 152.409  1.00182.22           N
ATOM   3419  CA  ARG A 225      22.411  22.026 152.846  1.00182.22           C
ATOM   3420  CB  ARG A 225      23.371  23.157 153.160  1.00182.22           C
ATOM   3421  CG  ARG A 225      24.879  22.913 152.997  1.00182.22           C
ATOM   3422  CD  ARG A 225      25.388  21.495 153.235  1.00182.22           C
ATOM   3423  NE  ARG A 225      26.852  21.452 153.058  1.00182.22           N
ATOM   3424  CZ  ARG A 225      27.677  20.616 153.657  1.00182.22           C
ATOM   3425  NH1 ARG A 225      27.222  19.685 154.432  1.00182.22           N
ATOM   3426  NH2 ARG A 225      28.960  20.677 153.472  1.00182.22           N
ATOM   3427  C   ARG A 225      22.160  21.226 154.107  1.00182.22           C
ATOM   3428  O   ARG A 225      21.795  21.779 155.134  1.00182.22           O
ATOM   3429  H   ARG A 225      21.001  23.563 152.419  1.00  0.00           H
ATOM   3430  HA  ARG A 225      22.815  21.381 152.068  1.00  0.00           H
ATOM   3431  HB2 ARG A 225      23.101  24.056 152.611  1.00  0.00           H
ATOM   3432  HB3 ARG A 225      23.172  23.352 154.194  1.00  0.00           H
ATOM   3433  HG2 ARG A 225      25.397  23.542 153.714  1.00  0.00           H
ATOM   3434  HG3 ARG A 225      25.174  23.231 151.999  1.00  0.00           H
ATOM   3435  HD2 ARG A 225      25.124  21.200 154.252  1.00  0.00           H
ATOM   3436  HD3 ARG A 225      24.918  20.810 152.529  1.00  0.00           H
ATOM   3437  HE  ARG A 225      27.271  22.167 152.486  1.00  0.00           H
ATOM   3438 HH11 ARG A 225      26.247  19.480 154.450  1.00  0.00           H
ATOM   3439 HH12 ARG A 225      27.854  19.094 154.967  1.00  0.00           H
ATOM   3440 HH21 ARG A 225      29.373  21.403 152.918  1.00  0.00           H
ATOM   3441 HH22 ARG A 225      29.558  20.024 153.957  1.00  0.00           H
ATOM   3442  N   ASP A 226      22.536  19.974 154.050  1.00151.96           N
ATOM   3443  CA  ASP A 226      22.305  19.046 155.130  1.00151.96           C
ATOM   3444  CB  ASP A 226      22.995  17.785 154.643  1.00151.96           C
ATOM   3445  CG  ASP A 226      23.251  16.956 155.845  1.00151.96           C
ATOM   3446  OD1 ASP A 226      24.614  17.199 156.267  1.00151.96           O
ATOM   3447  OD2 ASP A 226      22.511  16.437 156.354  1.00151.96           O
ATOM   3448  C   ASP A 226      22.850  19.527 156.486  1.00151.96           C
ATOM   3449  O   ASP A 226      22.102  19.634 157.450  1.00151.96           O
ATOM   3450  H   ASP A 226      22.904  19.603 153.193  1.00  0.00           H
ATOM   3451  HA  ASP A 226      21.242  18.866 155.270  1.00  0.00           H
ATOM   3452  HB2 ASP A 226      22.289  17.199 154.021  1.00  0.00           H
ATOM   3453  HB3 ASP A 226      23.882  17.995 154.086  1.00  0.00           H
ATOM   3454  N   GLY A 227      24.101  19.990 156.480  1.00 45.00           N
ATOM   3455  CA  GLY A 227      24.817  20.173 157.726  1.00 45.00           C
ATOM   3456  C   GLY A 227      24.350  21.423 158.472  1.00 45.00           C
ATOM   3457  O   GLY A 227      24.271  21.416 159.692  1.00 45.00           O
ATOM   3458  H   GLY A 227      24.638  19.861 155.647  1.00  0.00           H
ATOM   3459  HA2 GLY A 227      25.862  20.236 157.478  1.00  0.00           H
ATOM   3460  HA3 GLY A 227      24.714  19.299 158.368  1.00  0.00           H
ATOM   3461  N   LEU A 228      23.773  22.386 157.744  1.00125.09           N
ATOM   3462  CA  LEU A 228      23.075  23.504 158.369  1.00125.09           C
ATOM   3463  CB  LEU A 228      22.573  24.550 157.381  1.00125.09           C
ATOM   3464  CG  LEU A 228      23.664  25.499 156.947  1.00125.09           C
ATOM   3465  CD1 LEU A 228      24.528  24.836 155.892  1.00125.09           C
ATOM   3466  CD2 LEU A 228      22.922  26.717 156.395  1.00125.09           C
ATOM   3467  C   LEU A 228      21.832  23.028 159.063  1.00125.09           C
ATOM   3468  O   LEU A 228      21.527  23.525 160.134  1.00125.09           O
ATOM   3469  H   LEU A 228      23.737  22.281 156.744  1.00  0.00           H
ATOM   3470  HA  LEU A 228      23.724  23.972 159.112  1.00  0.00           H
ATOM   3471  HB2 LEU A 228      22.072  24.098 156.522  1.00  0.00           H
ATOM   3472  HB3 LEU A 228      21.831  25.138 157.924  1.00  0.00           H
ATOM   3473  HG  LEU A 228      24.286  25.793 157.788  1.00  0.00           H
ATOM   3474 HD21 LEU A 228      22.095  27.009 157.033  1.00  0.00           H
ATOM   3475 HD22 LEU A 228      23.594  27.545 156.415  1.00  0.00           H
ATOM   3476 HD23 LEU A 228      22.554  26.544 155.395  1.00  0.00           H
ATOM   3477 HD11 LEU A 228      24.799  23.813 156.113  1.00  0.00           H
ATOM   3478 HD12 LEU A 228      25.435  25.405 155.752  1.00  0.00           H
ATOM   3479 HD13 LEU A 228      23.982  24.856 154.984  1.00  0.00           H
ATOM   3480  N   ILE A 229      21.022  22.244 158.346  1.00104.81           N
ATOM   3481  CA  ILE A 229      19.792  21.720 158.916  1.00104.81           C
ATOM   3482  CB  ILE A 229      19.012  20.851 157.933  1.00104.81           C
ATOM   3483  CG2 ILE A 229      17.619  20.621 158.508  1.00104.81           C
ATOM   3484  CG1 ILE A 229      18.826  21.450 156.537  1.00104.81           C
ATOM   3485  CD1 ILE A 229      17.999  22.721 156.495  1.00104.81           C
ATOM   3486  C   ILE A 229      20.120  20.905 160.166  1.00104.81           C
ATOM   3487  O   ILE A 229      19.321  20.875 161.098  1.00104.81           O
ATOM   3488  H   ILE A 229      21.354  21.882 157.460  1.00  0.00           H
ATOM   3489  HA  ILE A 229      19.160  22.561 159.176  1.00  0.00           H
ATOM   3490  HB  ILE A 229      19.530  19.899 157.827  1.00  0.00           H
ATOM   3491 HG12 ILE A 229      19.787  21.701 156.143  1.00  0.00           H
ATOM   3492 HG13 ILE A 229      18.377  20.711 155.872  1.00  0.00           H
ATOM   3493 HG21 ILE A 229      17.020  21.525 158.458  1.00  0.00           H
ATOM   3494 HG22 ILE A 229      17.144  19.827 157.952  1.00  0.00           H
ATOM   3495 HG23 ILE A 229      17.626  20.413 159.570  1.00  0.00           H
ATOM   3496 HD11 ILE A 229      18.291  23.256 155.605  1.00  0.00           H
ATOM   3497 HD12 ILE A 229      16.959  22.428 156.440  1.00  0.00           H
ATOM   3498 HD13 ILE A 229      18.155  23.346 157.375  1.00  0.00           H
ATOM   3499  N   GLN A 230      21.182  20.096 160.090  1.00138.40           N
ATOM   3500  CA  GLN A 230      21.710  19.387 161.246  1.00138.40           C
ATOM   3501  CB  GLN A 230      22.933  18.537 160.918  1.00138.40           C
ATOM   3502  CG  GLN A 230      23.285  17.637 162.123  1.00138.40           C
ATOM   3503  CD  GLN A 230      22.339  16.455 162.300  1.00138.40           C
ATOM   3504  OE1 GLN A 230      21.416  16.248 161.530  1.00138.40           O
ATOM   3505  NE2 GLN A 230      22.406  15.735 163.394  1.00138.40           N
ATOM   3506  C   GLN A 230      21.926  20.315 162.421  1.00138.40           C
ATOM   3507  O   GLN A 230      21.133  20.198 163.344  1.00138.40           O
ATOM   3508  H   GLN A 230      21.752  20.117 159.251  1.00  0.00           H
ATOM   3509  HA  GLN A 230      20.977  18.694 161.589  1.00  0.00           H
ATOM   3510  HB2 GLN A 230      22.718  17.918 160.044  1.00  0.00           H
ATOM   3511  HB3 GLN A 230      23.774  19.183 160.692  1.00  0.00           H
ATOM   3512  HG2 GLN A 230      24.290  17.247 161.987  1.00  0.00           H
ATOM   3513  HG3 GLN A 230      23.281  18.220 163.047  1.00  0.00           H
ATOM   3514 HE21 GLN A 230      23.073  15.963 164.113  1.00  0.00           H
ATOM   3515 HE22 GLN A 230      21.753  14.980 163.499  1.00  0.00           H
ATOM   3516  N   ALA A 231      22.673  21.398 162.201  1.00 45.80           N
ATOM   3517  CA  ALA A 231      22.977  22.297 163.299  1.00 45.80           C
ATOM   3518  CB  ALA A 231      24.014  23.323 162.873  1.00 45.80           C
ATOM   3519  C   ALA A 231      21.698  22.946 163.844  1.00 45.80           C
ATOM   3520  O   ALA A 231      21.380  22.905 165.028  1.00 45.80           O
ATOM   3521  H   ALA A 231      23.161  21.512 161.324  1.00  0.00           H
ATOM   3522  HA  ALA A 231      23.463  21.731 164.075  1.00  0.00           H
ATOM   3523  HB1 ALA A 231      24.910  22.804 162.532  1.00  0.00           H
ATOM   3524  HB2 ALA A 231      24.269  23.892 163.766  1.00  0.00           H
ATOM   3525  HB3 ALA A 231      23.622  23.980 162.100  1.00  0.00           H
ATOM   3526  N   ILE A 232      20.912  23.529 162.935  1.00118.26           N
ATOM   3527  CA  ILE A 232      19.758  24.324 163.334  1.00118.26           C
ATOM   3528  CB  ILE A 232      19.208  25.183 162.196  1.00118.26           C
ATOM   3529  CG2 ILE A 232      18.636  24.375 161.033  1.00118.26           C
ATOM   3530  CG1 ILE A 232      18.128  26.077 162.805  1.00118.26           C
ATOM   3531  CD1 ILE A 232      17.717  27.198 161.876  1.00118.26           C
ATOM   3532  C   ILE A 232      18.674  23.500 164.015  1.00118.26           C
ATOM   3533  O   ILE A 232      18.208  23.911 165.075  1.00118.26           O
ATOM   3534  H   ILE A 232      21.183  23.479 161.962  1.00  0.00           H
ATOM   3535  HA  ILE A 232      20.110  25.030 164.070  1.00  0.00           H
ATOM   3536  HB  ILE A 232      20.030  25.804 161.833  1.00  0.00           H
ATOM   3537 HG12 ILE A 232      18.523  26.492 163.716  1.00  0.00           H
ATOM   3538 HG13 ILE A 232      17.242  25.500 163.075  1.00  0.00           H
ATOM   3539 HG21 ILE A 232      18.612  24.977 160.128  1.00  0.00           H
ATOM   3540 HG22 ILE A 232      17.639  24.006 161.272  1.00  0.00           H
ATOM   3541 HG23 ILE A 232      19.281  23.525 160.902  1.00  0.00           H
ATOM   3542 HD11 ILE A 232      17.246  26.768 161.009  1.00  0.00           H
ATOM   3543 HD12 ILE A 232      18.589  27.763 161.553  1.00  0.00           H
ATOM   3544 HD13 ILE A 232      17.003  27.824 162.407  1.00  0.00           H
ATOM   3545  N   GLU A 233      18.169  22.469 163.329  1.00120.55           N
ATOM   3546  CA  GLU A 233      17.075  21.664 163.852  1.00120.55           C
ATOM   3547  CB  GLU A 233      16.190  21.074 162.736  1.00120.55           C
ATOM   3548  CG  GLU A 233      15.009  20.349 163.415  1.00120.55           C
ATOM   3549  CD  GLU A 233      14.174  19.492 162.486  1.00120.55           C
ATOM   3550  OE1 GLU A 233      14.758  18.539 161.863  1.00120.55           O
ATOM   3551  OE2 GLU A 233      13.062  19.962 162.204  1.00120.55           O
ATOM   3552  C   GLU A 233      17.604  20.537 164.737  1.00120.55           C
ATOM   3553  O   GLU A 233      17.059  20.348 165.817  1.00120.55           O
ATOM   3554  H   GLU A 233      18.618  22.196 162.465  1.00  0.00           H
ATOM   3555  HA  GLU A 233      16.438  22.296 164.475  1.00  0.00           H
ATOM   3556  HB2 GLU A 233      15.816  21.874 162.092  1.00  0.00           H
ATOM   3557  HB3 GLU A 233      16.761  20.377 162.120  1.00  0.00           H
ATOM   3558  HG2 GLU A 233      14.380  21.108 163.891  1.00  0.00           H
ATOM   3559  HG3 GLU A 233      15.351  19.667 164.184  1.00  0.00           H
ATOM   3560  N   LYS A 234      18.428  19.634 164.176  1.00135.97           N
ATOM   3561  CA  LYS A 234      18.667  18.324 164.813  1.00135.97           C
ATOM   3562  CB  LYS A 234      19.549  17.375 163.995  1.00135.97           C
ATOM   3563  CG  LYS A 234      18.737  16.359 163.193  1.00135.97           C
ATOM   3564  CD  LYS A 234      17.907  16.987 162.082  1.00135.97           C
ATOM   3565  CE  LYS A 234      18.820  17.475 160.976  1.00135.97           C
ATOM   3566  NZ  LYS A 234      18.086  18.038 159.856  1.00135.97           N
ATOM   3567  C   LYS A 234      19.293  18.436 166.192  1.00135.97           C
ATOM   3568  O   LYS A 234      18.902  17.659 167.056  1.00135.97           O
ATOM   3569  H   LYS A 234      18.944  19.901 163.347  1.00  0.00           H
ATOM   3570  HA  LYS A 234      17.696  17.857 164.988  1.00  0.00           H
ATOM   3571  HB2 LYS A 234      20.226  17.932 163.365  1.00  0.00           H
ATOM   3572  HB3 LYS A 234      20.168  16.797 164.682  1.00  0.00           H
ATOM   3573  HG2 LYS A 234      19.409  15.614 162.769  1.00  0.00           H
ATOM   3574  HG3 LYS A 234      18.068  15.832 163.870  1.00  0.00           H
ATOM   3575  HD2 LYS A 234      17.232  16.224 161.725  1.00  0.00           H
ATOM   3576  HD3 LYS A 234      17.331  17.830 162.463  1.00  0.00           H
ATOM   3577  HE2 LYS A 234      19.385  18.292 161.397  1.00  0.00           H
ATOM   3578  HE3 LYS A 234      19.500  16.681 160.646  1.00  0.00           H
ATOM   3579  HZ1 LYS A 234      17.621  17.321 159.336  1.00  0.00           H
ATOM   3580  HZ2 LYS A 234      18.745  18.493 159.236  1.00  0.00           H
ATOM   3581  HZ3 LYS A 234      17.434  18.732 160.213  1.00  0.00           H
ATOM   3582  N   ASP A 235      20.301  19.287 166.363  1.00196.21           N
ATOM   3583  CA  ASP A 235      20.904  19.560 167.675  1.00196.21           C
ATOM   3584  CB  ASP A 235      22.433  19.420 167.670  1.00196.21           C
ATOM   3585  CG  ASP A 235      23.108  20.493 166.824  1.00196.21           C
ATOM   3586  OD1 ASP A 235      22.875  20.349 165.623  1.00196.21           O
ATOM   3587  OD2 ASP A 235      24.173  21.016 167.273  1.00196.21           O
ATOM   3588  C   ASP A 235      20.439  20.921 168.206  1.00196.21           C
ATOM   3589  O   ASP A 235      21.253  21.738 168.629  1.00196.21           O
ATOM   3590  H   ASP A 235      20.658  19.819 165.570  1.00  0.00           H
ATOM   3591  HA  ASP A 235      20.537  18.813 168.373  1.00  0.00           H
ATOM   3592  HB2 ASP A 235      22.780  19.474 168.700  1.00  0.00           H
ATOM   3593  HB3 ASP A 235      22.696  18.441 167.265  1.00  0.00           H
ATOM   3594  N   PRO A 236      19.111  21.136 168.215  1.00138.55           N
ATOM   3595  CA  PRO A 236      18.424  22.421 168.149  1.00138.55           C
ATOM   3596  CD  PRO A 236      18.242  20.159 168.838  1.00138.55           C
ATOM   3597  CB  PRO A 236      17.053  22.227 168.801  1.00138.55           C
ATOM   3598  CG  PRO A 236      17.237  20.965 169.639  1.00138.55           C
ATOM   3599  C   PRO A 236      19.234  23.570 168.738  1.00138.55           C
ATOM   3600  O   PRO A 236      19.141  23.900 169.921  1.00138.55           O
ATOM   3601  HA  PRO A 236      18.245  22.645 167.100  1.00  0.00           H
ATOM   3602  HD2 PRO A 236      17.724  19.570 168.085  1.00  0.00           H
ATOM   3603  HD3 PRO A 236      18.811  19.511 169.505  1.00  0.00           H
ATOM   3604  HB2 PRO A 236      16.766  23.078 169.419  1.00  0.00           H
ATOM   3605  HB3 PRO A 236      16.305  22.052 168.027  1.00  0.00           H
ATOM   3606  HG2 PRO A 236      16.305  20.417 169.760  1.00  0.00           H
ATOM   3607  HG3 PRO A 236      17.677  21.223 170.603  1.00  0.00           H
ATOM   3608  N   THR A 237      20.007  24.204 167.861  1.00184.66           N
ATOM   3609  CA  THR A 237      20.852  25.358 168.202  1.00184.66           C
ATOM   3610  CB  THR A 237      22.220  25.250 167.527  1.00184.66           C
ATOM   3611  OG1 THR A 237      23.117  26.187 168.074  1.00184.66           O
ATOM   3612  CG2 THR A 237      22.115  25.544 166.034  1.00184.66           C
ATOM   3613  C   THR A 237      20.193  26.648 167.757  1.00184.66           C
ATOM   3614  O   THR A 237      20.610  27.734 168.160  1.00184.66           O
ATOM   3615  H   THR A 237      20.026  23.848 166.912  1.00  0.00           H
ATOM   3616  HA  THR A 237      20.998  25.402 169.279  1.00  0.00           H
ATOM   3617  HB  THR A 237      22.615  24.247 167.673  1.00  0.00           H
ATOM   3618  HG1 THR A 237      23.914  26.146 167.547  1.00  0.00           H
ATOM   3619 HG21 THR A 237      22.173  26.609 165.830  1.00  0.00           H
ATOM   3620 HG22 THR A 237      22.878  24.995 165.495  1.00  0.00           H
ATOM   3621 HG23 THR A 237      21.148  25.206 165.701  1.00  0.00           H
ATOM   3622  N   ALA A 238      19.149  26.513 166.921  1.00245.18           N
ATOM   3623  CA  ALA A 238      18.400  27.600 166.343  1.00245.18           C
ATOM   3624  CB  ALA A 238      17.998  28.561 167.482  1.00245.18           C
ATOM   3625  C   ALA A 238      19.181  28.288 165.206  1.00245.18           C
ATOM   3626  O   ALA A 238      20.376  28.114 164.992  1.00245.18           O
ATOM   3627  H   ALA A 238      18.958  25.582 166.569  1.00  0.00           H
ATOM   3628  HA  ALA A 238      17.494  27.180 165.897  1.00  0.00           H
ATOM   3629  HB1 ALA A 238      18.377  28.268 168.454  1.00  0.00           H
ATOM   3630  HB2 ALA A 238      16.942  28.529 167.664  1.00  0.00           H
ATOM   3631  HB3 ALA A 238      18.384  29.551 167.271  1.00  0.00           H
ATOM   3632  N   ASN A 239      18.469  29.044 164.376  1.00120.84           N
ATOM   3633  CA  ASN A 239      19.078  29.893 163.364  1.00120.84           C
ATOM   3634  CB  ASN A 239      17.969  30.620 162.587  1.00120.84           C
ATOM   3635  CG  ASN A 239      18.509  31.201 161.315  1.00120.84           C
ATOM   3636  OD1 ASN A 239      19.274  32.146 161.232  1.00120.84           O
ATOM   3637  ND2 ASN A 239      18.008  30.723 160.223  1.00120.84           N
ATOM   3638  C   ASN A 239      19.995  30.901 164.043  1.00120.84           C
ATOM   3639  O   ASN A 239      21.060  31.223 163.533  1.00120.84           O
ATOM   3640  H   ASN A 239      17.459  29.030 164.450  1.00  0.00           H
ATOM   3641  HA  ASN A 239      19.681  29.279 162.694  1.00  0.00           H
ATOM   3642  HB2 ASN A 239      17.171  29.928 162.325  1.00  0.00           H
ATOM   3643  HB3 ASN A 239      17.507  31.409 163.175  1.00  0.00           H
ATOM   3644 HD21 ASN A 239      17.238  30.075 160.258  1.00  0.00           H
ATOM   3645 HD22 ASN A 239      18.324  31.167 159.400  1.00  0.00           H
ATOM   3646  N   ILE A 240      19.464  31.459 165.138  1.00171.24           N
ATOM   3647  CA  ILE A 240      20.037  32.502 165.979  1.00171.24           C
ATOM   3648  CB  ILE A 240      19.647  33.896 165.422  1.00171.24           C
ATOM   3649  CG2 ILE A 240      20.350  34.990 166.235  1.00171.24           C
ATOM   3650  CG1 ILE A 240      19.919  34.144 163.925  1.00171.24           C
ATOM   3651  CD1 ILE A 240      21.406  34.084 163.534  1.00171.24           C
ATOM   3652  C   ILE A 240      19.619  32.276 167.459  1.00171.24           C
ATOM   3653  O   ILE A 240      20.123  31.365 168.083  1.00171.24           O
ATOM   3654  H   ILE A 240      18.636  30.992 165.469  1.00  0.00           H
ATOM   3655  HA  ILE A 240      21.122  32.386 165.938  1.00  0.00           H
ATOM   3656  HB  ILE A 240      18.568  33.996 165.550  1.00  0.00           H
ATOM   3657 HG12 ILE A 240      19.357  33.415 163.350  1.00  0.00           H
ATOM   3658 HG13 ILE A 240      19.524  35.119 163.643  1.00  0.00           H
ATOM   3659 HD11 ILE A 240      21.847  35.078 163.563  1.00  0.00           H
ATOM   3660 HD12 ILE A 240      21.502  33.672 162.530  1.00  0.00           H
ATOM   3661 HD13 ILE A 240      21.962  33.448 164.222  1.00  0.00           H
ATOM   3662 HG21 ILE A 240      21.065  35.558 165.646  1.00  0.00           H
ATOM   3663 HG22 ILE A 240      19.609  35.659 166.656  1.00  0.00           H
ATOM   3664 HG23 ILE A 240      20.942  34.516 167.014  1.00  0.00           H
ATOM   3665  N   PHE A 241      18.707  33.074 168.048  1.00240.64           N
ATOM   3666  CA  PHE A 241      18.235  32.902 169.454  1.00240.64           C
ATOM   3667  CB  PHE A 241      19.035  33.780 170.440  1.00240.64           C
ATOM   3668  CG  PHE A 241      19.104  35.250 170.094  1.00240.64           C
ATOM   3669  CD1 PHE A 241      20.161  35.671 169.282  1.00240.64           C
ATOM   3670  CD2 PHE A 241      18.181  36.195 170.591  1.00240.64           C
ATOM   3671  CE1 PHE A 241      20.252  37.002 168.880  1.00240.64           C
ATOM   3672  CE2 PHE A 241      18.237  37.521 170.172  1.00240.64           C
ATOM   3673  CZ  PHE A 241      19.292  37.909 169.356  1.00240.64           C
ATOM   3674  C   PHE A 241      16.707  33.067 169.625  1.00240.64           C
ATOM   3675  O   PHE A 241      15.945  32.457 168.911  1.00240.64           O
ATOM   3676  H   PHE A 241      18.387  33.856 167.512  1.00  0.00           H
ATOM   3677  HA  PHE A 241      18.435  31.867 169.740  1.00  0.00           H
ATOM   3678  HB2 PHE A 241      18.610  33.675 171.437  1.00  0.00           H
ATOM   3679  HB3 PHE A 241      20.054  33.395 170.488  1.00  0.00           H
ATOM   3680  HD1 PHE A 241      20.940  34.969 169.021  1.00  0.00           H
ATOM   3681  HD2 PHE A 241      17.472  35.949 171.364  1.00  0.00           H
ATOM   3682  HE1 PHE A 241      21.109  37.292 168.291  1.00  0.00           H
ATOM   3683  HE2 PHE A 241      17.559  38.256 170.585  1.00  0.00           H
ATOM   3684  HZ  PHE A 241      19.439  38.940 169.281  1.00  0.00           H
ATOM   3685  N   ALA A 242      16.202  34.098 170.300  1.00 60.98           N
ATOM   3686  CA  ALA A 242      14.790  34.505 170.211  1.00 60.98           C
ATOM   3687  CB  ALA A 242      14.532  35.700 171.129  1.00 60.98           C
ATOM   3688  C   ALA A 242      14.416  34.926 168.783  1.00 60.98           C
ATOM   3689  O   ALA A 242      13.328  34.665 168.276  1.00 60.98           O
ATOM   3690  H   ALA A 242      16.838  34.639 170.852  1.00  0.00           H
ATOM   3691  HA  ALA A 242      14.167  33.660 170.516  1.00  0.00           H
ATOM   3692  HB1 ALA A 242      14.816  35.466 172.154  1.00  0.00           H
ATOM   3693  HB2 ALA A 242      15.086  36.572 170.776  1.00  0.00           H
ATOM   3694  HB3 ALA A 242      13.465  35.929 171.096  1.00  0.00           H
ATOM   3695  N   LYS A 243      15.377  35.562 168.096  1.00 76.59           N
ATOM   3696  CA  LYS A 243      15.300  35.797 166.654  1.00 76.59           C
ATOM   3697  CB  LYS A 243      16.550  36.529 166.160  1.00 76.59           C
ATOM   3698  CG  LYS A 243      16.389  37.033 164.714  1.00 76.59           C
ATOM   3699  CD  LYS A 243      17.592  37.863 164.242  1.00 76.59           C
ATOM   3700  CE  LYS A 243      17.718  39.210 164.967  1.00 76.59           C
ATOM   3701  NZ  LYS A 243      18.915  39.981 164.514  1.00 76.59           N
ATOM   3702  C   LYS A 243      15.137  34.495 165.879  1.00 76.59           C
ATOM   3703  O   LYS A 243      14.473  34.549 164.856  1.00 76.59           O
ATOM   3704  H   LYS A 243      16.252  35.701 168.577  1.00  0.00           H
ATOM   3705  HA  LYS A 243      14.407  36.389 166.452  1.00  0.00           H
ATOM   3706  HB2 LYS A 243      17.383  35.830 166.194  1.00  0.00           H
ATOM   3707  HB3 LYS A 243      16.762  37.361 166.828  1.00  0.00           H
ATOM   3708  HG2 LYS A 243      16.305  36.176 164.045  1.00  0.00           H
ATOM   3709  HG3 LYS A 243      15.473  37.621 164.625  1.00  0.00           H
ATOM   3710  HD2 LYS A 243      18.498  37.277 164.403  1.00  0.00           H
ATOM   3711  HD3 LYS A 243      17.473  38.037 163.174  1.00  0.00           H
ATOM   3712  HE2 LYS A 243      16.796  39.781 164.807  1.00  0.00           H
ATOM   3713  HE3 LYS A 243      17.786  39.006 166.038  1.00  0.00           H
ATOM   3714  HZ1 LYS A 243      19.648  39.401 164.098  1.00  0.00           H
ATOM   3715  HZ2 LYS A 243      18.679  40.717 163.865  1.00  0.00           H
ATOM   3716  HZ3 LYS A 243      19.375  40.469 165.272  1.00  0.00           H
ATOM   3717  N   ASN A 244      15.718  33.387 166.345  1.00101.86           N
ATOM   3718  CA  ASN A 244      15.425  32.089 165.755  1.00101.86           C
ATOM   3719  CB  ASN A 244      16.125  30.911 166.432  1.00101.86           C
ATOM   3720  CG  ASN A 244      15.689  29.664 165.690  1.00101.86           C
ATOM   3721  OD1 ASN A 244      15.834  29.639 164.490  1.00101.86           O
ATOM   3722  ND2 ASN A 244      15.003  28.745 166.321  1.00101.86           N
ATOM   3723  C   ASN A 244      13.940  31.779 165.762  1.00101.86           C
ATOM   3724  O   ASN A 244      13.419  31.543 164.694  1.00101.86           O
ATOM   3725  H   ASN A 244      16.104  33.377 167.278  1.00  0.00           H
ATOM   3726  HA  ASN A 244      15.747  32.112 164.712  1.00  0.00           H
ATOM   3727  HB2 ASN A 244      15.821  30.757 167.458  1.00  0.00           H
ATOM   3728  HB3 ASN A 244      17.196  31.045 166.386  1.00  0.00           H
ATOM   3729 HD21 ASN A 244      14.937  28.716 167.324  1.00  0.00           H
ATOM   3730 HD22 ASN A 244      14.655  27.973 165.749  1.00  0.00           H
ATOM   3731  N   GLY A 245      13.225  32.046 166.857  1.00 19.87           N
ATOM   3732  CA  GLY A 245      11.792  31.758 166.866  1.00 19.87           C
ATOM   3733  C   GLY A 245      11.049  32.577 165.805  1.00 19.87           C
ATOM   3734  O   GLY A 245      10.255  32.054 165.034  1.00 19.87           O
ATOM   3735  H   GLY A 245      13.673  32.395 167.692  1.00  0.00           H
ATOM   3736  HA2 GLY A 245      11.647  30.695 166.659  1.00  0.00           H
ATOM   3737  HA3 GLY A 245      11.378  31.995 167.844  1.00  0.00           H
ATOM   3738  N   LYS A 246      11.449  33.846 165.621  1.00 64.35           N
ATOM   3739  CA  LYS A 246      10.889  34.698 164.553  1.00 64.35           C
ATOM   3740  CB  LYS A 246      11.362  36.153 164.684  1.00 64.35           C
ATOM   3741  CG  LYS A 246      10.889  36.807 165.988  1.00 64.35           C
ATOM   3742  CD  LYS A 246      11.565  38.160 166.236  1.00 64.35           C
ATOM   3743  CE  LYS A 246      11.002  39.270 165.344  1.00 64.35           C
ATOM   3744  NZ  LYS A 246      11.659  40.564 165.649  1.00 64.35           N
ATOM   3745  C   LYS A 246      11.223  34.183 163.153  1.00 64.35           C
ATOM   3746  O   LYS A 246      10.451  34.400 162.224  1.00 64.35           O
ATOM   3747  H   LYS A 246      12.183  34.183 166.229  1.00  0.00           H
ATOM   3748  HA  LYS A 246       9.802  34.645 164.627  1.00  0.00           H
ATOM   3749  HB2 LYS A 246      10.965  36.716 163.838  1.00  0.00           H
ATOM   3750  HB3 LYS A 246      12.451  36.182 164.629  1.00  0.00           H
ATOM   3751  HG2 LYS A 246       9.806  36.934 165.956  1.00  0.00           H
ATOM   3752  HG3 LYS A 246      11.135  36.158 166.828  1.00  0.00           H
ATOM   3753  HD2 LYS A 246      11.400  38.426 167.281  1.00  0.00           H
ATOM   3754  HD3 LYS A 246      12.639  38.055 166.073  1.00  0.00           H
ATOM   3755  HE2 LYS A 246      11.145  38.995 164.294  1.00  0.00           H
ATOM   3756  HE3 LYS A 246       9.924  39.347 165.527  1.00  0.00           H
ATOM   3757  HZ1 LYS A 246      11.270  41.305 165.081  1.00  0.00           H
ATOM   3758  HZ2 LYS A 246      11.505  40.800 166.623  1.00  0.00           H
ATOM   3759  HZ3 LYS A 246      12.653  40.496 165.487  1.00  0.00           H
ATOM   3760  N   THR A 247      12.502  33.905 162.936  1.00130.74           N
ATOM   3761  CA  THR A 247      13.056  33.497 161.650  1.00130.74           C
ATOM   3762  CB  THR A 247      14.101  34.494 161.117  1.00130.74           C
ATOM   3763  OG1 THR A 247      15.136  34.728 162.039  1.00130.74           O
ATOM   3764  CG2 THR A 247      13.498  35.867 160.858  1.00130.74           C
ATOM   3765  C   THR A 247      13.606  32.093 161.799  1.00130.74           C
ATOM   3766  O   THR A 247      14.824  31.933 161.885  1.00130.74           O
ATOM   3767  H   THR A 247      13.127  33.886 163.735  1.00  0.00           H
ATOM   3768  HA  THR A 247      12.256  33.434 160.917  1.00  0.00           H
ATOM   3769  HB  THR A 247      14.508  34.125 160.178  1.00  0.00           H
ATOM   3770  HG1 THR A 247      15.211  33.895 162.535  1.00  0.00           H
ATOM   3771 HG21 THR A 247      14.259  36.493 160.394  1.00  0.00           H
ATOM   3772 HG22 THR A 247      12.634  35.766 160.204  1.00  0.00           H
ATOM   3773 HG23 THR A 247      13.193  36.300 161.810  1.00  0.00           H
ATOM   3774  N   ASP A 248      12.703  31.131 161.958  1.00 86.65           N
ATOM   3775  CA  ASP A 248      13.085  29.744 162.174  1.00 86.65           C
ATOM   3776  CB  ASP A 248      12.127  29.037 163.160  1.00 86.65           C
ATOM   3777  CG  ASP A 248      12.773  27.847 163.897  1.00 86.65           C
ATOM   3778  OD1 ASP A 248      13.994  27.598 163.682  1.00 86.65           O
ATOM   3779  OD2 ASP A 248      12.070  27.191 164.668  1.00 86.65           O
ATOM   3780  C   ASP A 248      13.167  29.005 160.838  1.00 86.65           C
ATOM   3781  O   ASP A 248      12.924  29.555 159.750  1.00 86.65           O
ATOM   3782  H   ASP A 248      11.715  31.336 161.994  1.00  0.00           H
ATOM   3783  HA  ASP A 248      14.079  29.728 162.622  1.00  0.00           H
ATOM   3784  HB2 ASP A 248      11.780  29.746 163.912  1.00  0.00           H
ATOM   3785  HB3 ASP A 248      11.247  28.685 162.616  1.00  0.00           H
ATOM   3786  N   LEU A 249      13.467  27.725 160.953  1.00110.44           N
ATOM   3787  CA  LEU A 249      13.511  26.748 159.907  1.00110.44           C
ATOM   3788  CB  LEU A 249      14.973  26.291 159.844  1.00110.44           C
ATOM   3789  CG  LEU A 249      15.411  25.441 158.663  1.00110.44           C
ATOM   3790  CD1 LEU A 249      14.670  24.107 158.615  1.00110.44           C
ATOM   3791  CD2 LEU A 249      15.228  26.273 157.395  1.00110.44           C
ATOM   3792  C   LEU A 249      12.549  25.637 160.312  1.00110.44           C
ATOM   3793  O   LEU A 249      12.654  25.085 161.398  1.00110.44           O
ATOM   3794  H   LEU A 249      13.617  27.370 161.902  1.00  0.00           H
ATOM   3795  HA  LEU A 249      13.199  27.203 158.971  1.00  0.00           H
ATOM   3796  HB2 LEU A 249      15.206  25.741 160.758  1.00  0.00           H
ATOM   3797  HB3 LEU A 249      15.583  27.192 159.818  1.00  0.00           H
ATOM   3798  HG  LEU A 249      16.472  25.223 158.763  1.00  0.00           H
ATOM   3799 HD11 LEU A 249      14.356  23.806 159.616  1.00  0.00           H
ATOM   3800 HD12 LEU A 249      13.791  24.215 157.991  1.00  0.00           H
ATOM   3801 HD13 LEU A 249      15.310  23.314 158.244  1.00  0.00           H
ATOM   3802 HD21 LEU A 249      15.566  27.297 157.546  1.00  0.00           H
ATOM   3803 HD22 LEU A 249      14.185  26.303 157.123  1.00  0.00           H
ATOM   3804 HD23 LEU A 249      15.799  25.832 156.598  1.00  0.00           H
ATOM   3805  N   LYS A 250      11.827  25.110 159.332  1.00 81.85           N
ATOM   3806  CA  LYS A 250      11.072  23.874 159.484  1.00 81.85           C
ATOM   3807  CB  LYS A 250       9.629  24.089 159.091  1.00 81.85           C
ATOM   3808  CG  LYS A 250       8.920  25.096 160.002  1.00 81.85           C
ATOM   3809  CD  LYS A 250       7.568  25.525 159.424  1.00 81.85           C
ATOM   3810  CE  LYS A 250       6.478  24.445 159.508  1.00 81.85           C
ATOM   3811  NZ  LYS A 250       6.754  23.271 158.640  1.00 81.85           N
ATOM   3812  C   LYS A 250      11.659  22.824 158.589  1.00 81.85           C
ATOM   3813  O   LYS A 250      11.660  22.981 157.359  1.00 81.85           O
ATOM   3814  H   LYS A 250      11.880  25.548 158.421  1.00  0.00           H
ATOM   3815  HA  LYS A 250      11.118  23.518 160.518  1.00  0.00           H
ATOM   3816  HB2 LYS A 250       9.590  24.431 158.055  1.00  0.00           H
ATOM   3817  HB3 LYS A 250       9.158  23.112 159.171  1.00  0.00           H
ATOM   3818  HG2 LYS A 250       9.532  25.993 160.100  1.00  0.00           H
ATOM   3819  HG3 LYS A 250       8.787  24.660 160.992  1.00  0.00           H
ATOM   3820  HD2 LYS A 250       7.234  26.395 159.993  1.00  0.00           H
ATOM   3821  HD3 LYS A 250       7.701  25.851 158.390  1.00  0.00           H
ATOM   3822  HE2 LYS A 250       5.534  24.909 159.212  1.00  0.00           H
ATOM   3823  HE3 LYS A 250       6.383  24.128 160.552  1.00  0.00           H
ATOM   3824  HZ1 LYS A 250       5.904  22.785 158.392  1.00  0.00           H
ATOM   3825  HZ2 LYS A 250       7.241  23.569 157.806  1.00  0.00           H
ATOM   3826  HZ3 LYS A 250       7.357  22.622 159.134  1.00  0.00           H
ATOM   3827  N   VAL A 251      12.139  21.748 159.181  1.00 48.89           N
ATOM   3828  CA  VAL A 251      12.550  20.630 158.369  1.00 48.89           C
ATOM   3829  CB  VAL A 251      13.287  19.627 159.227  1.00 48.89           C
ATOM   3830  CG1 VAL A 251      13.407  18.292 158.557  1.00 48.89           C
ATOM   3831  CG2 VAL A 251      14.680  20.248 159.448  1.00 48.89           C
ATOM   3832  C   VAL A 251      11.350  20.017 157.686  1.00 48.89           C
ATOM   3833  O   VAL A 251      10.340  19.709 158.311  1.00 48.89           O
ATOM   3834  H   VAL A 251      12.075  21.622 160.190  1.00  0.00           H
ATOM   3835  HA  VAL A 251      13.226  20.994 157.599  1.00  0.00           H
ATOM   3836  HB  VAL A 251      12.715  19.423 160.105  1.00  0.00           H
ATOM   3837 HG11 VAL A 251      12.436  17.812 158.446  1.00  0.00           H
ATOM   3838 HG12 VAL A 251      13.817  18.526 157.595  1.00  0.00           H
ATOM   3839 HG13 VAL A 251      14.012  17.665 159.201  1.00  0.00           H
ATOM   3840 HG21 VAL A 251      15.067  20.592 158.497  1.00  0.00           H
ATOM   3841 HG22 VAL A 251      14.608  21.094 160.133  1.00  0.00           H
ATOM   3842 HG23 VAL A 251      15.378  19.539 159.873  1.00  0.00           H
ATOM   3843  N   ILE A 252      11.584  19.621 156.443  1.00 91.58           N
ATOM   3844  CA  ILE A 252      10.774  18.606 155.792  1.00 91.58           C
ATOM   3845  CB  ILE A 252       9.963  19.250 154.661  1.00 91.58           C
ATOM   3846  CG2 ILE A 252      10.828  19.454 153.423  1.00 91.58           C
ATOM   3847  CG1 ILE A 252       8.741  18.389 154.336  1.00 91.58           C
ATOM   3848  CD1 ILE A 252       7.794  19.097 153.367  1.00 91.58           C
ATOM   3849  C   ILE A 252      11.688  17.487 155.323  1.00 91.58           C
ATOM   3850  O   ILE A 252      12.790  17.739 154.823  1.00 91.58           O
ATOM   3851  H   ILE A 252      12.473  19.869 156.022  1.00  0.00           H
ATOM   3852  HA  ILE A 252      10.078  18.185 156.518  1.00  0.00           H
ATOM   3853  HB  ILE A 252       9.628  20.231 155.003  1.00  0.00           H
ATOM   3854 HG12 ILE A 252       8.202  18.179 155.259  1.00  0.00           H
ATOM   3855 HG13 ILE A 252       9.066  17.443 153.900  1.00  0.00           H
ATOM   3856 HG21 ILE A 252      10.818  18.562 152.790  1.00  0.00           H
ATOM   3857 HG22 ILE A 252      11.836  19.645 153.767  1.00  0.00           H
ATOM   3858 HG23 ILE A 252      10.475  20.312 152.859  1.00  0.00           H
ATOM   3859 HD11 ILE A 252       6.937  18.451 153.184  1.00  0.00           H
ATOM   3860 HD12 ILE A 252       7.457  20.036 153.804  1.00  0.00           H
ATOM   3861 HD13 ILE A 252       8.296  19.292 152.418  1.00  0.00           H
ATOM   3862  N   SER A 253      11.221  16.254 155.424  1.00 80.92           N
ATOM   3863  CA  SER A 253      11.956  15.112 154.912  1.00 80.92           C
ATOM   3864  CB  SER A 253      12.288  14.140 156.037  1.00 80.92           C
ATOM   3865  OG  SER A 253      13.225  13.183 155.582  1.00 80.92           O
ATOM   3866  C   SER A 253      11.147  14.437 153.826  1.00 80.92           C
ATOM   3867  O   SER A 253       9.941  14.275 153.940  1.00 80.92           O
ATOM   3868  H   SER A 253      10.259  16.109 155.708  1.00  0.00           H
ATOM   3869  HA  SER A 253      12.897  15.443 154.482  1.00  0.00           H
ATOM   3870  HB2 SER A 253      12.752  14.690 156.855  1.00  0.00           H
ATOM   3871  HB3 SER A 253      11.373  13.664 156.397  1.00  0.00           H
ATOM   3872  HG  SER A 253      13.337  13.255 154.629  1.00  0.00           H
ATOM   3873  N   PHE A 254      11.875  13.885 152.867  1.00122.80           N
ATOM   3874  CA  PHE A 254      11.322  13.031 151.836  1.00122.80           C
ATOM   3875  CB  PHE A 254      12.056  13.302 150.524  1.00122.80           C
ATOM   3876  CG  PHE A 254      11.839  14.735 150.069  1.00122.80           C
ATOM   3877  CD1 PHE A 254      12.523  15.796 150.698  1.00122.80           C
ATOM   3878  CD2 PHE A 254      10.804  15.029 149.166  1.00122.80           C
ATOM   3879  CE1 PHE A 254      12.183  17.131 150.429  1.00122.80           C
ATOM   3880  CE2 PHE A 254      10.492  16.365 148.862  1.00122.80           C
ATOM   3881  CZ  PHE A 254      11.180  17.418 149.490  1.00122.80           C
ATOM   3882  C   PHE A 254      11.452  11.598 152.331  1.00122.80           C
ATOM   3883  O   PHE A 254      12.573  11.193 152.664  1.00122.80           O
ATOM   3884  H   PHE A 254      12.878  14.008 152.891  1.00  0.00           H
ATOM   3885  HA  PHE A 254      10.266  13.273 151.692  1.00  0.00           H
ATOM   3886  HB2 PHE A 254      13.118  13.102 150.656  1.00  0.00           H
ATOM   3887  HB3 PHE A 254      11.675  12.617 149.766  1.00  0.00           H
ATOM   3888  HD1 PHE A 254      13.246  15.588 151.464  1.00  0.00           H
ATOM   3889  HD2 PHE A 254      10.162  14.237 148.802  1.00  0.00           H
ATOM   3890  HE1 PHE A 254      12.640  17.926 150.999  1.00  0.00           H
ATOM   3891  HE2 PHE A 254       9.619  16.574 148.260  1.00  0.00           H
ATOM   3892  HZ  PHE A 254      10.854  18.436 149.336  1.00  0.00           H
ATOM   3893  N   ARG A 255      10.275  11.010 152.591  1.00271.26           N
ATOM   3894  CA  ARG A 255       9.983   9.810 153.397  1.00271.26           C
ATOM   3895  CB  ARG A 255       8.531   9.376 153.111  1.00271.26           C
ATOM   3896  CG  ARG A 255       8.090   8.157 153.941  1.00271.26           C
ATOM   3897  CD  ARG A 255       6.684   7.688 153.650  1.00271.26           C
ATOM   3898  NE  ARG A 255       6.368   6.499 154.463  1.00271.26           N
ATOM   3899  CZ  ARG A 255       5.176   5.940 154.533  1.00271.26           C
ATOM   3900  NH1 ARG A 255       4.176   6.445 153.867  1.00271.26           N
ATOM   3901  NH2 ARG A 255       4.958   4.892 155.272  1.00271.26           N
ATOM   3902  C   ARG A 255      10.947   8.636 153.200  1.00271.26           C
ATOM   3903  O   ARG A 255      11.721   8.605 152.246  1.00271.26           O
ATOM   3904  H   ARG A 255       9.466  11.555 152.326  1.00  0.00           H
ATOM   3905  HA  ARG A 255      10.044  10.101 154.448  1.00  0.00           H
ATOM   3906  HB2 ARG A 255       7.861  10.210 153.326  1.00  0.00           H
ATOM   3907  HB3 ARG A 255       8.452   9.124 152.052  1.00  0.00           H
ATOM   3908  HG2 ARG A 255       8.199   8.373 155.006  1.00  0.00           H
ATOM   3909  HG3 ARG A 255       8.697   7.303 153.670  1.00  0.00           H
ATOM   3910  HD2 ARG A 255       6.632   7.417 152.593  1.00  0.00           H
ATOM   3911  HD3 ARG A 255       5.988   8.499 153.866  1.00  0.00           H
ATOM   3912  HE  ARG A 255       7.144   6.008 154.893  1.00  0.00           H
ATOM   3913 HH11 ARG A 255       4.356   7.232 153.273  1.00  0.00           H
ATOM   3914 HH12 ARG A 255       3.266   6.025 153.893  1.00  0.00           H
ATOM   3915 HH21 ARG A 255       5.716   4.459 155.774  1.00  0.00           H
ATOM   3916 HH22 ARG A 255       4.045   4.477 155.304  1.00  0.00           H
ATOM   3917  N   ASP A 256      10.966   7.800 154.242  1.00155.70           N
ATOM   3918  CA  ASP A 256      11.972   6.781 154.566  1.00155.70           C
ATOM   3919  CB  ASP A 256      12.114   5.757 153.431  1.00155.70           C
ATOM   3920  CG  ASP A 256      10.818   4.976 153.146  1.00155.70           C
ATOM   3921  OD1 ASP A 256       9.836   5.160 153.921  1.00155.70           O
ATOM   3922  OD2 ASP A 256      10.712   4.527 151.992  1.00155.70           O
ATOM   3923  C   ASP A 256      13.265   7.479 155.006  1.00155.70           C
ATOM   3924  O   ASP A 256      14.343   6.905 155.091  1.00155.70           O
ATOM   3925  H   ASP A 256      10.242   7.906 154.933  1.00  0.00           H
ATOM   3926  HA  ASP A 256      11.612   6.226 155.437  1.00  0.00           H
ATOM   3927  HB2 ASP A 256      12.431   6.269 152.521  1.00  0.00           H
ATOM   3928  HB3 ASP A 256      12.903   5.051 153.690  1.00  0.00           H
ATOM   3929  N   GLY A 257      13.121   8.785 155.260  1.00119.09           N
ATOM   3930  CA  GLY A 257      14.141   9.709 155.680  1.00119.09           C
ATOM   3931  C   GLY A 257      15.325   9.746 154.737  1.00119.09           C
ATOM   3932  O   GLY A 257      16.454   9.801 155.210  1.00119.09           O
ATOM   3933  H   GLY A 257      12.206   9.160 155.083  1.00  0.00           H
ATOM   3934  HA2 GLY A 257      13.700  10.702 155.693  1.00  0.00           H
ATOM   3935  HA3 GLY A 257      14.481   9.435 156.676  1.00  0.00           H
ATOM   3936  N   PHE A 258      15.099   9.840 153.421  1.00103.73           N
ATOM   3937  CA  PHE A 258      16.229   9.973 152.509  1.00103.73           C
ATOM   3938  CB  PHE A 258      15.804   9.661 151.092  1.00103.73           C
ATOM   3939  CG  PHE A 258      16.953   9.868 150.126  1.00103.73           C
ATOM   3940  CD1 PHE A 258      17.942   8.910 149.922  1.00103.73           C
ATOM   3941  CD2 PHE A 258      17.055  11.086 149.463  1.00103.73           C
ATOM   3942  CE1 PHE A 258      18.953   9.162 148.980  1.00103.73           C
ATOM   3943  CE2 PHE A 258      18.094  11.377 148.562  1.00103.73           C
ATOM   3944  CZ  PHE A 258      19.039  10.381 148.303  1.00103.73           C
ATOM   3945  C   PHE A 258      16.864  11.362 152.568  1.00103.73           C
ATOM   3946  O   PHE A 258      18.019  11.538 152.907  1.00103.73           O
ATOM   3947  H   PHE A 258      14.143   9.855 153.075  1.00  0.00           H
ATOM   3948  HA  PHE A 258      16.993   9.242 152.780  1.00  0.00           H
ATOM   3949  HB2 PHE A 258      14.965  10.302 150.804  1.00  0.00           H
ATOM   3950  HB3 PHE A 258      15.469   8.628 151.076  1.00  0.00           H
ATOM   3951  HD1 PHE A 258      17.924   7.972 150.461  1.00  0.00           H
ATOM   3952  HD2 PHE A 258      16.347  11.805 149.772  1.00  0.00           H
ATOM   3953  HE1 PHE A 258      19.683   8.403 148.777  1.00  0.00           H
ATOM   3954  HE2 PHE A 258      18.215  12.354 148.115  1.00  0.00           H
ATOM   3955  HZ  PHE A 258      19.865  10.550 147.636  1.00  0.00           H
ATOM   3956  N   ARG A 259      16.163  12.424 152.187  1.00215.37           N
ATOM   3957  CA  ARG A 259      16.797  13.744 152.254  1.00215.37           C
ATOM   3958  CB  ARG A 259      17.610  14.122 150.992  1.00215.37           C
ATOM   3959  CG  ARG A 259      16.904  14.815 149.821  1.00215.37           C
ATOM   3960  CD  ARG A 259      15.677  14.155 149.169  1.00215.37           C
ATOM   3961  NE  ARG A 259      15.177  14.889 148.009  1.00215.37           N
ATOM   3962  CZ  ARG A 259      14.693  16.106 147.998  1.00215.37           C
ATOM   3963  NH1 ARG A 259      14.728  16.856 149.054  1.00215.37           N
ATOM   3964  NH2 ARG A 259      14.191  16.596 146.908  1.00215.37           N
ATOM   3965  C   ARG A 259      15.841  14.756 152.773  1.00215.37           C
ATOM   3966  O   ARG A 259      14.670  14.470 153.015  1.00215.37           O
ATOM   3967  H   ARG A 259      15.163  12.327 152.072  1.00  0.00           H
ATOM   3968  HA  ARG A 259      17.546  13.708 153.049  1.00  0.00           H
ATOM   3969  HB2 ARG A 259      18.368  14.837 151.320  1.00  0.00           H
ATOM   3970  HB3 ARG A 259      18.173  13.260 150.638  1.00  0.00           H
ATOM   3971  HG2 ARG A 259      16.624  15.791 150.200  1.00  0.00           H
ATOM   3972  HG3 ARG A 259      17.642  14.973 149.039  1.00  0.00           H
ATOM   3973  HD2 ARG A 259      15.961  13.231 148.699  1.00  0.00           H
ATOM   3974  HD3 ARG A 259      14.893  13.984 149.907  1.00  0.00           H
ATOM   3975  HE  ARG A 259      15.237  14.396 147.135  1.00  0.00           H
ATOM   3976 HH11 ARG A 259      14.988  16.376 149.900  1.00  0.00           H
ATOM   3977 HH12 ARG A 259      14.121  17.645 149.136  1.00  0.00           H
ATOM   3978 HH21 ARG A 259      14.077  15.984 146.123  1.00  0.00           H
ATOM   3979 HH22 ARG A 259      13.669  17.445 146.980  1.00  0.00           H
ATOM   3980  N   LYS A 260      16.374  15.940 152.980  1.00152.36           N
ATOM   3981  CA  LYS A 260      15.743  16.927 153.811  1.00152.36           C
ATOM   3982  CB  LYS A 260      16.327  16.743 155.201  1.00152.36           C
ATOM   3983  CG  LYS A 260      15.680  17.621 156.237  1.00152.36           C
ATOM   3984  CD  LYS A 260      16.215  17.271 157.618  1.00152.36           C
ATOM   3985  CE  LYS A 260      15.652  15.958 158.185  1.00152.36           C
ATOM   3986  NZ  LYS A 260      16.123  15.687 159.568  1.00152.36           N
ATOM   3987  C   LYS A 260      16.049  18.292 153.273  1.00152.36           C
ATOM   3988  O   LYS A 260      17.108  18.515 152.691  1.00152.36           O
ATOM   3989  H   LYS A 260      17.352  16.079 152.755  1.00  0.00           H
ATOM   3990  HA  LYS A 260      14.665  16.773 153.828  1.00  0.00           H
ATOM   3991  HB2 LYS A 260      17.370  17.018 155.165  1.00  0.00           H
ATOM   3992  HB3 LYS A 260      16.204  15.703 155.506  1.00  0.00           H
ATOM   3993  HG2 LYS A 260      14.628  17.403 156.194  1.00  0.00           H
ATOM   3994  HG3 LYS A 260      15.872  18.676 156.026  1.00  0.00           H
ATOM   3995  HD2 LYS A 260      15.961  18.085 158.285  1.00  0.00           H
ATOM   3996  HD3 LYS A 260      17.288  17.223 157.548  1.00  0.00           H
ATOM   3997  HE2 LYS A 260      14.560  16.034 158.197  1.00  0.00           H
ATOM   3998  HE3 LYS A 260      15.918  15.134 157.520  1.00  0.00           H
ATOM   3999  HZ1 LYS A 260      15.654  14.875 159.953  1.00  0.00           H
ATOM   4000  HZ2 LYS A 260      15.883  16.447 160.210  1.00  0.00           H
ATOM   4001  HZ3 LYS A 260      17.114  15.469 159.594  1.00  0.00           H
ATOM   4002  N   ILE A 261      15.107  19.190 153.466  1.00 72.01           N
ATOM   4003  CA  ILE A 261      15.334  20.610 153.264  1.00 72.01           C
ATOM   4004  CB  ILE A 261      14.654  21.122 151.971  1.00 72.01           C
ATOM   4005  CG2 ILE A 261      15.142  20.329 150.738  1.00 72.01           C
ATOM   4006  CG1 ILE A 261      13.127  21.041 152.071  1.00 72.01           C
ATOM   4007  CD1 ILE A 261      12.315  21.747 150.988  1.00 72.01           C
ATOM   4008  C   ILE A 261      14.844  21.311 154.516  1.00 72.01           C
ATOM   4009  O   ILE A 261      14.124  20.730 155.329  1.00 72.01           O
ATOM   4010  H   ILE A 261      14.292  18.917 154.016  1.00  0.00           H
ATOM   4011  HA  ILE A 261      16.405  20.809 153.190  1.00  0.00           H
ATOM   4012  HB  ILE A 261      14.916  22.172 151.839  1.00  0.00           H
ATOM   4013 HG12 ILE A 261      12.800  21.468 153.021  1.00  0.00           H
ATOM   4014 HG13 ILE A 261      12.883  19.986 152.021  1.00  0.00           H
ATOM   4015 HG21 ILE A 261      15.507  19.343 150.994  1.00  0.00           H
ATOM   4016 HG22 ILE A 261      14.341  20.172 150.024  1.00  0.00           H
ATOM   4017 HG23 ILE A 261      15.967  20.861 150.289  1.00  0.00           H
ATOM   4018 HD11 ILE A 261      11.262  21.743 151.271  1.00  0.00           H
ATOM   4019 HD12 ILE A 261      12.637  22.779 150.897  1.00  0.00           H
ATOM   4020 HD13 ILE A 261      12.410  21.220 150.042  1.00  0.00           H
ATOM   4021  N   GLY A 262      15.115  22.598 154.573  1.00 35.52           N
ATOM   4022  CA  GLY A 262      14.626  23.441 155.627  1.00 35.52           C
ATOM   4023  C   GLY A 262      13.914  24.629 155.050  1.00 35.52           C
ATOM   4024  O   GLY A 262      14.544  25.454 154.389  1.00 35.52           O
ATOM   4025  H   GLY A 262      15.724  23.013 153.878  1.00  0.00           H
ATOM   4026  HA2 GLY A 262      13.960  22.892 156.291  1.00  0.00           H
ATOM   4027  HA3 GLY A 262      15.473  23.810 156.187  1.00  0.00           H
ATOM   4028  N   VAL A 263      12.605  24.688 155.234  1.00 32.12           N
ATOM   4029  CA  VAL A 263      11.821  25.855 154.837  1.00 32.12           C
ATOM   4030  CB  VAL A 263      10.330  25.534 154.772  1.00 32.12           C
ATOM   4031  CG1 VAL A 263       9.586  26.805 154.339  1.00 32.12           C
ATOM   4032  CG2 VAL A 263      10.102  24.389 153.781  1.00 32.12           C
ATOM   4033  C   VAL A 263      12.020  26.961 155.849  1.00 32.12           C
ATOM   4034  O   VAL A 263      11.821  26.733 157.034  1.00 32.12           O
ATOM   4035  H   VAL A 263      12.179  24.009 155.864  1.00  0.00           H
ATOM   4036  HA  VAL A 263      12.160  26.197 153.860  1.00  0.00           H
ATOM   4037  HB  VAL A 263       9.971  25.222 155.754  1.00  0.00           H
ATOM   4038 HG11 VAL A 263       8.584  26.569 153.991  1.00  0.00           H
ATOM   4039 HG12 VAL A 263       9.496  27.481 155.194  1.00  0.00           H
ATOM   4040 HG13 VAL A 263      10.134  27.321 153.550  1.00  0.00           H
ATOM   4041 HG21 VAL A 263       9.036  24.183 153.706  1.00  0.00           H
ATOM   4042 HG22 VAL A 263      10.593  23.484 154.143  1.00  0.00           H
ATOM   4043 HG23 VAL A 263      10.505  24.653 152.805  1.00  0.00           H
ATOM   4044  N   MET A 264      12.359  28.158 155.387  1.00126.26           N
ATOM   4045  CA  MET A 264      12.558  29.279 156.296  1.00126.26           C
ATOM   4046  CB  MET A 264      13.636  30.189 155.706  1.00126.26           C
ATOM   4047  CG  MET A 264      14.181  31.163 156.744  1.00126.26           C
ATOM   4048  SD  MET A 264      15.320  30.486 157.955  1.00126.26           S
ATOM   4049  CE  MET A 264      15.314  31.969 158.974  1.00126.26           C
ATOM   4050  C   MET A 264      11.239  30.027 156.506  1.00126.26           C
ATOM   4051  O   MET A 264      10.561  30.343 155.525  1.00126.26           O
ATOM   4052  H   MET A 264      12.252  28.346 154.398  1.00  0.00           H
ATOM   4053  HA  MET A 264      12.905  28.906 157.262  1.00  0.00           H
ATOM   4054  HB2 MET A 264      14.469  29.592 155.336  1.00  0.00           H
ATOM   4055  HB3 MET A 264      13.209  30.743 154.871  1.00  0.00           H
ATOM   4056  HG2 MET A 264      14.740  31.936 156.225  1.00  0.00           H
ATOM   4057  HG3 MET A 264      13.348  31.644 157.259  1.00  0.00           H
ATOM   4058  HE1 MET A 264      15.611  32.811 158.384  1.00  0.00           H
ATOM   4059  HE2 MET A 264      15.996  31.889 159.808  1.00  0.00           H
ATOM   4060  HE3 MET A 264      14.308  32.153 159.339  1.00  0.00           H
ATOM   4061  N   GLU A 265      11.052  30.573 157.707  1.00 64.82           N
ATOM   4062  CA  GLU A 265       9.878  31.402 158.041  1.00 64.82           C
ATOM   4063  CB  GLU A 265       9.928  31.784 159.530  1.00 64.82           C
ATOM   4064  CG  GLU A 265       9.683  30.605 160.480  1.00 64.82           C
ATOM   4065  CD  GLU A 265       8.243  30.058 160.405  1.00 64.82           C
ATOM   4066  OE1 GLU A 265       7.453  30.621 159.598  1.00 64.82           O
ATOM   4067  OE2 GLU A 265       8.024  28.942 160.900  1.00 64.82           O
ATOM   4068  C   GLU A 265       9.832  32.708 157.240  1.00 64.82           C
ATOM   4069  O   GLU A 265       8.798  33.190 156.772  1.00 64.82           O
ATOM   4070  H   GLU A 265      11.659  30.268 158.471  1.00  0.00           H
ATOM   4071  HA  GLU A 265       8.969  30.841 157.823  1.00  0.00           H
ATOM   4072  HB2 GLU A 265       9.179  32.552 159.726  1.00  0.00           H
ATOM   4073  HB3 GLU A 265      10.902  32.225 159.741  1.00  0.00           H
ATOM   4074  HG2 GLU A 265      10.391  29.809 160.245  1.00  0.00           H
ATOM   4075  HG3 GLU A 265       9.897  30.948 161.495  1.00  0.00           H
ATOM   4076  N   LYS A 266      11.017  33.260 156.973  1.00170.74           N
ATOM   4077  CA  LYS A 266      11.204  34.464 156.165  1.00170.74           C
ATOM   4078  CB  LYS A 266      11.526  35.641 157.118  1.00170.74           C
ATOM   4079  CG  LYS A 266      10.975  37.020 156.696  1.00170.74           C
ATOM   4080  CD  LYS A 266      11.683  37.762 155.550  1.00170.74           C
ATOM   4081  CE  LYS A 266      13.143  38.116 155.854  1.00170.74           C
ATOM   4082  NZ  LYS A 266      13.182  39.224 156.833  1.00170.74           N
ATOM   4083  C   LYS A 266      12.257  34.163 155.106  1.00170.74           C
ATOM   4084  O   LYS A 266      13.105  33.308 155.261  1.00170.74           O
ATOM   4085  H   LYS A 266      11.823  32.736 157.291  1.00  0.00           H
ATOM   4086  HA  LYS A 266      10.260  34.660 155.657  1.00  0.00           H
ATOM   4087  HB2 LYS A 266      11.045  35.426 158.077  1.00  0.00           H
ATOM   4088  HB3 LYS A 266      12.598  35.684 157.314  1.00  0.00           H
ATOM   4089  HG2 LYS A 266       9.925  36.902 156.426  1.00  0.00           H
ATOM   4090  HG3 LYS A 266      11.006  37.669 157.571  1.00  0.00           H
ATOM   4091  HD2 LYS A 266      11.623  37.179 154.652  1.00  0.00           H
ATOM   4092  HD3 LYS A 266      11.127  38.670 155.317  1.00  0.00           H
ATOM   4093  HE2 LYS A 266      13.646  38.409 154.926  1.00  0.00           H
ATOM   4094  HE3 LYS A 266      13.671  37.236 156.241  1.00  0.00           H
ATOM   4095  HZ1 LYS A 266      14.135  39.491 157.043  1.00  0.00           H
ATOM   4096  HZ2 LYS A 266      12.672  40.020 156.474  1.00  0.00           H
ATOM   4097  HZ3 LYS A 266      12.735  38.923 157.691  1.00  0.00           H
ATOM   4098  N   THR A 267      12.347  34.999 154.085  1.00133.23           N
ATOM   4099  CA  THR A 267      13.514  35.100 153.191  1.00133.23           C
ATOM   4100  CB  THR A 267      13.156  35.875 151.921  1.00133.23           C
ATOM   4101  OG1 THR A 267      14.242  35.825 151.031  1.00133.23           O
ATOM   4102  CG2 THR A 267      12.715  37.332 152.116  1.00133.23           C
ATOM   4103  C   THR A 267      14.786  35.626 153.874  1.00133.23           C
ATOM   4104  O   THR A 267      15.169  36.793 153.738  1.00133.23           O
ATOM   4105  H   THR A 267      11.616  35.679 154.018  1.00  0.00           H
ATOM   4106  HA  THR A 267      13.765  34.085 152.888  1.00  0.00           H
ATOM   4107  HB  THR A 267      12.319  35.367 151.448  1.00  0.00           H
ATOM   4108  HG1 THR A 267      13.946  36.133 150.179  1.00  0.00           H
ATOM   4109 HG21 THR A 267      12.869  37.891 151.198  1.00  0.00           H
ATOM   4110 HG22 THR A 267      13.276  37.826 152.902  1.00  0.00           H
ATOM   4111 HG23 THR A 267      11.662  37.358 152.388  1.00  0.00           H
ATOM   4112  N   ASP A 268      15.279  34.881 154.851  1.00 56.94           N
ATOM   4113  CA  ASP A 268      16.422  35.302 155.627  1.00 56.94           C
ATOM   4114  CB  ASP A 268      16.397  34.710 157.032  1.00 56.94           C
ATOM   4115  CG  ASP A 268      17.414  35.426 157.929  1.00 56.94           C
ATOM   4116  OD1 ASP A 268      18.308  35.995 157.272  1.00 56.94           O
ATOM   4117  OD2 ASP A 268      17.019  35.962 158.984  1.00 56.94           O
ATOM   4118  C   ASP A 268      17.716  34.971 154.877  1.00 56.94           C
ATOM   4119  O   ASP A 268      18.172  33.827 154.808  1.00 56.94           O
ATOM   4120  H   ASP A 268      14.915  33.942 155.006  1.00  0.00           H
ATOM   4121  HA  ASP A 268      16.375  36.383 155.761  1.00  0.00           H
ATOM   4122  HB2 ASP A 268      15.393  34.818 157.449  1.00  0.00           H
ATOM   4123  HB3 ASP A 268      16.665  33.659 156.940  1.00  0.00           H
ATOM   4124  N   SER A 269      18.355  36.029 154.370  1.00 44.93           N
ATOM   4125  CA  SER A 269      19.665  35.867 153.763  1.00 44.93           C
ATOM   4126  CB  SER A 269      20.125  37.046 152.931  1.00 44.93           C
ATOM   4127  OG  SER A 269      20.381  38.157 153.766  1.00 44.93           O
ATOM   4128  C   SER A 269      20.785  35.389 154.671  1.00 44.93           C
ATOM   4129  O   SER A 269      21.713  34.768 154.160  1.00 44.93           O
ATOM   4130  H   SER A 269      17.930  36.931 154.470  1.00  0.00           H
ATOM   4131  HA  SER A 269      19.515  35.072 153.083  1.00  0.00           H
ATOM   4132  HB2 SER A 269      21.031  36.755 152.393  1.00  0.00           H
ATOM   4133  HB3 SER A 269      19.352  37.294 152.204  1.00  0.00           H
ATOM   4134  HG  SER A 269      19.584  38.332 154.271  1.00  0.00           H
ATOM   4135  N   ARG A 270      20.722  35.655 155.978  1.00 83.33           N
ATOM   4136  CA  ARG A 270      21.743  35.168 156.915  1.00 83.33           C
ATOM   4137  CB  ARG A 270      21.468  35.587 158.362  1.00 83.33           C
ATOM   4138  CG  ARG A 270      21.595  37.082 158.675  1.00 83.33           C
ATOM   4139  CD  ARG A 270      20.362  37.859 158.234  1.00 83.33           C
ATOM   4140  NE  ARG A 270      20.106  39.032 159.062  1.00 83.33           N
ATOM   4141  CZ  ARG A 270      19.412  39.009 160.177  1.00 83.33           C
ATOM   4142  NH1 ARG A 270      18.744  37.960 160.570  1.00 83.33           N
ATOM   4143  NH2 ARG A 270      19.378  40.086 160.897  1.00 83.33           N
ATOM   4144  C   ARG A 270      21.843  33.652 156.882  1.00 83.33           C
ATOM   4145  O   ARG A 270      22.881  33.130 156.492  1.00 83.33           O
ATOM   4146  H   ARG A 270      19.837  35.995 156.355  1.00  0.00           H
ATOM   4147  HA  ARG A 270      22.723  35.531 156.625  1.00  0.00           H
ATOM   4148  HB2 ARG A 270      22.206  35.077 158.980  1.00  0.00           H
ATOM   4149  HB3 ARG A 270      20.485  35.222 158.668  1.00  0.00           H
ATOM   4150  HG2 ARG A 270      21.674  37.166 159.758  1.00  0.00           H
ATOM   4151  HG3 ARG A 270      22.490  37.500 158.216  1.00  0.00           H
ATOM   4152  HD2 ARG A 270      20.387  38.080 157.167  1.00  0.00           H
ATOM   4153  HD3 ARG A 270      19.525  37.235 158.432  1.00  0.00           H
ATOM   4154  HE  ARG A 270      20.648  39.868 158.895  1.00  0.00           H
ATOM   4155 HH11 ARG A 270      18.687  37.145 159.957  1.00  0.00           H
ATOM   4156 HH12 ARG A 270      18.257  37.901 161.431  1.00  0.00           H
ATOM   4157 HH21 ARG A 270      20.064  40.790 160.639  1.00  0.00           H
ATOM   4158 HH22 ARG A 270      19.081  40.009 161.832  1.00  0.00           H
ATOM   4159  N   LEU A 271      20.685  32.999 156.934  1.00114.93           N
ATOM   4160  CA  LEU A 271      20.624  31.546 156.890  1.00114.93           C
ATOM   4161  CB  LEU A 271      19.208  31.109 157.268  1.00114.93           C
ATOM   4162  CG  LEU A 271      19.030  29.587 157.491  1.00114.93           C
ATOM   4163  CD1 LEU A 271      18.883  28.823 156.174  1.00114.93           C
ATOM   4164  CD2 LEU A 271      20.136  28.978 158.358  1.00114.93           C
ATOM   4165  C   LEU A 271      20.986  31.026 155.514  1.00114.93           C
ATOM   4166  O   LEU A 271      21.654  30.010 155.354  1.00114.93           O
ATOM   4167  H   LEU A 271      19.833  33.523 157.067  1.00  0.00           H
ATOM   4168  HA  LEU A 271      21.340  31.156 157.615  1.00  0.00           H
ATOM   4169  HB2 LEU A 271      18.997  31.653 158.174  1.00  0.00           H
ATOM   4170  HB3 LEU A 271      18.479  31.452 156.532  1.00  0.00           H
ATOM   4171  HG  LEU A 271      18.092  29.434 158.017  1.00  0.00           H
ATOM   4172 HD11 LEU A 271      19.125  29.419 155.305  1.00  0.00           H
ATOM   4173 HD12 LEU A 271      17.841  28.542 156.068  1.00  0.00           H
ATOM   4174 HD13 LEU A 271      19.523  27.941 156.182  1.00  0.00           H
ATOM   4175 HD21 LEU A 271      19.811  28.013 158.750  1.00  0.00           H
ATOM   4176 HD22 LEU A 271      20.353  29.625 159.209  1.00  0.00           H
ATOM   4177 HD23 LEU A 271      21.050  28.840 157.785  1.00  0.00           H
ATOM   4178  N   MET A 272      20.447  31.662 154.477  1.00156.95           N
ATOM   4179  CA  MET A 272      20.622  31.069 153.164  1.00156.95           C
ATOM   4180  CB  MET A 272      19.650  31.667 152.171  1.00156.95           C
ATOM   4181  CG  MET A 272      19.993  33.072 151.670  1.00156.95           C
ATOM   4182  SD  MET A 272      18.584  34.091 151.088  1.00156.95           S
ATOM   4183  CE  MET A 272      17.610  32.900 150.174  1.00156.95           C
ATOM   4184  C   MET A 272      22.078  31.141 152.692  1.00156.95           C
ATOM   4185  O   MET A 272      22.541  30.232 152.011  1.00156.95           O
ATOM   4186  H   MET A 272      19.807  32.433 154.635  1.00  0.00           H
ATOM   4187  HA  MET A 272      20.358  30.013 153.251  1.00  0.00           H
ATOM   4188  HB2 MET A 272      19.662  30.985 151.341  1.00  0.00           H
ATOM   4189  HB3 MET A 272      18.651  31.654 152.606  1.00  0.00           H
ATOM   4190  HG2 MET A 272      20.475  33.568 152.500  1.00  0.00           H
ATOM   4191  HG3 MET A 272      20.752  33.020 150.892  1.00  0.00           H
ATOM   4192  HE1 MET A 272      16.558  33.174 150.181  1.00  0.00           H
ATOM   4193  HE2 MET A 272      17.997  32.914 149.160  1.00  0.00           H
ATOM   4194  HE3 MET A 272      17.705  31.902 150.602  1.00  0.00           H
ATOM   4195  N   CYS A 273      22.815  32.179 153.104  1.00 72.09           N
ATOM   4196  CA  CYS A 273      24.259  32.266 152.882  1.00 72.09           C
ATOM   4197  CB  CYS A 273      24.754  33.689 153.128  1.00 72.09           C
ATOM   4198  SG  CYS A 273      23.863  34.858 152.060  1.00 72.09           S
ATOM   4199  C   CYS A 273      25.060  31.356 153.807  1.00 72.09           C
ATOM   4200  O   CYS A 273      26.085  30.836 153.358  1.00 72.09           O
ATOM   4201  H   CYS A 273      22.388  32.862 153.720  1.00  0.00           H
ATOM   4202  HA  CYS A 273      24.480  31.971 151.855  1.00  0.00           H
ATOM   4203  HB2 CYS A 273      24.617  33.929 154.188  1.00  0.00           H
ATOM   4204  HB3 CYS A 273      25.824  33.722 152.912  1.00  0.00           H
ATOM   4205  HG  CYS A 273      22.669  34.551 152.594  1.00  0.00           H
ATOM   4206  N   ALA A 274      24.536  31.088 155.013  1.00 80.90           N
ATOM   4207  CA  ALA A 274      25.128  30.154 155.965  1.00 80.90           C
ATOM   4208  CB  ALA A 274      24.282  30.077 157.252  1.00 80.90           C
ATOM   4209  C   ALA A 274      25.320  28.776 155.326  1.00 80.90           C
ATOM   4210  O   ALA A 274      26.066  27.963 155.853  1.00 80.90           O
ATOM   4211  H   ALA A 274      23.644  31.485 155.273  1.00  0.00           H
ATOM   4212  HA  ALA A 274      26.117  30.521 156.243  1.00  0.00           H
ATOM   4213  HB1 ALA A 274      24.353  31.007 157.815  1.00  0.00           H
ATOM   4214  HB2 ALA A 274      24.635  29.257 157.879  1.00  0.00           H
ATOM   4215  HB3 ALA A 274      23.241  29.877 157.040  1.00  0.00           H
ATOM   4216  N   GLN A 275      24.635  28.483 154.201  1.00 97.25           N
ATOM   4217  CA  GLN A 275      24.777  27.186 153.556  1.00 97.25           C
ATOM   4218  CB  GLN A 275      23.974  26.995 152.281  1.00 97.25           C
ATOM   4219  CG  GLN A 275      22.487  27.064 152.547  1.00 97.25           C
ATOM   4220  CD  GLN A 275      21.685  26.847 151.271  1.00 97.25           C
ATOM   4221  OE1 GLN A 275      21.721  25.798 150.650  1.00 97.25           O
ATOM   4222  NE2 GLN A 275      20.758  27.718 150.955  1.00 97.25           N
ATOM   4223  C   GLN A 275      26.212  26.797 153.281  1.00 97.25           C
ATOM   4224  O   GLN A 275      26.596  25.633 153.375  1.00 97.25           O
ATOM   4225  H   GLN A 275      23.922  29.122 153.888  1.00  0.00           H
ATOM   4226  HA  GLN A 275      24.398  26.522 154.273  1.00  0.00           H
ATOM   4227  HB2 GLN A 275      24.183  25.983 151.929  1.00  0.00           H
ATOM   4228  HB3 GLN A 275      24.276  27.711 151.523  1.00  0.00           H
ATOM   4229  HG2 GLN A 275      22.297  26.255 153.233  1.00  0.00           H
ATOM   4230  HG3 GLN A 275      22.202  27.992 153.039  1.00  0.00           H
ATOM   4231 HE21 GLN A 275      20.649  28.541 151.518  1.00  0.00           H
ATOM   4232 HE22 GLN A 275      20.123  27.456 150.217  1.00  0.00           H
ATOM   4233  N   CYS A 276      26.970  27.802 152.871  1.00134.23           N
ATOM   4234  CA  CYS A 276      28.382  27.637 152.644  1.00134.23           C
ATOM   4235  CB  CYS A 276      28.680  27.931 151.175  1.00134.23           C
ATOM   4236  SG  CYS A 276      27.740  26.819 150.095  1.00134.23           S
ATOM   4237  C   CYS A 276      29.268  28.500 153.525  1.00134.23           C
ATOM   4238  O   CYS A 276      30.411  28.100 153.654  1.00134.23           O
ATOM   4239  H   CYS A 276      26.533  28.702 152.742  1.00  0.00           H
ATOM   4240  HA  CYS A 276      28.671  26.612 152.877  1.00  0.00           H
ATOM   4241  HB2 CYS A 276      29.755  27.811 151.030  1.00  0.00           H
ATOM   4242  HB3 CYS A 276      28.398  28.960 150.956  1.00  0.00           H
ATOM   4243  HG  CYS A 276      28.636  26.698 149.102  1.00  0.00           H
ATOM   4244  N   HIS A 277      28.878  29.738 153.845  1.00 95.46           N
ATOM   4245  CA  HIS A 277      29.788  30.741 154.432  1.00 95.46           C
ATOM   4246  ND1 HIS A 277      31.094  32.851 152.194  1.00 95.46           N
ATOM   4247  CG  HIS A 277      29.807  32.487 152.589  1.00 95.46           C
ATOM   4248  CB  HIS A 277      29.365  32.147 153.989  1.00 95.46           C
ATOM   4249  NE2 HIS A 277      29.818  32.853 150.424  1.00 95.46           N
ATOM   4250  CD2 HIS A 277      29.011  32.488 151.483  1.00 95.46           C
ATOM   4251  CE1 HIS A 277      31.063  33.059 150.885  1.00 95.46           C
ATOM   4252  C   HIS A 277      29.902  30.613 155.954  1.00 95.46           C
ATOM   4253  O   HIS A 277      29.318  31.419 156.685  1.00 95.46           O
ATOM   4254  H   HIS A 277      27.910  30.004 153.728  1.00  0.00           H
ATOM   4255  HA  HIS A 277      30.808  30.572 154.072  1.00  0.00           H
ATOM   4256  HB2 HIS A 277      28.287  32.261 154.091  1.00  0.00           H
ATOM   4257  HB3 HIS A 277      29.807  32.875 154.655  1.00  0.00           H
ATOM   4258  HD2 HIS A 277      27.962  32.236 151.481  1.00  0.00           H
ATOM   4259  HE1 HIS A 277      31.929  33.348 150.306  1.00  0.00           H
ATOM   4260  HE2 HIS A 277      29.540  32.948 149.472  1.00  0.00           H
ATOM   4261  N   VAL A 278      30.344  29.428 156.371  1.00 64.48           N
ATOM   4262  CA  VAL A 278      30.519  29.027 157.770  1.00 64.48           C
ATOM   4263  CB  VAL A 278      29.331  28.203 158.273  1.00 64.48           C
ATOM   4264  CG1 VAL A 278      28.032  29.014 158.255  1.00 64.48           C
ATOM   4265  CG2 VAL A 278      29.148  26.955 157.418  1.00 64.48           C
ATOM   4266  C   VAL A 278      31.786  28.205 157.950  1.00 64.48           C
ATOM   4267  O   VAL A 278      32.216  27.514 157.024  1.00 64.48           O
ATOM   4268  H   VAL A 278      30.765  28.809 155.687  1.00  0.00           H
ATOM   4269  HA  VAL A 278      30.615  29.917 158.378  1.00  0.00           H
ATOM   4270  HB  VAL A 278      29.496  27.889 159.304  1.00  0.00           H
ATOM   4271 HG11 VAL A 278      27.207  28.427 158.657  1.00  0.00           H
ATOM   4272 HG12 VAL A 278      27.798  29.322 157.240  1.00  0.00           H
ATOM   4273 HG13 VAL A 278      28.192  29.887 158.875  1.00  0.00           H
ATOM   4274 HG21 VAL A 278      29.651  27.005 156.455  1.00  0.00           H
ATOM   4275 HG22 VAL A 278      29.544  26.092 157.955  1.00  0.00           H
ATOM   4276 HG23 VAL A 278      28.088  26.868 157.249  1.00  0.00           H
ATOM   4277  N   GLU A 279      32.234  28.088 159.194  1.00120.49           N
ATOM   4278  CA  GLU A 279      33.196  27.065 159.582  1.00120.49           C
ATOM   4279  CB  GLU A 279      33.716  27.401 160.986  1.00120.49           C
ATOM   4280  CG  GLU A 279      35.171  27.001 161.211  1.00120.49           C
ATOM   4281  CD  GLU A 279      35.354  25.497 161.280  1.00120.49           C
ATOM   4282  OE1 GLU A 279      35.059  24.895 162.222  1.00120.49           O
ATOM   4283  OE2 GLU A 279      35.824  25.032 160.110  1.00120.49           O
ATOM   4284  C   GLU A 279      32.521  25.693 159.521  1.00120.49           C
ATOM   4285  O   GLU A 279      31.324  25.567 159.784  1.00120.49           O
ATOM   4286  H   GLU A 279      31.676  28.496 159.947  1.00  0.00           H
ATOM   4287  HA  GLU A 279      34.021  27.064 158.875  1.00  0.00           H
ATOM   4288  HB2 GLU A 279      33.077  26.946 161.742  1.00  0.00           H
ATOM   4289  HB3 GLU A 279      33.685  28.481 161.125  1.00  0.00           H
ATOM   4290  HG2 GLU A 279      35.805  27.469 160.468  1.00  0.00           H
ATOM   4291  HG3 GLU A 279      35.449  27.370 162.201  1.00  0.00           H
ATOM   4292  N   TYR A 280      33.256  24.672 159.086  1.00102.77           N
ATOM   4293  CA  TYR A 280      32.744  23.316 159.001  1.00102.77           C
ATOM   4294  CB  TYR A 280      31.952  23.147 157.692  1.00102.77           C
ATOM   4295  CG  TYR A 280      32.831  23.252 156.468  1.00102.77           C
ATOM   4296  CD1 TYR A 280      33.101  24.481 155.870  1.00102.77           C
ATOM   4297  CD2 TYR A 280      33.571  22.141 156.077  1.00102.77           C
ATOM   4298  CE1 TYR A 280      33.993  24.543 154.790  1.00102.77           C
ATOM   4299  CE2 TYR A 280      34.653  22.270 155.196  1.00102.77           C
ATOM   4300  CZ  TYR A 280      34.780  23.431 154.443  1.00102.77           C
ATOM   4301  OH  TYR A 280      35.692  23.505 153.435  1.00102.77           O
ATOM   4302  C   TYR A 280      33.869  22.287 159.118  1.00102.77           C
ATOM   4303  O   TYR A 280      34.998  22.523 158.690  1.00102.77           O
ATOM   4304  H   TYR A 280      34.265  24.785 158.982  1.00  0.00           H
ATOM   4305  HA  TYR A 280      32.067  23.147 159.828  1.00  0.00           H
ATOM   4306  HB2 TYR A 280      31.470  22.170 157.688  1.00  0.00           H
ATOM   4307  HB3 TYR A 280      31.162  23.895 157.642  1.00  0.00           H
ATOM   4308  HD1 TYR A 280      32.662  25.367 156.296  1.00  0.00           H
ATOM   4309  HD2 TYR A 280      33.354  21.225 156.570  1.00  0.00           H
ATOM   4310  HE1 TYR A 280      34.222  25.490 154.383  1.00  0.00           H
ATOM   4311  HE2 TYR A 280      35.403  21.508 155.120  1.00  0.00           H
ATOM   4312  HH  TYR A 280      35.532  24.295 152.935  1.00  0.00           H
ATOM   4313  N   ASN A 281      33.425  21.040 159.224  1.00164.54           N
ATOM   4314  CA  ASN A 281      34.240  19.867 158.987  1.00164.54           C
ATOM   4315  CB  ASN A 281      34.143  18.971 160.219  1.00164.54           C
ATOM   4316  CG  ASN A 281      35.396  18.158 160.440  1.00164.54           C
ATOM   4317  OD1 ASN A 281      36.424  18.348 159.815  1.00164.54           O
ATOM   4318  ND2 ASN A 281      35.279  17.115 161.211  1.00164.54           N
ATOM   4319  C   ASN A 281      33.746  19.155 157.729  1.00164.54           C
ATOM   4320  O   ASN A 281      32.549  18.875 157.609  1.00164.54           O
ATOM   4321  H   ASN A 281      32.425  20.905 159.321  1.00  0.00           H
ATOM   4322  HA  ASN A 281      35.280  20.174 158.844  1.00  0.00           H
ATOM   4323  HB2 ASN A 281      33.302  18.293 160.094  1.00  0.00           H
ATOM   4324  HB3 ASN A 281      33.972  19.569 161.114  1.00  0.00           H
ATOM   4325 HD21 ASN A 281      34.363  16.810 161.504  1.00  0.00           H
ATOM   4326 HD22 ASN A 281      36.126  16.606 161.404  1.00  0.00           H
ATOM   4327  N   CYS A 282      34.582  19.156 156.684  1.00229.71           N
ATOM   4328  CA  CYS A 282      34.312  18.466 155.419  1.00229.71           C
ATOM   4329  CB  CYS A 282      33.943  19.390 154.240  1.00229.71           C
ATOM   4330  SG  CYS A 282      32.212  19.963 154.205  1.00229.71           S
ATOM   4331  C   CYS A 282      35.465  17.516 155.060  1.00229.71           C
ATOM   4332  O   CYS A 282      35.810  17.337 153.885  1.00229.71           O
ATOM   4333  H   CYS A 282      35.485  19.599 156.818  1.00  0.00           H
ATOM   4334  HA  CYS A 282      33.444  17.846 155.591  1.00  0.00           H
ATOM   4335  HB2 CYS A 282      34.653  20.166 154.101  1.00  0.00           H
ATOM   4336  HB3 CYS A 282      34.145  18.893 153.319  1.00  0.00           H
ATOM   4337  HG  CYS A 282      31.637  18.753 154.189  1.00  0.00           H
ATOM   4338  N   ASN A 283      36.124  16.953 156.060  1.00111.68           N
ATOM   4339  CA  ASN A 283      37.291  16.125 155.850  1.00111.68           C
ATOM   4340  CB  ASN A 283      38.523  17.033 155.682  1.00111.68           C
ATOM   4341  CG  ASN A 283      38.609  18.094 156.772  1.00111.68           C
ATOM   4342  OD1 ASN A 283      38.009  19.148 156.619  1.00111.68           O
ATOM   4343  ND2 ASN A 283      39.510  17.946 157.715  1.00111.68           N
ATOM   4344  C   ASN A 283      37.451  15.115 156.973  1.00111.68           C
ATOM   4345  O   ASN A 283      36.837  15.227 158.029  1.00111.68           O
ATOM   4346  H   ASN A 283      35.861  17.152 157.021  1.00  0.00           H
ATOM   4347  HA  ASN A 283      37.140  15.556 154.941  1.00  0.00           H
ATOM   4348  HB2 ASN A 283      39.436  16.441 155.654  1.00  0.00           H
ATOM   4349  HB3 ASN A 283      38.433  17.554 154.729  1.00  0.00           H
ATOM   4350 HD21 ASN A 283      39.926  17.035 157.882  1.00  0.00           H
ATOM   4351 HD22 ASN A 283      39.438  18.599 158.504  1.00  0.00           H
ATOM   4352  N   ALA A 284      38.349  14.164 156.742  1.00 35.89           N
ATOM   4353  CA  ALA A 284      38.853  13.364 157.831  1.00 35.89           C
ATOM   4354  CB  ALA A 284      39.749  12.258 157.262  1.00 35.89           C
ATOM   4355  C   ALA A 284      39.628  14.283 158.782  1.00 35.89           C
ATOM   4356  O   ALA A 284      40.247  15.257 158.342  1.00 35.89           O
ATOM   4357  H   ALA A 284      38.915  14.226 155.917  1.00  0.00           H
ATOM   4358  HA  ALA A 284      38.002  12.925 158.359  1.00  0.00           H
ATOM   4359  HB1 ALA A 284      39.453  12.001 156.250  1.00  0.00           H
ATOM   4360  HB2 ALA A 284      40.786  12.586 157.275  1.00  0.00           H
ATOM   4361  HB3 ALA A 284      39.641  11.365 157.868  1.00  0.00           H
ATOM   4362  N   GLY A 285      39.867  13.783 159.975  1.00 29.02           N
ATOM   4363  CA  GLY A 285      40.692  14.432 160.984  1.00 29.02           C
ATOM   4364  C   GLY A 285      41.081  13.407 162.007  1.00 29.02           C
ATOM   4365  O   GLY A 285      41.097  12.218 161.710  1.00 29.02           O
ATOM   4366  H   GLY A 285      39.449  12.886 160.217  1.00  0.00           H
ATOM   4367  HA2 GLY A 285      41.588  14.875 160.555  1.00  0.00           H
ATOM   4368  HA3 GLY A 285      40.143  15.209 161.494  1.00  0.00           H
ATOM   4369  N   SER A 286      41.214  13.819 163.244  1.00 81.63           N
ATOM   4370  CA  SER A 286      41.578  12.927 164.337  1.00 81.63           C
ATOM   4371  CB  SER A 286      43.099  12.882 164.484  1.00 81.63           C
ATOM   4372  OG  SER A 286      43.670  14.121 164.100  1.00 81.63           O
ATOM   4373  C   SER A 286      40.883  13.396 165.593  1.00 81.63           C
ATOM   4374  O   SER A 286      40.421  14.531 165.618  1.00 81.63           O
ATOM   4375  H   SER A 286      41.004  14.791 163.472  1.00  0.00           H
ATOM   4376  HA  SER A 286      41.217  11.927 164.127  1.00  0.00           H
ATOM   4377  HB2 SER A 286      43.369  12.622 165.509  1.00  0.00           H
ATOM   4378  HB3 SER A 286      43.492  12.119 163.815  1.00  0.00           H
ATOM   4379  HG  SER A 286      43.005  14.808 164.274  1.00  0.00           H
ATOM   4380  N   GLN A 287      40.813  12.579 166.634  1.00139.85           N
ATOM   4381  CA  GLN A 287      40.102  13.004 167.837  1.00139.85           C
ATOM   4382  CB  GLN A 287      38.987  12.034 168.199  1.00139.85           C
ATOM   4383  CG  GLN A 287      39.377  10.639 168.555  1.00139.85           C
ATOM   4384  CD  GLN A 287      38.127   9.817 168.850  1.00139.85           C
ATOM   4385  OE1 GLN A 287      37.125   9.864 168.139  1.00139.85           O
ATOM   4386  NE2 GLN A 287      38.131   9.014 169.885  1.00139.85           N
ATOM   4387  C   GLN A 287      41.050  13.409 168.954  1.00139.85           C
ATOM   4388  O   GLN A 287      42.219  13.041 168.966  1.00139.85           O
ATOM   4389  H   GLN A 287      41.212  11.645 166.588  1.00  0.00           H
ATOM   4390  HA  GLN A 287      39.553  13.911 167.613  1.00  0.00           H
ATOM   4391  HB2 GLN A 287      38.473  12.398 169.075  1.00  0.00           H
ATOM   4392  HB3 GLN A 287      38.289  12.003 167.364  1.00  0.00           H
ATOM   4393  HG2 GLN A 287      39.938  10.227 167.725  1.00  0.00           H
ATOM   4394  HG3 GLN A 287      39.982  10.715 169.453  1.00  0.00           H
ATOM   4395 HE21 GLN A 287      38.995   8.869 170.400  1.00  0.00           H
ATOM   4396 HE22 GLN A 287      37.296   8.512 170.125  1.00  0.00           H
ATOM   4397  N   TRP A 288      40.683  14.501 169.610  1.00157.36           N
ATOM   4398  CA  TRP A 288      41.463  15.051 170.707  1.00157.36           C
ATOM   4399  CB  TRP A 288      40.702  16.186 171.382  1.00157.36           C
ATOM   4400  CG  TRP A 288      40.888  17.490 170.736  1.00157.36           C
ATOM   4401  CD2 TRP A 288      41.657  18.611 171.228  1.00157.36           C
ATOM   4402  CD1 TRP A 288      40.514  17.794 169.486  1.00157.36           C
ATOM   4403  NE1 TRP A 288      40.971  19.048 169.190  1.00157.36           N
ATOM   4404  CE2 TRP A 288      41.760  19.562 170.181  1.00157.36           C
ATOM   4405  CE3 TRP A 288      42.395  18.844 172.405  1.00157.36           C
ATOM   4406  CZ2 TRP A 288      42.580  20.683 170.277  1.00157.36           C
ATOM   4407  CZ3 TRP A 288      43.123  20.036 172.557  1.00157.36           C
ATOM   4408  CH2 TRP A 288      43.179  20.946 171.496  1.00157.36           C
ATOM   4409  C   TRP A 288      41.821  14.041 171.784  1.00157.36           C
ATOM   4410  O   TRP A 288      42.904  14.190 172.347  1.00157.36           O
ATOM   4411  H   TRP A 288      39.679  14.660 169.643  1.00  0.00           H
ATOM   4412  HA  TRP A 288      42.397  15.429 170.302  1.00  0.00           H
ATOM   4413  HB2 TRP A 288      41.079  16.294 172.397  1.00  0.00           H
ATOM   4414  HB3 TRP A 288      39.639  15.968 171.438  1.00  0.00           H
ATOM   4415  HD1 TRP A 288      40.010  17.119 168.808  1.00  0.00           H
ATOM   4416  HE3 TRP A 288      42.404  18.087 173.176  1.00  0.00           H
ATOM   4417  HZ2 TRP A 288      42.760  21.350 169.448  1.00  0.00           H
ATOM   4418  HZ3 TRP A 288      43.670  20.265 173.466  1.00  0.00           H
ATOM   4419  HH2 TRP A 288      43.711  21.855 171.587  1.00  0.00           H
ATOM   4420  HE1 TRP A 288      40.868  19.446 168.258  1.00  0.00           H
ATOM   4421  N   SER A 289      40.890  13.164 172.158  1.00 62.31           N
ATOM   4422  CA  SER A 289      41.090  12.222 173.259  1.00 62.31           C
ATOM   4423  CB  SER A 289      39.824  11.402 173.540  1.00 62.31           C
ATOM   4424  OG  SER A 289      39.339  10.777 172.362  1.00 62.31           O
ATOM   4425  C   SER A 289      42.294  11.309 173.015  1.00 62.31           C
ATOM   4426  O   SER A 289      43.381  11.583 173.519  1.00 62.31           O
ATOM   4427  H   SER A 289      39.965  13.225 171.730  1.00  0.00           H
ATOM   4428  HA  SER A 289      41.312  12.801 174.153  1.00  0.00           H
ATOM   4429  HB2 SER A 289      40.056  10.653 174.297  1.00  0.00           H
ATOM   4430  HB3 SER A 289      39.052  12.056 173.944  1.00  0.00           H
ATOM   4431  HG  SER A 289      38.696  11.391 171.980  1.00  0.00           H
ATOM   4432  N   ASP A 290      42.162  10.338 172.118  1.00 83.39           N
ATOM   4433  CA  ASP A 290      43.222   9.369 171.818  1.00 83.39           C
ATOM   4434  CB  ASP A 290      42.612   7.975 171.562  1.00 83.39           C
ATOM   4435  CG  ASP A 290      41.665   7.932 170.372  1.00 83.39           C
ATOM   4436  OD1 ASP A 290      41.477   8.994 169.746  1.00 83.39           O
ATOM   4437  OD2 ASP A 290      41.023   6.893 170.138  1.00 83.39           O
ATOM   4438  C   ASP A 290      44.141   9.803 170.658  1.00 83.39           C
ATOM   4439  O   ASP A 290      45.293   9.379 170.590  1.00 83.39           O
ATOM   4440  H   ASP A 290      41.241  10.182 171.714  1.00  0.00           H
ATOM   4441  HA  ASP A 290      43.855   9.277 172.697  1.00  0.00           H
ATOM   4442  HB2 ASP A 290      42.063   7.652 172.448  1.00  0.00           H
ATOM   4443  HB3 ASP A 290      43.422   7.269 171.380  1.00  0.00           H
ATOM   4444  N   GLY A 291      43.690  10.682 169.757  1.00 33.56           N
ATOM   4445  CA  GLY A 291      44.428  10.986 168.532  1.00 33.56           C
ATOM   4446  C   GLY A 291      44.132  10.034 167.375  1.00 33.56           C
ATOM   4447  O   GLY A 291      44.745  10.210 166.315  1.00 33.56           O
ATOM   4448  H   GLY A 291      42.699  10.902 169.795  1.00  0.00           H
ATOM   4449  HA2 GLY A 291      44.197  11.991 168.198  1.00  0.00           H
ATOM   4450  HA3 GLY A 291      45.495  10.942 168.739  1.00  0.00           H
ATOM   4451  N   GLN A 292      43.175   9.103 167.518  1.00 81.75           N
ATOM   4452  CA  GLN A 292      42.790   8.186 166.446  1.00 81.75           C
ATOM   4453  CB  GLN A 292      41.799   7.088 166.883  1.00 81.75           C
ATOM   4454  CG  GLN A 292      40.350   7.540 167.132  1.00 81.75           C
ATOM   4455  CD  GLN A 292      39.419   6.431 167.604  1.00 81.75           C
ATOM   4456  OE1 GLN A 292      39.677   5.250 167.459  1.00 81.75           O
ATOM   4457  NE2 GLN A 292      38.183   6.768 167.908  1.00 81.75           N
ATOM   4458  C   GLN A 292      42.245   8.958 165.259  1.00 81.75           C
ATOM   4459  O   GLN A 292      41.714  10.067 165.390  1.00 81.75           O
ATOM   4460  H   GLN A 292      42.620   9.093 168.374  1.00  0.00           H
ATOM   4461  HA  GLN A 292      43.700   7.681 166.125  1.00  0.00           H
ATOM   4462  HB2 GLN A 292      41.762   6.341 166.090  1.00  0.00           H
ATOM   4463  HB3 GLN A 292      42.190   6.603 167.777  1.00  0.00           H
ATOM   4464  HG2 GLN A 292      39.921   8.024 166.257  1.00  0.00           H
ATOM   4465  HG3 GLN A 292      40.359   8.257 167.919  1.00  0.00           H
ATOM   4466 HE21 GLN A 292      37.979   7.732 168.106  1.00  0.00           H
ATOM   4467 HE22 GLN A 292      37.659   6.020 168.322  1.00  0.00           H
ATOM   4468  N   LYS A 293      42.363   8.363 164.074  1.00106.25           N
ATOM   4469  CA  LYS A 293      41.785   8.951 162.876  1.00106.25           C
ATOM   4470  CB  LYS A 293      42.367   8.265 161.630  1.00106.25           C
ATOM   4471  CG  LYS A 293      42.056   9.008 160.324  1.00106.25           C
ATOM   4472  CD  LYS A 293      42.871  10.307 160.212  1.00106.25           C
ATOM   4473  CE  LYS A 293      42.421  11.129 159.006  1.00106.25           C
ATOM   4474  NZ  LYS A 293      42.896  10.467 157.771  1.00106.25           N
ATOM   4475  C   LYS A 293      40.266   8.829 162.941  1.00106.25           C
ATOM   4476  O   LYS A 293      39.737   7.743 163.125  1.00106.25           O
ATOM   4477  H   LYS A 293      42.648   7.394 164.063  1.00  0.00           H
ATOM   4478  HA  LYS A 293      42.037  10.009 162.884  1.00  0.00           H
ATOM   4479  HB2 LYS A 293      43.451   8.198 161.735  1.00  0.00           H
ATOM   4480  HB3 LYS A 293      41.967   7.252 161.566  1.00  0.00           H
ATOM   4481  HG2 LYS A 293      42.316   8.361 159.487  1.00  0.00           H
ATOM   4482  HG3 LYS A 293      40.988   9.220 160.255  1.00  0.00           H
ATOM   4483  HD2 LYS A 293      43.933  10.087 160.149  1.00  0.00           H
ATOM   4484  HD3 LYS A 293      42.775  10.888 161.113  1.00  0.00           H
ATOM   4485  HE2 LYS A 293      41.327  11.209 159.020  1.00  0.00           H
ATOM   4486  HE3 LYS A 293      42.821  12.145 159.088  1.00  0.00           H
ATOM   4487  HZ1 LYS A 293      42.639  10.990 156.947  1.00  0.00           H
ATOM   4488  HZ2 LYS A 293      42.493   9.539 157.717  1.00  0.00           H
ATOM   4489  HZ3 LYS A 293      43.902  10.366 157.817  1.00  0.00           H
ATOM   4490  N   VAL A 294      39.620   9.851 162.412  1.00132.23           N
ATOM   4491  CA  VAL A 294      38.200   9.865 162.072  1.00132.23           C
ATOM   4492  CB  VAL A 294      37.454  10.964 162.812  1.00132.23           C
ATOM   4493  CG1 VAL A 294      37.251  10.590 164.264  1.00132.23           C
ATOM   4494  CG2 VAL A 294      38.253  12.244 162.848  1.00132.23           C
ATOM   4495  C   VAL A 294      38.070  10.058 160.580  1.00132.23           C
ATOM   4496  O   VAL A 294      38.638  10.992 160.004  1.00132.23           O
ATOM   4497  H   VAL A 294      40.144  10.697 162.223  1.00  0.00           H
ATOM   4498  HA  VAL A 294      37.735   8.917 162.346  1.00  0.00           H
ATOM   4499  HB  VAL A 294      36.489  11.151 162.338  1.00  0.00           H
ATOM   4500 HG11 VAL A 294      38.202  10.474 164.783  1.00  0.00           H
ATOM   4501 HG12 VAL A 294      36.693  11.393 164.736  1.00  0.00           H
ATOM   4502 HG13 VAL A 294      36.694   9.656 164.308  1.00  0.00           H
ATOM   4503 HG21 VAL A 294      39.164  12.109 163.414  1.00  0.00           H
ATOM   4504 HG22 VAL A 294      38.456  12.579 161.841  1.00  0.00           H
ATOM   4505 HG23 VAL A 294      37.673  12.963 163.377  1.00  0.00           H
ATOM   4506  N   GLY A 295      37.616   8.993 159.938  1.00 43.96           N
ATOM   4507  CA  GLY A 295      37.510   8.929 158.492  1.00 43.96           C
ATOM   4508  C   GLY A 295      36.204   9.520 157.995  1.00 43.96           C
ATOM   4509  O   GLY A 295      35.330   9.887 158.773  1.00 43.96           O
ATOM   4510  H   GLY A 295      37.174   8.265 160.483  1.00  0.00           H
ATOM   4511  HA2 GLY A 295      37.564   7.892 158.168  1.00  0.00           H
ATOM   4512  HA3 GLY A 295      38.330   9.486 158.041  1.00  0.00           H
ATOM   4513  N   TYR A 296      36.071   9.537 156.673  1.00 62.54           N
ATOM   4514  CA  TYR A 296      34.904  10.060 155.966  1.00 62.54           C
ATOM   4515  CB  TYR A 296      35.148  10.006 154.466  1.00 62.54           C
ATOM   4516  CG  TYR A 296      36.384  10.799 154.112  1.00 62.54           C
ATOM   4517  CD1 TYR A 296      36.306  12.193 154.018  1.00 62.54           C
ATOM   4518  CD2 TYR A 296      37.625  10.159 153.991  1.00 62.54           C
ATOM   4519  CE1 TYR A 296      37.452  12.968 153.782  1.00 62.54           C
ATOM   4520  CE2 TYR A 296      38.780  10.922 153.747  1.00 62.54           C
ATOM   4521  CZ  TYR A 296      38.699  12.325 153.656  1.00 62.54           C
ATOM   4522  OH  TYR A 296      39.842  13.054 153.556  1.00 62.54           O
ATOM   4523  C   TYR A 296      33.595   9.373 156.312  1.00 62.54           C
ATOM   4524  O   TYR A 296      32.532   9.990 156.238  1.00 62.54           O
ATOM   4525  H   TYR A 296      36.788   9.104 156.119  1.00  0.00           H
ATOM   4526  HA  TYR A 296      34.800  11.088 156.248  1.00  0.00           H
ATOM   4527  HB2 TYR A 296      34.281  10.422 153.950  1.00  0.00           H
ATOM   4528  HB3 TYR A 296      35.263   8.966 154.157  1.00  0.00           H
ATOM   4529  HD1 TYR A 296      35.337  12.650 154.036  1.00  0.00           H
ATOM   4530  HD2 TYR A 296      37.682   9.083 154.091  1.00  0.00           H
ATOM   4531  HE1 TYR A 296      37.358  14.027 153.630  1.00  0.00           H
ATOM   4532  HE2 TYR A 296      39.735  10.439 153.644  1.00  0.00           H
ATOM   4533  HH  TYR A 296      39.689  13.982 153.720  1.00  0.00           H
ATOM   4534  N   ASP A 297      33.703   8.113 156.707  1.00117.60           N
ATOM   4535  CA  ASP A 297      32.615   7.267 157.159  1.00117.60           C
ATOM   4536  CB  ASP A 297      33.179   5.897 157.570  1.00117.60           C
ATOM   4537  CG  ASP A 297      34.021   5.216 156.485  1.00117.60           C
ATOM   4538  OD1 ASP A 297      35.044   5.849 156.074  1.00117.60           O
ATOM   4539  OD2 ASP A 297      33.599   4.159 156.007  1.00117.60           O
ATOM   4540  C   ASP A 297      31.916   7.886 158.367  1.00117.60           C
ATOM   4541  O   ASP A 297      30.682   7.936 158.411  1.00117.60           O
ATOM   4542  H   ASP A 297      34.606   7.651 156.629  1.00  0.00           H
ATOM   4543  HA  ASP A 297      31.902   7.142 156.346  1.00  0.00           H
ATOM   4544  HB2 ASP A 297      33.794   6.012 158.464  1.00  0.00           H
ATOM   4545  HB3 ASP A 297      32.333   5.257 157.833  1.00  0.00           H
ATOM   4546  N   ASP A 298      32.716   8.477 159.268  1.00 60.72           N
ATOM   4547  CA  ASP A 298      32.222   9.123 160.470  1.00 60.72           C
ATOM   4548  CB  ASP A 298      33.371   9.516 161.419  1.00 60.72           C
ATOM   4549  CG  ASP A 298      32.877   9.754 162.854  1.00 60.72           C
ATOM   4550  OD1 ASP A 298      32.078  10.703 163.015  1.00 60.72           O
ATOM   4551  OD2 ASP A 298      33.587   9.347 163.795  1.00 60.72           O
ATOM   4552  C   ASP A 298      31.364  10.329 160.090  1.00 60.72           C
ATOM   4553  O   ASP A 298      31.716  11.157 159.237  1.00 60.72           O
ATOM   4554  H   ASP A 298      33.701   8.574 159.051  1.00  0.00           H
ATOM   4555  HA  ASP A 298      31.595   8.392 160.981  1.00  0.00           H
ATOM   4556  HB2 ASP A 298      34.120   8.722 161.428  1.00  0.00           H
ATOM   4557  HB3 ASP A 298      33.846  10.429 161.057  1.00  0.00           H
ATOM   4558  N   GLN A 299      30.272  10.489 160.828  1.00137.68           N
ATOM   4559  CA  GLN A 299      29.379  11.623 160.685  1.00137.68           C
ATOM   4560  CB  GLN A 299      28.232  11.518 161.699  1.00137.68           C
ATOM   4561  CG  GLN A 299      27.291  10.337 161.416  1.00137.68           C
ATOM   4562  CD  GLN A 299      26.499  10.510 160.122  1.00137.68           C
ATOM   4563  OE1 GLN A 299      25.954   9.580 159.556  1.00137.68           O
ATOM   4564  NE2 GLN A 299      26.568  11.657 159.479  1.00137.68           N
ATOM   4565  C   GLN A 299      30.063  12.962 160.900  1.00137.68           C
ATOM   4566  O   GLN A 299      29.740  13.911 160.183  1.00137.68           O
ATOM   4567  H   GLN A 299      30.164   9.884 161.631  1.00  0.00           H
ATOM   4568  HA  GLN A 299      29.019  11.615 159.658  1.00  0.00           H
ATOM   4569  HB2 GLN A 299      28.647  11.429 162.703  1.00  0.00           H
ATOM   4570  HB3 GLN A 299      27.654  12.444 161.674  1.00  0.00           H
ATOM   4571  HG2 GLN A 299      26.582  10.261 162.239  1.00  0.00           H
ATOM   4572  HG3 GLN A 299      27.866   9.411 161.370  1.00  0.00           H
ATOM   4573 HE21 GLN A 299      27.197  12.367 159.810  1.00  0.00           H
ATOM   4574 HE22 GLN A 299      26.201  11.652 158.551  1.00  0.00           H
ATOM   4575  N   ARG A 300      31.072  13.006 161.778  1.00103.13           N
ATOM   4576  CA  ARG A 300      31.867  14.201 162.070  1.00103.13           C
ATOM   4577  CB  ARG A 300      32.945  13.882 163.112  1.00103.13           C
ATOM   4578  CG  ARG A 300      32.327  13.662 164.495  1.00103.13           C
ATOM   4579  CD  ARG A 300      33.390  13.298 165.525  1.00103.13           C
ATOM   4580  NE  ARG A 300      33.835  11.902 165.402  1.00103.13           N
ATOM   4581  CZ  ARG A 300      34.636  11.300 166.262  1.00103.13           C
ATOM   4582  NH1 ARG A 300      35.267  11.943 167.203  1.00103.13           N
ATOM   4583  NH2 ARG A 300      34.894  10.038 166.132  1.00103.13           N
ATOM   4584  C   ARG A 300      32.530  14.776 160.837  1.00103.13           C
ATOM   4585  O   ARG A 300      32.768  15.978 160.804  1.00103.13           O
ATOM   4586  H   ARG A 300      31.338  12.129 162.235  1.00  0.00           H
ATOM   4587  HA  ARG A 300      31.202  14.976 162.456  1.00  0.00           H
ATOM   4588  HB2 ARG A 300      33.509  13.000 162.799  1.00  0.00           H
ATOM   4589  HB3 ARG A 300      33.637  14.725 163.173  1.00  0.00           H
ATOM   4590  HG2 ARG A 300      31.840  14.584 164.811  1.00  0.00           H
ATOM   4591  HG3 ARG A 300      31.578  12.871 164.462  1.00  0.00           H
ATOM   4592  HD2 ARG A 300      34.242  13.977 165.436  1.00  0.00           H
ATOM   4593  HD3 ARG A 300      32.947  13.423 166.513  1.00  0.00           H
ATOM   4594  HE  ARG A 300      33.409  11.305 164.690  1.00  0.00           H
ATOM   4595 HH11 ARG A 300      35.052  12.914 167.415  1.00  0.00           H
ATOM   4596 HH12 ARG A 300      35.920  11.446 167.792  1.00  0.00           H
ATOM   4597 HH21 ARG A 300      34.477   9.544 165.335  1.00  0.00           H
ATOM   4598 HH22 ARG A 300      35.616   9.627 166.707  1.00  0.00           H
ATOM   4599  N   THR A 301      32.726  13.974 159.793  1.00 69.86           N
ATOM   4600  CA  THR A 301      33.252  14.445 158.512  1.00 69.86           C
ATOM   4601  CB  THR A 301      33.396  13.294 157.532  1.00 69.86           C
ATOM   4602  OG1 THR A 301      34.236  12.351 158.114  1.00 69.86           O
ATOM   4603  CG2 THR A 301      34.058  13.781 156.248  1.00 69.86           C
ATOM   4604  C   THR A 301      32.363  15.469 157.830  1.00 69.86           C
ATOM   4605  O   THR A 301      32.820  16.189 156.947  1.00 69.86           O
ATOM   4606  H   THR A 301      32.475  12.994 159.879  1.00  0.00           H
ATOM   4607  HA  THR A 301      34.237  14.882 158.686  1.00  0.00           H
ATOM   4608  HB  THR A 301      32.428  12.846 157.302  1.00  0.00           H
ATOM   4609  HG1 THR A 301      33.697  11.583 158.373  1.00  0.00           H
ATOM   4610 HG21 THR A 301      34.571  12.964 155.804  1.00  0.00           H
ATOM   4611 HG22 THR A 301      33.312  14.161 155.552  1.00  0.00           H
ATOM   4612 HG23 THR A 301      34.789  14.552 156.475  1.00  0.00           H
ATOM   4613  N   ASN A 302      31.057  15.417 158.065  1.00 83.55           N
ATOM   4614  CA  ASN A 302      30.142  16.440 157.605  1.00 83.55           C
ATOM   4615  CB  ASN A 302      29.034  15.808 156.753  1.00 83.55           C
ATOM   4616  CG  ASN A 302      28.079  16.870 156.259  1.00 83.55           C
ATOM   4617  OD1 ASN A 302      28.404  18.044 156.185  1.00 83.55           O
ATOM   4618  ND2 ASN A 302      27.092  16.459 155.497  1.00 83.55           N
ATOM   4619  C   ASN A 302      29.557  17.133 158.825  1.00 83.55           C
ATOM   4620  O   ASN A 302      28.570  16.661 159.381  1.00 83.55           O
ATOM   4621  H   ASN A 302      30.721  14.781 158.785  1.00  0.00           H
ATOM   4622  HA  ASN A 302      30.672  17.190 157.015  1.00  0.00           H
ATOM   4623  HB2 ASN A 302      29.453  15.265 155.911  1.00  0.00           H
ATOM   4624  HB3 ASN A 302      28.474  15.110 157.377  1.00  0.00           H
ATOM   4625 HD21 ASN A 302      26.904  15.469 155.591  1.00  0.00           H
ATOM   4626 HD22 ASN A 302      26.267  17.048 155.567  1.00  0.00           H
ATOM   4627  N   HIS A 303      30.090  18.294 159.181  1.00 74.43           N
ATOM   4628  CA  HIS A 303      29.657  18.944 160.404  1.00 74.43           C
ATOM   4629  ND1 HIS A 303      28.902  18.370 163.496  1.00 74.43           N
ATOM   4630  CG  HIS A 303      29.994  18.946 162.853  1.00 74.43           C
ATOM   4631  CB  HIS A 303      30.546  18.476 161.550  1.00 74.43           C
ATOM   4632  NE2 HIS A 303      29.698  20.007 164.721  1.00 74.43           N
ATOM   4633  CD2 HIS A 303      30.478  19.979 163.593  1.00 74.43           C
ATOM   4634  CE1 HIS A 303      28.770  19.043 164.647  1.00 74.43           C
ATOM   4635  C   HIS A 303      29.686  20.448 160.266  1.00 74.43           C
ATOM   4636  O   HIS A 303      30.659  21.005 159.769  1.00 74.43           O
ATOM   4637  H   HIS A 303      30.879  18.679 158.668  1.00  0.00           H
ATOM   4638  HA  HIS A 303      28.633  18.652 160.645  1.00  0.00           H
ATOM   4639  HB2 HIS A 303      30.573  17.386 161.570  1.00  0.00           H
ATOM   4640  HB3 HIS A 303      31.560  18.852 161.428  1.00  0.00           H
ATOM   4641  HD2 HIS A 303      31.335  20.592 163.363  1.00  0.00           H
ATOM   4642  HE1 HIS A 303      28.085  18.790 165.448  1.00  0.00           H
ATOM   4643  HE2 HIS A 303      29.790  20.623 165.522  1.00  0.00           H
ATOM   4644  N   PHE A 304      28.644  21.102 160.765  1.00 85.02           N
ATOM   4645  CA  PHE A 304      28.617  22.546 160.930  1.00 85.02           C
ATOM   4646  CB  PHE A 304      27.340  23.194 160.416  1.00 85.02           C
ATOM   4647  CG  PHE A 304      27.329  23.230 158.919  1.00 85.02           C
ATOM   4648  CD1 PHE A 304      27.338  22.025 158.218  1.00 85.02           C
ATOM   4649  CD2 PHE A 304      27.419  24.435 158.219  1.00 85.02           C
ATOM   4650  CE1 PHE A 304      27.406  22.012 156.826  1.00 85.02           C
ATOM   4651  CE2 PHE A 304      27.479  24.408 156.810  1.00 85.02           C
ATOM   4652  CZ  PHE A 304      27.453  23.206 156.110  1.00 85.02           C
ATOM   4653  C   PHE A 304      28.705  22.800 162.404  1.00 85.02           C
ATOM   4654  O   PHE A 304      27.762  22.506 163.133  1.00 85.02           O
ATOM   4655  H   PHE A 304      27.920  20.575 161.234  1.00  0.00           H
ATOM   4656  HA  PHE A 304      29.450  23.018 160.407  1.00  0.00           H
ATOM   4657  HB2 PHE A 304      26.474  22.649 160.789  1.00  0.00           H
ATOM   4658  HB3 PHE A 304      27.297  24.214 160.805  1.00  0.00           H
ATOM   4659  HD1 PHE A 304      27.272  21.094 158.757  1.00  0.00           H
ATOM   4660  HD2 PHE A 304      27.473  25.363 158.773  1.00  0.00           H
ATOM   4661  HE1 PHE A 304      27.420  21.070 156.335  1.00  0.00           H
ATOM   4662  HE2 PHE A 304      27.522  25.305 156.222  1.00  0.00           H
ATOM   4663  HZ  PHE A 304      27.471  23.222 155.035  1.00  0.00           H
ATOM   4664  N   PRO A 305      29.833  23.342 162.844  1.00166.65           N
ATOM   4665  CA  PRO A 305      29.946  23.706 164.209  1.00166.65           C
ATOM   4666  CD  PRO A 305      31.123  23.278 162.195  1.00166.65           C
ATOM   4667  CB  PRO A 305      31.362  24.169 164.360  1.00166.65           C
ATOM   4668  CG  PRO A 305      32.161  23.498 163.265  1.00166.65           C
ATOM   4669  C   PRO A 305      28.915  24.711 164.707  1.00166.65           C
ATOM   4670  O   PRO A 305      28.491  24.617 165.851  1.00166.65           O
ATOM   4671  HA  PRO A 305      29.824  22.786 164.756  1.00  0.00           H
ATOM   4672  HD2 PRO A 305      31.288  22.311 161.727  1.00  0.00           H
ATOM   4673  HD3 PRO A 305      31.190  24.080 161.478  1.00  0.00           H
ATOM   4674  HB2 PRO A 305      31.449  25.254 164.275  1.00  0.00           H
ATOM   4675  HB3 PRO A 305      31.639  23.750 165.301  1.00  0.00           H
ATOM   4676  HG2 PRO A 305      32.567  22.548 163.610  1.00  0.00           H
ATOM   4677  HG3 PRO A 305      32.934  24.157 162.900  1.00  0.00           H
ATOM   4678  N   LEU A 306      28.516  25.676 163.873  1.00281.55           N
ATOM   4679  CA  LEU A 306      27.512  26.675 164.253  1.00281.55           C
ATOM   4680  CB  LEU A 306      26.129  25.992 164.298  1.00281.55           C
ATOM   4681  CG  LEU A 306      24.885  26.887 164.138  1.00281.55           C
ATOM   4682  CD1 LEU A 306      24.619  27.871 165.278  1.00281.55           C
ATOM   4683  CD2 LEU A 306      24.917  27.659 162.820  1.00281.55           C
ATOM   4684  C   LEU A 306      27.889  27.395 165.555  1.00281.55           C
ATOM   4685  O   LEU A 306      27.141  27.463 166.526  1.00281.55           O
ATOM   4686  H   LEU A 306      28.933  25.724 162.955  1.00  0.00           H
ATOM   4687  HA  LEU A 306      27.523  27.426 163.468  1.00  0.00           H
ATOM   4688  HB2 LEU A 306      26.099  25.250 163.500  1.00  0.00           H
ATOM   4689  HB3 LEU A 306      26.041  25.438 165.235  1.00  0.00           H
ATOM   4690  HG  LEU A 306      24.029  26.222 164.087  1.00  0.00           H
ATOM   4691 HD11 LEU A 306      23.615  28.283 165.199  1.00  0.00           H
ATOM   4692 HD12 LEU A 306      25.342  28.683 165.275  1.00  0.00           H
ATOM   4693 HD13 LEU A 306      24.686  27.341 166.228  1.00  0.00           H
ATOM   4694 HD21 LEU A 306      24.005  28.247 162.734  1.00  0.00           H
ATOM   4695 HD22 LEU A 306      24.970  26.945 161.999  1.00  0.00           H
ATOM   4696 HD23 LEU A 306      25.771  28.331 162.784  1.00  0.00           H
ATOM   4697  N   LYS A 307      29.144  27.823 165.646  1.00163.81           N
ATOM   4698  CA  LYS A 307      29.617  28.505 166.841  1.00163.81           C
ATOM   4699  CB  LYS A 307      30.173  27.491 167.839  1.00163.81           C
ATOM   4700  CG  LYS A 307      30.955  26.298 167.295  1.00163.81           C
ATOM   4701  CD  LYS A 307      32.263  26.585 166.593  1.00163.81           C
ATOM   4702  CE  LYS A 307      33.274  25.398 166.557  1.00163.81           C
ATOM   4703  NZ  LYS A 307      34.558  25.632 165.866  1.00163.81           N
ATOM   4704  C   LYS A 307      30.556  29.645 166.521  1.00163.81           C
ATOM   4705  O   LYS A 307      31.297  29.621 165.544  1.00163.81           O
ATOM   4706  H   LYS A 307      29.781  27.655 164.880  1.00  0.00           H
ATOM   4707  HA  LYS A 307      28.758  28.966 167.334  1.00  0.00           H
ATOM   4708  HB2 LYS A 307      30.831  28.002 168.527  1.00  0.00           H
ATOM   4709  HB3 LYS A 307      29.341  27.103 168.432  1.00  0.00           H
ATOM   4710  HG2 LYS A 307      31.222  25.813 168.195  1.00  0.00           H
ATOM   4711  HG3 LYS A 307      30.353  25.647 166.695  1.00  0.00           H
ATOM   4712  HD2 LYS A 307      32.083  27.011 165.610  1.00  0.00           H
ATOM   4713  HD3 LYS A 307      32.625  27.349 167.244  1.00  0.00           H
ATOM   4714  HE2 LYS A 307      32.853  24.538 166.101  1.00  0.00           H
ATOM   4715  HE3 LYS A 307      33.481  25.084 167.579  1.00  0.00           H
ATOM   4716  HZ1 LYS A 307      34.622  25.135 164.977  1.00  0.00           H
ATOM   4717  HZ2 LYS A 307      34.682  26.613 165.681  1.00  0.00           H
ATOM   4718  HZ3 LYS A 307      35.316  25.322 166.463  1.00  0.00           H
ATOM   4719  N   ASN A 308      30.460  30.674 167.349  1.00137.91           N
ATOM   4720  CA  ASN A 308      31.314  31.854 167.336  1.00137.91           C
ATOM   4721  CB  ASN A 308      30.692  32.805 168.367  1.00137.91           C
ATOM   4722  CG  ASN A 308      31.501  34.055 168.620  1.00137.91           C
ATOM   4723  OD1 ASN A 308      32.503  34.077 169.318  1.00137.91           O
ATOM   4724  ND2 ASN A 308      31.244  35.091 167.869  1.00137.91           N
ATOM   4725  C   ASN A 308      32.770  31.501 167.677  1.00137.91           C
ATOM   4726  O   ASN A 308      33.003  30.517 168.369  1.00137.91           O
ATOM   4727  H   ASN A 308      29.845  30.553 168.143  1.00  0.00           H
ATOM   4728  HA  ASN A 308      31.294  32.299 166.339  1.00  0.00           H
ATOM   4729  HB2 ASN A 308      29.701  33.094 168.016  1.00  0.00           H
ATOM   4730  HB3 ASN A 308      30.577  32.286 169.320  1.00  0.00           H
ATOM   4731 HD21 ASN A 308      30.471  35.087 167.221  1.00  0.00           H
ATOM   4732 HD22 ASN A 308      31.829  35.892 168.009  1.00  0.00           H
ATOM   4733  N   ALA A 309      33.729  32.385 167.368  1.00 47.61           N
ATOM   4734  CA  ALA A 309      35.147  32.195 167.695  1.00 47.61           C
ATOM   4735  CB  ALA A 309      35.975  33.408 167.316  1.00 47.61           C
ATOM   4736  C   ALA A 309      35.444  31.797 169.158  1.00 47.61           C
ATOM   4737  O   ALA A 309      36.284  30.935 169.411  1.00 47.61           O
ATOM   4738  H   ALA A 309      33.453  33.254 166.943  1.00  0.00           H
ATOM   4739  HA  ALA A 309      35.509  31.426 167.039  1.00  0.00           H
ATOM   4740  HB1 ALA A 309      35.809  33.659 166.270  1.00  0.00           H
ATOM   4741  HB2 ALA A 309      35.721  34.237 167.971  1.00  0.00           H
ATOM   4742  HB3 ALA A 309      37.026  33.144 167.452  1.00  0.00           H
ATOM   4743  N   LYS A 310      34.730  32.399 170.113  1.00 80.94           N
ATOM   4744  CA  LYS A 310      34.846  32.082 171.547  1.00 80.94           C
ATOM   4745  CB  LYS A 310      34.061  33.115 172.366  1.00 80.94           C
ATOM   4746  CG  LYS A 310      34.616  34.542 172.227  1.00 80.94           C
ATOM   4747  CD  LYS A 310      33.675  35.585 172.843  1.00 80.94           C
ATOM   4748  CE  LYS A 310      33.636  35.511 174.374  1.00 80.94           C
ATOM   4749  NZ  LYS A 310      32.725  36.542 174.924  1.00 80.94           N
ATOM   4750  C   LYS A 310      34.312  30.687 171.881  1.00 80.94           C
ATOM   4751  O   LYS A 310      34.886  29.968 172.690  1.00 80.94           O
ATOM   4752  H   LYS A 310      34.006  33.049 169.819  1.00  0.00           H
ATOM   4753  HA  LYS A 310      35.897  32.093 171.837  1.00  0.00           H
ATOM   4754  HB2 LYS A 310      33.016  33.095 172.044  1.00  0.00           H
ATOM   4755  HB3 LYS A 310      34.099  32.819 173.415  1.00  0.00           H
ATOM   4756  HG2 LYS A 310      34.733  34.791 171.172  1.00  0.00           H
ATOM   4757  HG3 LYS A 310      35.595  34.600 172.704  1.00  0.00           H
ATOM   4758  HD2 LYS A 310      34.023  36.574 172.542  1.00  0.00           H
ATOM   4759  HD3 LYS A 310      32.671  35.432 172.439  1.00  0.00           H
ATOM   4760  HE2 LYS A 310      34.651  35.663 174.758  1.00  0.00           H
ATOM   4761  HE3 LYS A 310      33.305  34.512 174.677  1.00  0.00           H
ATOM   4762  HZ1 LYS A 310      32.711  36.495 175.935  1.00  0.00           H
ATOM   4763  HZ2 LYS A 310      31.787  36.390 174.577  1.00  0.00           H
ATOM   4764  HZ3 LYS A 310      33.044  37.462 174.648  1.00  0.00           H
ATOM   4765  N   ASP A 311      33.278  30.275 171.166  1.00 83.15           N
ATOM   4766  CA  ASP A 311      32.537  29.036 171.380  1.00 83.15           C
ATOM   4767  CB  ASP A 311      31.109  29.245 170.847  1.00 83.15           C
ATOM   4768  CG  ASP A 311      30.253  30.296 171.567  1.00 83.15           C
ATOM   4769  OD1 ASP A 311      30.844  31.174 172.241  1.00 83.15           O
ATOM   4770  OD2 ASP A 311      29.138  30.486 171.044  1.00 83.15           O
ATOM   4771  C   ASP A 311      33.222  27.853 170.666  1.00 83.15           C
ATOM   4772  O   ASP A 311      32.915  26.683 170.931  1.00 83.15           O
ATOM   4773  H   ASP A 311      32.881  30.926 170.506  1.00  0.00           H
ATOM   4774  HA  ASP A 311      32.481  28.820 172.446  1.00  0.00           H
ATOM   4775  HB2 ASP A 311      30.581  28.288 170.866  1.00  0.00           H
ATOM   4776  HB3 ASP A 311      31.179  29.574 169.815  1.00  0.00           H
ATOM   4777  N   LEU A 312      34.169  28.146 169.756  1.00135.58           N
ATOM   4778  CA  LEU A 312      34.763  27.154 168.866  1.00135.58           C
ATOM   4779  CB  LEU A 312      35.808  27.701 167.876  1.00135.58           C
ATOM   4780  CG  LEU A 312      35.434  28.892 167.006  1.00135.58           C
ATOM   4781  CD1 LEU A 312      36.654  29.305 166.206  1.00135.58           C
ATOM   4782  CD2 LEU A 312      34.270  28.894 166.023  1.00135.58           C
ATOM   4783  C   LEU A 312      35.379  25.990 169.561  1.00135.58           C
ATOM   4784  O   LEU A 312      35.097  24.857 169.170  1.00135.58           O
ATOM   4785  H   LEU A 312      34.294  29.128 169.539  1.00  0.00           H
ATOM   4786  HA  LEU A 312      33.952  26.692 168.384  1.00  0.00           H
ATOM   4787  HB2 LEU A 312      36.187  26.901 167.248  1.00  0.00           H
ATOM   4788  HB3 LEU A 312      36.661  28.021 168.476  1.00  0.00           H
ATOM   4789  HG  LEU A 312      35.190  29.633 167.731  1.00  0.00           H
ATOM   4790 HD11 LEU A 312      36.423  30.205 165.655  1.00  0.00           H
ATOM   4791 HD12 LEU A 312      36.920  28.521 165.506  1.00  0.00           H
ATOM   4792 HD13 LEU A 312      37.482  29.528 166.876  1.00  0.00           H
ATOM   4793 HD21 LEU A 312      34.259  29.798 165.430  1.00  0.00           H
ATOM   4794 HD22 LEU A 312      33.364  28.996 166.588  1.00  0.00           H
ATOM   4795 HD23 LEU A 312      34.237  28.066 165.333  1.00  0.00           H
ATOM   4796  N   LEU A 313      36.245  26.290 170.514  1.00123.28           N
ATOM   4797  CA  LEU A 313      36.978  25.259 171.200  1.00123.28           C
ATOM   4798  CB  LEU A 313      37.936  25.925 172.195  1.00123.28           C
ATOM   4799  CG  LEU A 313      38.905  24.979 172.922  1.00123.28           C
ATOM   4800  CD1 LEU A 313      38.169  24.073 173.907  1.00123.28           C
ATOM   4801  CD2 LEU A 313      39.685  24.119 171.919  1.00123.28           C
ATOM   4802  C   LEU A 313      35.988  24.322 171.876  1.00123.28           C
ATOM   4803  O   LEU A 313      36.040  23.127 171.638  1.00123.28           O
ATOM   4804  H   LEU A 313      36.362  27.258 170.782  1.00  0.00           H
ATOM   4805  HA  LEU A 313      37.539  24.694 170.453  1.00  0.00           H
ATOM   4806  HB2 LEU A 313      38.536  26.658 171.656  1.00  0.00           H
ATOM   4807  HB3 LEU A 313      37.348  26.461 172.941  1.00  0.00           H
ATOM   4808  HG  LEU A 313      39.606  25.584 173.488  1.00  0.00           H
ATOM   4809 HD11 LEU A 313      37.311  24.574 174.354  1.00  0.00           H
ATOM   4810 HD12 LEU A 313      38.840  23.744 174.696  1.00  0.00           H
ATOM   4811 HD13 LEU A 313      37.814  23.220 173.371  1.00  0.00           H
ATOM   4812 HD21 LEU A 313      40.010  24.728 171.075  1.00  0.00           H
ATOM   4813 HD22 LEU A 313      39.058  23.319 171.550  1.00  0.00           H
ATOM   4814 HD23 LEU A 313      40.566  23.690 172.397  1.00  0.00           H
ATOM   4815  N   ALA A 314      34.945  24.843 172.522  1.00 28.38           N
ATOM   4816  CA  ALA A 314      33.997  23.965 173.184  1.00 28.38           C
ATOM   4817  CB  ALA A 314      32.962  24.781 173.949  1.00 28.38           C
ATOM   4818  C   ALA A 314      33.302  23.049 172.188  1.00 28.38           C
ATOM   4819  O   ALA A 314      33.067  21.895 172.495  1.00 28.38           O
ATOM   4820  H   ALA A 314      34.807  25.843 172.539  1.00  0.00           H
ATOM   4821  HA  ALA A 314      34.548  23.329 173.881  1.00  0.00           H
ATOM   4822  HB1 ALA A 314      33.460  25.540 174.550  1.00  0.00           H
ATOM   4823  HB2 ALA A 314      32.276  25.262 173.249  1.00  0.00           H
ATOM   4824  HB3 ALA A 314      32.411  24.108 174.606  1.00  0.00           H
ATOM   4825  N   HIS A 315      32.864  23.553 171.040  1.00 80.80           N
ATOM   4826  CA  HIS A 315      32.126  22.708 170.102  1.00 80.80           C
ATOM   4827  ND1 HIS A 315      29.110  23.011 168.636  1.00 80.80           N
ATOM   4828  CG  HIS A 315      30.439  22.970 168.288  1.00 80.80           C
ATOM   4829  CB  HIS A 315      31.557  23.594 169.046  1.00 80.80           C
ATOM   4830  NE2 HIS A 315      29.274  21.776 166.842  1.00 80.80           N
ATOM   4831  CD2 HIS A 315      30.550  22.217 167.158  1.00 80.80           C
ATOM   4832  CE1 HIS A 315      28.422  22.303 167.727  1.00 80.80           C
ATOM   4833  C   HIS A 315      32.975  21.632 169.452  1.00 80.80           C
ATOM   4834  O   HIS A 315      32.585  20.485 169.348  1.00 80.80           O
ATOM   4835  H   HIS A 315      33.085  24.518 170.799  1.00  0.00           H
ATOM   4836  HA  HIS A 315      31.307  22.232 170.612  1.00  0.00           H
ATOM   4837  HB2 HIS A 315      31.176  24.458 169.579  1.00  0.00           H
ATOM   4838  HB3 HIS A 315      32.352  23.845 168.354  1.00  0.00           H
ATOM   4839  HD2 HIS A 315      31.449  22.012 166.591  1.00  0.00           H
ATOM   4840  HE1 HIS A 315      27.341  22.207 167.680  1.00  0.00           H
ATOM   4841  HD1 HIS A 315      28.675  23.605 169.319  1.00  0.00           H
ATOM   4842  N   TYR A 316      34.209  21.993 169.184  1.00143.71           N
ATOM   4843  CA  TYR A 316      35.266  21.128 168.718  1.00143.71           C
ATOM   4844  CB  TYR A 316      36.365  22.150 168.533  1.00143.71           C
ATOM   4845  CG  TYR A 316      37.700  21.691 168.122  1.00143.71           C
ATOM   4846  CD1 TYR A 316      37.965  21.419 166.776  1.00143.71           C
ATOM   4847  CD2 TYR A 316      38.718  21.814 169.064  1.00143.71           C
ATOM   4848  CE1 TYR A 316      39.286  21.169 166.388  1.00143.71           C
ATOM   4849  CE2 TYR A 316      40.034  21.716 168.646  1.00143.71           C
ATOM   4850  CZ  TYR A 316      40.315  21.247 167.344  1.00143.71           C
ATOM   4851  OH  TYR A 316      41.596  21.012 166.965  1.00143.71           O
ATOM   4852  C   TYR A 316      35.603  20.012 169.729  1.00143.71           C
ATOM   4853  O   TYR A 316      35.645  18.844 169.351  1.00143.71           O
ATOM   4854  H   TYR A 316      34.488  22.932 169.444  1.00  0.00           H
ATOM   4855  HA  TYR A 316      35.009  20.678 167.757  1.00  0.00           H
ATOM   4856  HB2 TYR A 316      36.052  22.916 167.827  1.00  0.00           H
ATOM   4857  HB3 TYR A 316      36.512  22.654 169.473  1.00  0.00           H
ATOM   4858  HD1 TYR A 316      37.165  21.372 166.052  1.00  0.00           H
ATOM   4859  HD2 TYR A 316      38.487  22.025 170.093  1.00  0.00           H
ATOM   4860  HE1 TYR A 316      39.508  20.940 165.360  1.00  0.00           H
ATOM   4861  HE2 TYR A 316      40.792  21.937 169.363  1.00  0.00           H
ATOM   4862  HH  TYR A 316      42.208  21.627 167.370  1.00  0.00           H
ATOM   4863  N   LYS A 317      35.553  20.327 171.037  1.00 83.57           N
ATOM   4864  CA  LYS A 317      35.622  19.339 172.134  1.00 83.57           C
ATOM   4865  CB  LYS A 317      35.690  19.985 173.528  1.00 83.57           C
ATOM   4866  CG  LYS A 317      36.928  20.836 173.729  1.00 83.57           C
ATOM   4867  CD  LYS A 317      38.255  20.088 173.726  1.00 83.57           C
ATOM   4868  CE  LYS A 317      39.411  21.070 173.939  1.00 83.57           C
ATOM   4869  NZ  LYS A 317      40.671  20.341 174.139  1.00 83.57           N
ATOM   4870  C   LYS A 317      34.423  18.417 172.178  1.00 83.57           C
ATOM   4871  O   LYS A 317      34.611  17.251 172.476  1.00 83.57           O
ATOM   4872  H   LYS A 317      35.456  21.307 171.276  1.00  0.00           H
ATOM   4873  HA  LYS A 317      36.490  18.695 171.982  1.00  0.00           H
ATOM   4874  HB2 LYS A 317      34.814  20.614 173.677  1.00  0.00           H
ATOM   4875  HB3 LYS A 317      35.669  19.210 174.296  1.00  0.00           H
ATOM   4876  HG2 LYS A 317      36.967  21.483 172.880  1.00  0.00           H
ATOM   4877  HG3 LYS A 317      36.816  21.419 174.646  1.00  0.00           H
ATOM   4878  HD2 LYS A 317      38.240  19.341 174.519  1.00  0.00           H
ATOM   4879  HD3 LYS A 317      38.384  19.602 172.758  1.00  0.00           H
ATOM   4880  HE2 LYS A 317      39.209  21.696 174.813  1.00  0.00           H
ATOM   4881  HE3 LYS A 317      39.494  21.725 173.064  1.00  0.00           H
ATOM   4882  HZ1 LYS A 317      40.644  19.790 174.987  1.00  0.00           H
ATOM   4883  HZ2 LYS A 317      40.833  19.719 173.354  1.00  0.00           H
ATOM   4884  HZ3 LYS A 317      41.469  20.968 174.171  1.00  0.00           H
ATOM   4885  N   LYS A 318      33.212  18.933 171.926  1.00 58.34           N
ATOM   4886  CA  LYS A 318      31.986  18.114 171.966  1.00 58.34           C
ATOM   4887  CB  LYS A 318      30.726  18.920 171.603  1.00 58.34           C
ATOM   4888  CG  LYS A 318      30.358  20.024 172.594  1.00 58.34           C
ATOM   4889  CD  LYS A 318      29.285  20.959 172.012  1.00 58.34           C
ATOM   4890  CE  LYS A 318      28.991  22.135 172.953  1.00 58.34           C
ATOM   4891  NZ  LYS A 318      30.105  23.116 173.006  1.00 58.34           N
ATOM   4892  C   LYS A 318      32.101  16.940 170.999  1.00 58.34           C
ATOM   4893  O   LYS A 318      31.733  15.824 171.330  1.00 58.34           O
ATOM   4894  H   LYS A 318      33.159  19.909 171.673  1.00  0.00           H
ATOM   4895  HA  LYS A 318      31.878  17.686 172.964  1.00  0.00           H
ATOM   4896  HB2 LYS A 318      29.884  18.229 171.544  1.00  0.00           H
ATOM   4897  HB3 LYS A 318      30.853  19.357 170.618  1.00  0.00           H
ATOM   4898  HG2 LYS A 318      30.001  19.578 173.520  1.00  0.00           H
ATOM   4899  HG3 LYS A 318      31.238  20.593 172.837  1.00  0.00           H
ATOM   4900  HD2 LYS A 318      29.577  21.327 171.031  1.00  0.00           H
ATOM   4901  HD3 LYS A 318      28.371  20.385 171.862  1.00  0.00           H
ATOM   4902  HE2 LYS A 318      28.803  21.729 173.952  1.00  0.00           H
ATOM   4903  HE3 LYS A 318      28.075  22.628 172.613  1.00  0.00           H
ATOM   4904  HZ1 LYS A 318      29.883  23.862 173.654  1.00  0.00           H
ATOM   4905  HZ2 LYS A 318      30.956  22.652 173.308  1.00  0.00           H
ATOM   4906  HZ3 LYS A 318      30.263  23.520 172.094  1.00  0.00           H
ATOM   4907  N   LEU A 319      32.623  17.230 169.807  1.00123.49           N
ATOM   4908  CA  LEU A 319      32.848  16.254 168.747  1.00123.49           C
ATOM   4909  CB  LEU A 319      32.974  16.961 167.391  1.00123.49           C
ATOM   4910  CG  LEU A 319      31.629  17.422 166.835  1.00123.49           C
ATOM   4911  CD1 LEU A 319      31.074  18.702 167.470  1.00123.49           C
ATOM   4912  CD2 LEU A 319      31.820  17.649 165.342  1.00123.49           C
ATOM   4913  C   LEU A 319      34.108  15.433 168.967  1.00123.49           C
ATOM   4914  O   LEU A 319      34.322  14.471 168.231  1.00123.49           O
ATOM   4915  H   LEU A 319      32.854  18.195 169.619  1.00  0.00           H
ATOM   4916  HA  LEU A 319      32.017  15.548 168.723  1.00  0.00           H
ATOM   4917  HB2 LEU A 319      33.376  16.224 166.695  1.00  0.00           H
ATOM   4918  HB3 LEU A 319      33.684  17.788 167.438  1.00  0.00           H
ATOM   4919  HG  LEU A 319      30.902  16.623 166.973  1.00  0.00           H
ATOM   4920 HD11 LEU A 319      30.013  18.808 167.258  1.00  0.00           H
ATOM   4921 HD12 LEU A 319      31.147  18.654 168.544  1.00  0.00           H
ATOM   4922 HD13 LEU A 319      31.621  19.575 167.123  1.00  0.00           H
ATOM   4923 HD21 LEU A 319      32.444  16.888 164.883  1.00  0.00           H
ATOM   4924 HD22 LEU A 319      30.846  17.547 164.893  1.00  0.00           H
ATOM   4925 HD23 LEU A 319      32.250  18.631 165.149  1.00  0.00           H
ATOM   4926  N   ASP A 320      34.978  15.902 169.860  1.00 81.46           N
ATOM   4927  CA  ASP A 320      36.282  15.323 170.099  1.00 81.46           C
ATOM   4928  CB  ASP A 320      36.105  13.975 170.811  1.00 81.46           C
ATOM   4929  CG  ASP A 320      37.404  13.542 171.474  1.00 81.46           C
ATOM   4930  OD1 ASP A 320      38.471  13.854 170.919  1.00 81.46           O
ATOM   4931  OD2 ASP A 320      37.385  13.196 172.667  1.00 81.46           O
ATOM   4932  C   ASP A 320      37.062  15.248 168.783  1.00 81.46           C
ATOM   4933  O   ASP A 320      37.197  14.192 168.182  1.00 81.46           O
ATOM   4934  H   ASP A 320      34.744  16.737 170.369  1.00  0.00           H
ATOM   4935  HA  ASP A 320      36.830  15.981 170.776  1.00  0.00           H
ATOM   4936  HB2 ASP A 320      35.328  14.069 171.571  1.00  0.00           H
ATOM   4937  HB3 ASP A 320      35.785  13.217 170.093  1.00  0.00           H
ATOM   4938  N   PHE A 321      37.251  16.389 168.126  1.00139.41           N
ATOM   4939  CA  PHE A 321      37.795  16.397 166.773  1.00139.41           C
ATOM   4940  CB  PHE A 321      36.664  16.582 165.759  1.00139.41           C
ATOM   4941  CG  PHE A 321      37.164  16.589 164.331  1.00139.41           C
ATOM   4942  CD1 PHE A 321      37.684  17.754 163.738  1.00139.41           C
ATOM   4943  CD2 PHE A 321      37.138  15.397 163.605  1.00139.41           C
ATOM   4944  CE1 PHE A 321      38.206  17.710 162.434  1.00139.41           C
ATOM   4945  CE2 PHE A 321      37.621  15.362 162.283  1.00139.41           C
ATOM   4946  CZ  PHE A 321      38.169  16.516 161.704  1.00139.41           C
ATOM   4947  C   PHE A 321      38.842  17.478 166.628  1.00139.41           C
ATOM   4948  O   PHE A 321      38.682  18.565 167.163  1.00139.41           O
ATOM   4949  H   PHE A 321      36.919  17.259 168.527  1.00  0.00           H
ATOM   4950  HA  PHE A 321      38.282  15.446 166.560  1.00  0.00           H
ATOM   4951  HB2 PHE A 321      36.137  17.514 165.954  1.00  0.00           H
ATOM   4952  HB3 PHE A 321      35.955  15.760 165.885  1.00  0.00           H
ATOM   4953  HD1 PHE A 321      37.700  18.681 164.288  1.00  0.00           H
ATOM   4954  HD2 PHE A 321      36.720  14.528 164.091  1.00  0.00           H
ATOM   4955  HE1 PHE A 321      38.596  18.606 161.969  1.00  0.00           H
ATOM   4956  HE2 PHE A 321      37.557  14.466 161.691  1.00  0.00           H
ATOM   4957  HZ  PHE A 321      38.530  16.496 160.684  1.00  0.00           H
ATOM   4958  N   TYR A 322      39.898  17.180 165.881  1.00108.17           N
ATOM   4959  CA  TYR A 322      40.845  18.131 165.336  1.00108.17           C
ATOM   4960  CB  TYR A 322      42.109  18.190 166.167  1.00108.17           C
ATOM   4961  CG  TYR A 322      43.080  17.051 166.090  1.00108.17           C
ATOM   4962  CD1 TYR A 322      42.895  15.908 166.885  1.00108.17           C
ATOM   4963  CD2 TYR A 322      44.300  17.286 165.438  1.00108.17           C
ATOM   4964  CE1 TYR A 322      43.927  14.959 166.968  1.00108.17           C
ATOM   4965  CE2 TYR A 322      45.353  16.376 165.572  1.00108.17           C
ATOM   4966  CZ  TYR A 322      45.146  15.187 166.294  1.00108.17           C
ATOM   4967  OH  TYR A 322      46.056  14.191 166.178  1.00108.17           O
ATOM   4968  C   TYR A 322      41.224  17.807 163.907  1.00108.17           C
ATOM   4969  O   TYR A 322      41.291  16.644 163.508  1.00108.17           O
ATOM   4970  H   TYR A 322      39.961  16.233 165.522  1.00  0.00           H
ATOM   4971  HA  TYR A 322      40.385  19.109 165.345  1.00  0.00           H
ATOM   4972  HB2 TYR A 322      42.644  19.096 165.894  1.00  0.00           H
ATOM   4973  HB3 TYR A 322      41.840  18.273 167.193  1.00  0.00           H
ATOM   4974  HD1 TYR A 322      41.973  15.773 167.440  1.00  0.00           H
ATOM   4975  HD2 TYR A 322      44.441  18.216 164.904  1.00  0.00           H
ATOM   4976  HE1 TYR A 322      43.784  14.054 167.533  1.00  0.00           H
ATOM   4977  HE2 TYR A 322      46.284  16.555 165.066  1.00  0.00           H
ATOM   4978  HH  TYR A 322      45.580  13.351 166.159  1.00  0.00           H
ATOM   4979  N   ASP A 323      41.684  18.831 163.201  1.00101.83           N
ATOM   4980  CA  ASP A 323      41.959  18.692 161.781  1.00101.83           C
ATOM   4981  CB  ASP A 323      41.876  20.061 161.122  1.00101.83           C
ATOM   4982  CG  ASP A 323      40.423  20.440 160.961  1.00101.83           C
ATOM   4983  OD1 ASP A 323      39.866  19.968 159.931  1.00101.83           O
ATOM   4984  OD2 ASP A 323      39.935  21.146 161.858  1.00101.83           O
ATOM   4985  C   ASP A 323      43.315  18.069 161.491  1.00101.83           C
ATOM   4986  O   ASP A 323      43.426  17.196 160.629  1.00101.83           O
ATOM   4987  H   ASP A 323      41.683  19.759 163.608  1.00  0.00           H
ATOM   4988  HA  ASP A 323      41.203  18.044 161.335  1.00  0.00           H
ATOM   4989  HB2 ASP A 323      42.396  20.811 161.725  1.00  0.00           H
ATOM   4990  HB3 ASP A 323      42.338  20.017 160.136  1.00  0.00           H
ATOM   4991  N   PHE A 324      44.378  18.590 162.102  1.00 74.54           N
ATOM   4992  CA  PHE A 324      45.727  18.177 161.742  1.00 74.54           C
ATOM   4993  CB  PHE A 324      46.179  18.879 160.447  1.00 74.54           C
ATOM   4994  CG  PHE A 324      46.455  20.363 160.620  1.00 74.54           C
ATOM   4995  CD1 PHE A 324      45.388  21.263 160.776  1.00 74.54           C
ATOM   4996  CD2 PHE A 324      47.775  20.840 160.694  1.00 74.54           C
ATOM   4997  CE1 PHE A 324      45.626  22.629 160.982  1.00 74.54           C
ATOM   4998  CE2 PHE A 324      48.021  22.204 160.932  1.00 74.54           C
ATOM   4999  CZ  PHE A 324      46.945  23.099 161.073  1.00 74.54           C
ATOM   5000  C   PHE A 324      46.719  18.449 162.857  1.00 74.54           C
ATOM   5001  O   PHE A 324      46.466  19.196 163.802  1.00 74.54           O
ATOM   5002  H   PHE A 324      44.255  19.332 162.789  1.00  0.00           H
ATOM   5003  HA  PHE A 324      45.717  17.100 161.574  1.00  0.00           H
ATOM   5004  HB2 PHE A 324      47.085  18.391 160.083  1.00  0.00           H
ATOM   5005  HB3 PHE A 324      45.421  18.739 159.675  1.00  0.00           H
ATOM   5006  HD1 PHE A 324      44.375  20.905 160.735  1.00  0.00           H
ATOM   5007  HD2 PHE A 324      48.600  20.156 160.591  1.00  0.00           H
ATOM   5008  HE1 PHE A 324      44.793  23.307 161.112  1.00  0.00           H
ATOM   5009  HE2 PHE A 324      49.036  22.560 161.022  1.00  0.00           H
ATOM   5010  HZ  PHE A 324      47.123  24.143 161.277  1.00  0.00           H
ATOM   5011  N   LYS A 325      47.910  17.888 162.679  1.00123.95           N
ATOM   5012  CA  LYS A 325      49.051  18.158 163.534  1.00123.95           C
ATOM   5013  CB  LYS A 325      49.695  16.828 163.890  1.00123.95           C
ATOM   5014  CG  LYS A 325      50.466  16.927 165.205  1.00123.95           C
ATOM   5015  CD  LYS A 325      50.863  15.579 165.830  1.00123.95           C
ATOM   5016  CE  LYS A 325      49.679  14.869 166.504  1.00123.95           C
ATOM   5017  NZ  LYS A 325      48.748  14.281 165.516  1.00123.95           N
ATOM   5018  C   LYS A 325      50.007  19.082 162.813  1.00123.95           C
ATOM   5019  O   LYS A 325      50.325  18.820 161.651  1.00123.95           O
ATOM   5020  H   LYS A 325      48.072  17.370 161.829  1.00  0.00           H
ATOM   5021  HA  LYS A 325      48.694  18.642 164.437  1.00  0.00           H
ATOM   5022  HB2 LYS A 325      48.877  16.131 163.981  1.00  0.00           H
ATOM   5023  HB3 LYS A 325      50.361  16.495 163.092  1.00  0.00           H
ATOM   5024  HG2 LYS A 325      49.872  17.481 165.932  1.00  0.00           H
ATOM   5025  HG3 LYS A 325      51.364  17.496 164.991  1.00  0.00           H
ATOM   5026  HD2 LYS A 325      51.328  14.938 165.080  1.00  0.00           H
ATOM   5027  HD3 LYS A 325      51.609  15.770 166.604  1.00  0.00           H
ATOM   5028  HE2 LYS A 325      50.058  14.075 167.154  1.00  0.00           H
ATOM   5029  HE3 LYS A 325      49.158  15.594 167.139  1.00  0.00           H
ATOM   5030  HZ1 LYS A 325      47.784  14.479 165.780  1.00  0.00           H
ATOM   5031  HZ2 LYS A 325      48.909  14.682 164.607  1.00  0.00           H
ATOM   5032  HZ3 LYS A 325      48.850  13.279 165.453  1.00  0.00           H
ATOM   5033  N   HIS A 326      50.383  20.195 163.436  1.00 47.01           N
ATOM   5034  CA  HIS A 326      51.339  21.099 162.805  1.00 47.01           C
ATOM   5035  ND1 HIS A 326      53.771  23.513 162.939  1.00 47.01           N
ATOM   5036  CG  HIS A 326      52.391  23.375 163.010  1.00 47.01           C
ATOM   5037  CB  HIS A 326      51.675  22.268 163.710  1.00 47.01           C
ATOM   5038  NE2 HIS A 326      52.819  25.177 161.859  1.00 47.01           N
ATOM   5039  CD2 HIS A 326      51.796  24.399 162.338  1.00 47.01           C
ATOM   5040  CE1 HIS A 326      53.978  24.627 162.232  1.00 47.01           C
ATOM   5041  C   HIS A 326      52.624  20.339 162.518  1.00 47.01           C
ATOM   5042  O   HIS A 326      53.102  19.609 163.385  1.00 47.01           O
ATOM   5043  H   HIS A 326      50.108  20.331 164.405  1.00  0.00           H
ATOM   5044  HA  HIS A 326      50.914  21.461 161.870  1.00  0.00           H
ATOM   5045  HB2 HIS A 326      50.793  22.703 164.133  1.00  0.00           H
ATOM   5046  HB3 HIS A 326      52.290  21.882 164.510  1.00  0.00           H
ATOM   5047  HD2 HIS A 326      50.734  24.553 162.199  1.00  0.00           H
ATOM   5048  HE1 HIS A 326      54.946  25.021 161.980  1.00  0.00           H
ATOM   5049  HE2 HIS A 326      52.744  25.977 161.240  1.00  0.00           H
ATOM   5050  N   ALA A 327      53.198  20.544 161.338  1.00 41.34           N
ATOM   5051  CA  ALA A 327      54.390  19.804 160.946  1.00 41.34           C
ATOM   5052  CB  ALA A 327      54.773  20.177 159.514  1.00 41.34           C
ATOM   5053  C   ALA A 327      55.569  20.074 161.887  1.00 41.34           C
ATOM   5054  O   ALA A 327      56.291  19.151 162.238  1.00 41.34           O
ATOM   5055  H   ALA A 327      52.759  21.187 160.692  1.00  0.00           H
ATOM   5056  HA  ALA A 327      54.167  18.737 160.995  1.00  0.00           H
ATOM   5057  HB1 ALA A 327      53.948  19.964 158.837  1.00  0.00           H
ATOM   5058  HB2 ALA A 327      55.039  21.233 159.469  1.00  0.00           H
ATOM   5059  HB3 ALA A 327      55.640  19.581 159.225  1.00  0.00           H
ATOM   5060  N   ILE A 328      55.772  21.342 162.260  1.00 63.86           N
ATOM   5061  CA  ILE A 328      56.884  21.737 163.127  1.00 63.86           C
ATOM   5062  CB  ILE A 328      57.236  23.231 162.950  1.00 63.86           C
ATOM   5063  CG2 ILE A 328      58.325  23.599 163.974  1.00 63.86           C
ATOM   5064  CG1 ILE A 328      57.651  23.543 161.494  1.00 63.86           C
ATOM   5065  CD1 ILE A 328      57.741  25.039 161.167  1.00 63.86           C
ATOM   5066  C   ILE A 328      56.556  21.450 164.592  1.00 63.86           C
ATOM   5067  O   ILE A 328      57.359  20.854 165.301  1.00 63.86           O
ATOM   5068  H   ILE A 328      55.096  22.041 161.984  1.00  0.00           H
ATOM   5069  HA  ILE A 328      57.761  21.143 162.863  1.00  0.00           H
ATOM   5070  HB  ILE A 328      56.361  23.827 163.190  1.00  0.00           H
ATOM   5071 HG12 ILE A 328      58.616  23.078 161.298  1.00  0.00           H
ATOM   5072 HG13 ILE A 328      56.922  23.117 160.803  1.00  0.00           H
ATOM   5073 HG21 ILE A 328      58.897  24.474 163.681  1.00  0.00           H
ATOM   5074 HG22 ILE A 328      59.015  22.763 164.109  1.00  0.00           H
ATOM   5075 HG23 ILE A 328      57.853  23.812 164.933  1.00  0.00           H
ATOM   5076 HD11 ILE A 328      58.128  25.171 160.159  1.00  0.00           H
ATOM   5077 HD12 ILE A 328      56.754  25.489 161.203  1.00  0.00           H
ATOM   5078 HD13 ILE A 328      58.402  25.549 161.863  1.00  0.00           H
ATOM   5079  N   THR A 329      55.460  22.025 165.099  1.00 69.37           N
ATOM   5080  CA  THR A 329      55.210  22.024 166.551  1.00 69.37           C
ATOM   5081  CB  THR A 329      54.226  23.121 166.979  1.00 69.37           C
ATOM   5082  OG1 THR A 329      52.912  22.866 166.549  1.00 69.37           O
ATOM   5083  CG2 THR A 329      54.644  24.483 166.419  1.00 69.37           C
ATOM   5084  C   THR A 329      54.721  20.670 167.038  1.00 69.37           C
ATOM   5085  O   THR A 329      54.868  20.313 168.208  1.00 69.37           O
ATOM   5086  H   THR A 329      54.833  22.531 164.486  1.00  0.00           H
ATOM   5087  HA  THR A 329      56.152  22.215 167.062  1.00  0.00           H
ATOM   5088  HB  THR A 329      54.208  23.159 168.065  1.00  0.00           H
ATOM   5089  HG1 THR A 329      52.368  23.638 166.784  1.00  0.00           H
ATOM   5090 HG21 THR A 329      54.179  24.665 165.452  1.00  0.00           H
ATOM   5091 HG22 THR A 329      55.727  24.515 166.299  1.00  0.00           H
ATOM   5092 HG23 THR A 329      54.341  25.263 167.113  1.00  0.00           H
ATOM   5093  N   GLY A 330      54.059  19.925 166.154  1.00 23.67           N
ATOM   5094  CA  GLY A 330      53.384  18.699 166.526  1.00 23.67           C
ATOM   5095  C   GLY A 330      52.084  18.967 167.290  1.00 23.67           C
[truncated: 45,458,121 more chars]
